# Supplementary material for: Triclinic polymorph of 1-hy­droxy­cyclo­hexa­necarb­oxy­lic acid
Source: IUCrdata. 2025 Nov 11;10(Pt 11):x250979. doi: 10.1107/S2414314625009794 (PMC12810265; doi:10.1107/S2414314625009794)
Supplement: Supplementary file 1 [file x-10-x250979-sup1.cif]

##############################################################################
#                                                                            #
# This CIF contains the data for a data article accepted for                 #
# publication in IUCrData. It conforms to the requirements of                #
# Notes for Authors for IUCrData, and has been                               #
# peer reviewed under the auspices of IUCrData.                              #
#                                                                            #
# Full details of the Crystallographic Information File format               #
# are given in the paper "The Crystallographic Information File (CIF):       #
# a New Standard Archive File for Crystallography" by S. R. Hall, F. H.      #
# Allen and I. D. Brown [Acta Cryst. (1991), A47, 655-685].                  #
#                                                                            #
# The current version of the core CIF dictionary is obtainable from          #
# ftp://ftp.iucr.org/pub/cif_core.dic.                                       #
#                                                                            #
# Software is freely available for graphical display of the structure(s)     #
# in this CIF. For information consult the CIF software page                 #
# http://www.iucr.org/resources/cif/software.                                #
#                                                                            #
# This file may be used for bona fide research purposes within the           #
# scientific community so long as proper attribution is given to the data    # 
# article from which it was obtained.                                        #
#                                                                            #
##############################################################################
data_I
_audit_creation_method     'SHELXL-2019/3'
_journal_date_recd_electronic     2025-10-24
_journal_date_accepted     2025-11-04
_journal_name_full     'IUCrData'
_journal_year     2025
_journal_volume     10
_journal_issue      1
_journal_page_first     0
_journal_page_last     0
_journal_paper_category     HO
_journal_paper_doi     10.1107/S2414314625009794
_journal_coeditor_code     HB4541
_publ_contact_author_name     'Dr Richard Betz'
_publ_contact_author_address
;
Department of Chemistry
Nelson Mandela University
Summerstrand Campus (South)
University Way
Summerstrand
PO Box 77000
Port Elizabeth
6031
South Africa
;
_publ_contact_author_email     'Richard.Betz@mandela.ac.za'
_publ_contact_author_fax     '+27-41-504-4236'
_publ_contact_author_phone     '+27-41-504-4863'
_publ_section_title
;
Triclinic polymorph of 1-hydroxycyclohexanecarboxylic acid
;
loop_
    _publ_author_name
    _publ_author_address
    'Ndima, Lubabalo'
;
Nelson Mandela University
Summerstrand Campus
Department of Chemistry
University Way
Summerstrand
PO Box 77000
Port Elizabeth
6031
South Africa
;
    'Hosten, Eric Cyriel'
;
Nelson Mandela University
Summerstrand Campus
Department of Chemistry
University Way
Summerstrand
PO Box 77000
Port Elizabeth
6031
South Africa
;
    'Betz, Richard'
;
Nelson Mandela University
Summerstrand Campus
Department of Chemistry
University Way
Summerstrand
PO Box 77000
Port Elizabeth
6031
South Africa
;
_publ_section_synopsis
;
The title compound is a derivative of cyclohexanecarboxylic acid bearing a
hydroxyl group in its \a-position and is a polymorph of the previously
reported monoclinic form.
;
_chemical_name_systematic
;
1-Hydroxycyclohexanecarboxylic acid
;
_chemical_name_common     '\a-Hydroxycyclohexanecarboxylic acid'
_chemical_formula_moiety     'C7 H12 O3'
_chemical_formula_sum     'C7 H12 O3'
_chemical_formula_iupac     'C7 H12 O3'
_chemical_formula_weight     144.17
_chemical_melting_point     ?
_space_group_crystal_system     triclinic
_space_group_name_H-M_alt     'P -1'
_space_group_name_Hall     '-P 1'
loop_
    _space_group_symop_operation_xyz
    'x, y, z'
    '-x, -y, -z'
_cell_length_a     6.5906(2)
_cell_length_b     11.1237(3)
_cell_length_c     11.3502(3)
_cell_angle_alpha     109.7980(10)
_cell_angle_beta     96.9120(10)
_cell_angle_gamma     102.8300(10)
_cell_volume     745.83(4)
_cell_formula_units_Z     4
_cell_measurement_reflns_used     9996
_cell_measurement_theta_min     2.22
_cell_measurement_theta_max     28.26
_cell_measurement_temperature     200(2)
_exptl_crystal_description     'block'
_exptl_crystal_colour     'colourless'
_exptl_crystal_size_max     0.59
_exptl_crystal_size_mid     0.54
_exptl_crystal_size_min     0.35
_exptl_crystal_density_diffrn     1.284
_exptl_crystal_density_meas     ?
_exptl_crystal_density_method     ?
_exptl_crystal_F_000     312
_exptl_absorpt_coefficient_mu     0.099
_exptl_absorpt_correction_type     multi-scan
_exptl_absorpt_process_details
;
(SADABS; Krause <i>et al.</i>, 2015)
;
_exptl_absorpt_correction_T_min     0.9687
_exptl_absorpt_correction_T_max     1.0000
_diffrn_ambient_temperature     200(2)
_diffrn_radiation_type     MoK\a
_diffrn_radiation_wavelength     0.71073
_diffrn_radiation_source     'sealed tube'
_diffrn_radiation_monochromator     'graphite'
_diffrn_measurement_device_type     'Bruker APEXII CCD'
_diffrn_measurement_method     '\f and \w scans'
_diffrn_detector_area_resol_mean     ?
_diffrn_reflns_number     23049
_diffrn_reflns_av_R_equivalents     0.0193
_diffrn_reflns_av_unetI/netI     0.0141
_diffrn_reflns_theta_min     1.952
_diffrn_reflns_theta_max     28.331
_diffrn_reflns_theta_full     25.242
_diffrn_measured_fraction_theta_max     0.995
_diffrn_measured_fraction_theta_full     0.999
_diffrn_reflns_limit_h_min     -8
_diffrn_reflns_limit_h_max     8
_diffrn_reflns_limit_k_min     -14
_diffrn_reflns_limit_k_max     14
_diffrn_reflns_limit_l_min     -15
_diffrn_reflns_limit_l_max     15
_refine_special_details
;
The carbon-bound H atoms were
placed in calculated positions (C---H = 0.99 \%A) and were included in the
refinement in the riding model approximation, with <i>U</i>~iso~(H) =
1.2<i>U</i>~eq~(C). The H atoms of the hydroxyl groups were allowed to rotate
with a fixed angle around the C---O bond to best fit the experimental electron
density (HFIX 147 in the <i>SHELX</i> program suite with <i>U</i>~iso~(H) =
1.5<i>U</i>~eq~(O).
;
_reflns_number_total     3702
_reflns_number_gt     3151
_reflns_threshold_expression     'I > 2\s(I)'
_refine_ls_structure_factor_coef     Fsqd
_refine_ls_matrix_type     full
_refine_ls_R_factor_all     0.0414
_refine_ls_R_factor_gt     0.0347
_refine_ls_wR_factor_gt     0.0887
_refine_ls_wR_factor_ref     0.0933
_refine_ls_goodness_of_fit_ref     1.044
_refine_ls_restrained_S_all     1.044
_refine_ls_number_reflns     3702
_refine_ls_number_parameters     186
_refine_ls_number_restraints     0
_refine_ls_hydrogen_treatment     constr
_refine_ls_weighting_scheme     calc
_refine_ls_weighting_details
              'w=1/[\s^2^(Fo^2^)+(0.0427P)^2^+0.1705P] where P=(Fo^2^+2Fc^2^)/3'
_atom_sites_solution_hydrogens     geom
_atom_sites_solution_primary     direct
_atom_sites_solution_secondary     difmap
_refine_ls_shift/su_max     0.000
_refine_ls_shift/su_mean     0.000
_refine_diff_density_max     0.319
_refine_diff_density_min     -0.153
_refine_ls_extinction_method
;
SHELXL-2019/2 (Sheldrick 2015)
;
_refine_ls_extinction_coef     0.036(5)
_refine_ls_extinction_expression
                                  'Fc^*^=kFc[1+0.001xFc^2^\l^3^/sin(2\q)]^-1/4^'
loop_
    _atom_type_symbol
    _atom_type_description
    _atom_type_scat_dispersion_real
    _atom_type_scat_dispersion_imag
    _atom_type_scat_source
    'C' 'C' 0.0033 0.0016
                         'International Tables Vol C Tables 4.2.6.8 and 6.1.1.4'
    'H' 'H' 0.0000 0.0000
                         'International Tables Vol C Tables 4.2.6.8 and 6.1.1.4'
    'O' 'O' 0.0106 0.0060
                         'International Tables Vol C Tables 4.2.6.8 and 6.1.1.4'
_computing_data_collection
;
APEX2 (Bruker, 2014)
;
_computing_cell_refinement
;
SAINT (Bruker, 2014)
;
_computing_data_reduction
;
SAINT (Bruker, 2014)
;
_computing_structure_solution
;
SHELXS97 (Sheldrick 2008)
;
_computing_structure_refinement
;
<i>SHELXL2019/3</i> (Sheldrick, 2015)
;
_computing_molecular_graphics
;
ORTEP-3 for Windows (Farrugia, 2012), Mercury (Macrae <i>et al</i>,
2020)
;
_computing_publication_material
;
SHELXL2019/3 (Sheldrick, 2015), PLATON (Spek, 2020)
;
loop_
    _atom_site_type_symbol
    _atom_site_label
    _atom_site_fract_x
    _atom_site_fract_y
    _atom_site_fract_z
    _atom_site_U_iso_or_equiv
    _atom_site_adp_type
    _atom_site_calc_flag
    _atom_site_occupancy
    _atom_site_disorder_assembly
    _atom_site_disorder_group
    O O11 0.67725(11) 0.34334(7) 0.65734(6) 0.02704(17) Uani d 1 . .
    H H11 0.760802 0.417523 0.669574 0.041 Uiso calc 1 . .
    O O12 0.58881(15) 0.35087(8) 0.96223(8) 0.0422(2) Uani d 1 . .
    H H12 0.537786 0.401756 1.015974 0.063 Uiso calc 1 . .
    O O13 0.58614(15) 0.49905(8) 0.87073(8) 0.0421(2) Uani d 1 . .
    O O21 0.02975(12) 0.43479(7) 0.32898(8) 0.03120(18) Uani d 1 . .
    H H21 -0.061970 0.454671 0.371597 0.047 Uiso calc 1 . .
    O O22 0.34101(13) 0.27428(7) 0.46871(7) 0.03457(19) Uani d 1 . .
    H H22 0.433087 0.304288 0.537272 0.052 Uiso calc 1 . .
    O O23 0.27903(13) 0.47184(8) 0.55248(8) 0.0369(2) Uani d 1 . .
    C C11 0.71553(15) 0.31231(9) 0.76821(9) 0.0238(2) Uani d 1 . .
    C C12 0.61015(18) 0.16307(10) 0.72850(11) 0.0326(2) Uani d 1 . .
    H H12A 0.616442 0.140314 0.805712 0.039 Uiso calc 1 . .
    H H12B 0.458347 0.141763 0.687737 0.039 Uiso calc 1 . .
    C C13 0.72017(19) 0.07935(11) 0.63497(11) 0.0367(3) Uani d 1 . .
    H H13A 0.654624 -0.016172 0.615835 0.044 Uiso calc 1 . .
    H H13B 0.699122 0.094119 0.553654 0.044 Uiso calc 1 . .
    C C14 0.9572(2) 0.11511(13) 0.69000(12) 0.0434(3) Uani d 1 . .
    H H14A 0.978706 0.092272 0.766768 0.052 Uiso calc 1 . .
    H H14B 1.025346 0.062640 0.625831 0.052 Uiso calc 1 . .
    C C15 1.06093(18) 0.26264(12) 0.72628(12) 0.0395(3) Uani d 1 . .
    H H15A 1.049767 0.283741 0.648142 0.047 Uiso calc 1 . .
    H H15B 1.213989 0.284207 0.764521 0.047 Uiso calc 1 . .
    C C16 0.95595(16) 0.34778(10) 0.82147(10) 0.0289(2) Uani d 1 . .
    H H16A 1.022076 0.443016 0.839636 0.035 Uiso calc 1 . .
    H H16B 0.979598 0.333547 0.902950 0.035 Uiso calc 1 . .
    C C17 0.62132(16) 0.39617(10) 0.87219(10) 0.0271(2) Uani d 1 . .
    C C21 0.07710(15) 0.31985(9) 0.34127(9) 0.0248(2) Uani d 1 . .
    C C22 -0.12496(17) 0.22400(10) 0.34711(11) 0.0307(2) Uani d 1 . .
    H H22A -0.088458 0.147749 0.361614 0.037 Uiso calc 1 . .
    H H22B -0.183688 0.270495 0.420145 0.037 Uiso calc 1 . .
    C C23 -0.29341(19) 0.17261(13) 0.22306(13) 0.0436(3) Uani d 1 . .
    H H23A -0.417294 0.106103 0.227129 0.052 Uiso calc 1 . .
    H H23B -0.343043 0.247436 0.214122 0.052 Uiso calc 1 . .
    C C24 -0.2051(3) 0.10925(14) 0.10684(13) 0.0548(4) Uani d 1 . .
    H H24A -0.171321 0.028068 0.110666 0.066 Uiso calc 1 . .
    H H24B -0.314381 0.082553 0.027866 0.066 Uiso calc 1 . .
    C C25 -0.0056(2) 0.20478(15) 0.10149(11) 0.0479(3) Uani d 1 . .
    H H25A -0.042502 0.281655 0.088612 0.057 Uiso calc 1 . .
    H H25B 0.052018 0.159214 0.027509 0.057 Uiso calc 1 . .
    C C26 0.16431(19) 0.25464(12) 0.22421(10) 0.0342(2) Uani d 1 . .
    H H26A 0.289135 0.320050 0.219506 0.041 Uiso calc 1 . .
    H H26B 0.211744 0.179045 0.232897 0.041 Uiso calc 1 . .
    C C27 0.24348(16) 0.36510(10) 0.46538(10) 0.0262(2) Uani d 1 . .
loop_
    _atom_site_aniso_label
    _atom_site_aniso_U_11
    _atom_site_aniso_U_22
    _atom_site_aniso_U_33
    _atom_site_aniso_U_12
    _atom_site_aniso_U_13
    _atom_site_aniso_U_23
    O11 0.0288(4) 0.0280(4) 0.0239(3) 0.0088(3) 0.0008(3) 0.0105(3)
    O12 0.0645(6) 0.0432(5) 0.0353(4) 0.0300(4) 0.0260(4) 0.0205(4)
    O13 0.0612(6) 0.0326(4) 0.0472(5) 0.0244(4) 0.0300(4) 0.0201(4)
    O21 0.0329(4) 0.0295(4) 0.0428(4) 0.0166(3) 0.0127(3) 0.0213(3)
    O22 0.0386(4) 0.0302(4) 0.0330(4) 0.0165(3) -0.0036(3) 0.0091(3)
    O23 0.0368(4) 0.0323(4) 0.0367(4) 0.0150(3) 0.0054(3) 0.0043(3)
    C11 0.0254(5) 0.0236(4) 0.0234(4) 0.0080(4) 0.0048(3) 0.0094(4)
    C12 0.0344(5) 0.0240(5) 0.0381(6) 0.0063(4) 0.0111(4) 0.0102(4)
    C13 0.0450(6) 0.0248(5) 0.0380(6) 0.0120(4) 0.0104(5) 0.0071(4)
    C14 0.0494(7) 0.0436(7) 0.0438(7) 0.0299(6) 0.0105(5) 0.0137(5)
    C15 0.0254(5) 0.0487(7) 0.0430(6) 0.0157(5) 0.0060(5) 0.0125(5)
    C16 0.0268(5) 0.0318(5) 0.0261(5) 0.0084(4) -0.0001(4) 0.0103(4)
    C17 0.0279(5) 0.0253(5) 0.0282(5) 0.0077(4) 0.0073(4) 0.0097(4)
    C21 0.0275(5) 0.0247(4) 0.0285(5) 0.0127(4) 0.0081(4) 0.0137(4)
    C22 0.0305(5) 0.0288(5) 0.0368(5) 0.0096(4) 0.0084(4) 0.0160(4)
    C23 0.0322(6) 0.0398(6) 0.0527(7) 0.0053(5) -0.0029(5) 0.0171(6)
    C24 0.0618(9) 0.0474(7) 0.0398(7) 0.0174(7) -0.0119(6) 0.0041(6)
    C25 0.0646(9) 0.0616(8) 0.0273(6) 0.0371(7) 0.0111(5) 0.0161(5)
    C26 0.0397(6) 0.0432(6) 0.0321(5) 0.0245(5) 0.0153(4) 0.0187(5)
    C27 0.0255(5) 0.0263(5) 0.0308(5) 0.0101(4) 0.0092(4) 0.0128(4)
_geom_special_details
;
 All esds (except the esd in the dihedral angle between two l.s. planes)
 are estimated using the full covariance matrix.  The cell esds are taken
 into account individually in the estimation of esds in distances, angles
 and torsion angles; correlations between esds in cell parameters are only
 used when they are defined by crystal symmetry.  An approximate (isotropic)
 treatment of cell esds is used for estimating esds involving l.s. planes.
;
loop_
    _geom_bond_atom_site_label_1
    _geom_bond_atom_site_label_2
    _geom_bond_site_symmetry_2
    _geom_bond_distance
    _geom_bond_publ_flag
    O11 C11 . 1.4223(11) ?
    O11 H11 . 0.8400 ?
    O12 C17 . 1.3030(13) ?
    O12 H12 . 0.8400 ?
    O13 C17 . 1.2221(12) ?
    O21 C21 . 1.4280(11) ?
    O21 H21 . 0.8400 ?
    O22 C27 . 1.3206(12) ?
    O22 H22 . 0.8400 ?
    O23 C27 . 1.2114(12) ?
    C11 C17 . 1.5285(13) ?
    C11 C12 . 1.5321(14) ?
    C11 C16 . 1.5369(13) ?
    C12 C13 . 1.5282(15) ?
    C12 H12A . 0.9900 ?
    C12 H12B . 0.9900 ?
    C13 C14 . 1.5197(17) ?
    C13 H13A . 0.9900 ?
    C13 H13B . 0.9900 ?
    C14 C15 . 1.5187(18) ?
    C14 H14A . 0.9900 ?
    C14 H14B . 0.9900 ?
    C15 C16 . 1.5234(15) ?
    C15 H15A . 0.9900 ?
    C15 H15B . 0.9900 ?
    C16 H16A . 0.9900 ?
    C16 H16B . 0.9900 ?
    C21 C26 . 1.5290(14) ?
    C21 C27 . 1.5306(14) ?
    C21 C22 . 1.5339(14) ?
    C22 C23 . 1.5293(16) ?
    C22 H22A . 0.9900 ?
    C22 H22B . 0.9900 ?
    C23 C24 . 1.521(2) ?
    C23 H23A . 0.9900 ?
    C23 H23B . 0.9900 ?
    C24 C25 . 1.518(2) ?
    C24 H24A . 0.9900 ?
    C24 H24B . 0.9900 ?
    C25 C26 . 1.5256(17) ?
    C25 H25A . 0.9900 ?
    C25 H25B . 0.9900 ?
    C26 H26A . 0.9900 ?
    C26 H26B . 0.9900 ?
loop_
    _geom_angle_atom_site_label_1
    _geom_angle_atom_site_label_2
    _geom_angle_atom_site_label_3
    _geom_angle_site_symmetry_1
    _geom_angle_site_symmetry_3
    _geom_angle
    _geom_angle_publ_flag
    C11 O11 H11 . . 109.5 ?
    C17 O12 H12 . . 109.5 ?
    C21 O21 H21 . . 109.5 ?
    C27 O22 H22 . . 109.5 ?
    O11 C11 C17 . . 108.93(7) ?
    O11 C11 C12 . . 107.19(8) ?
    C17 C11 C12 . . 111.64(8) ?
    O11 C11 C16 . . 110.56(8) ?
    C17 C11 C16 . . 107.46(8) ?
    C12 C11 C16 . . 111.07(8) ?
    C13 C12 C11 . . 111.45(9) ?
    C13 C12 H12A . . 109.3 ?
    C11 C12 H12A . . 109.3 ?
    C13 C12 H12B . . 109.3 ?
    C11 C12 H12B . . 109.3 ?
    H12A C12 H12B . . 108.0 ?
    C14 C13 C12 . . 111.29(9) ?
    C14 C13 H13A . . 109.4 ?
    C12 C13 H13A . . 109.4 ?
    C14 C13 H13B . . 109.4 ?
    C12 C13 H13B . . 109.4 ?
    H13A C13 H13B . . 108.0 ?
    C15 C14 C13 . . 110.73(9) ?
    C15 C14 H14A . . 109.5 ?
    C13 C14 H14A . . 109.5 ?
    C15 C14 H14B . . 109.5 ?
    C13 C14 H14B . . 109.5 ?
    H14A C14 H14B . . 108.1 ?
    C14 C15 C16 . . 111.48(10) ?
    C14 C15 H15A . . 109.3 ?
    C16 C15 H15A . . 109.3 ?
    C14 C15 H15B . . 109.3 ?
    C16 C15 H15B . . 109.3 ?
    H15A C15 H15B . . 108.0 ?
    C15 C16 C11 . . 110.93(8) ?
    C15 C16 H16A . . 109.5 ?
    C11 C16 H16A . . 109.5 ?
    C15 C16 H16B . . 109.5 ?
    C11 C16 H16B . . 109.5 ?
    H16A C16 H16B . . 108.0 ?
    O13 C17 O12 . . 123.82(9) ?
    O13 C17 C11 . . 121.55(9) ?
    O12 C17 C11 . . 114.61(8) ?
    O21 C21 C26 . . 106.88(8) ?
    O21 C21 C27 . . 108.30(8) ?
    C26 C21 C27 . . 111.13(8) ?
    O21 C21 C22 . . 110.07(8) ?
    C26 C21 C22 . . 110.98(9) ?
    C27 C21 C22 . . 109.42(8) ?
    C23 C22 C21 . . 111.25(9) ?
    C23 C22 H22A . . 109.4 ?
    C21 C22 H22A . . 109.4 ?
    C23 C22 H22B . . 109.4 ?
    C21 C22 H22B . . 109.4 ?
    H22A C22 H22B . . 108.0 ?
    C24 C23 C22 . . 111.30(10) ?
    C24 C23 H23A . . 109.4 ?
    C22 C23 H23A . . 109.4 ?
    C24 C23 H23B . . 109.4 ?
    C22 C23 H23B . . 109.4 ?
    H23A C23 H23B . . 108.0 ?
    C25 C24 C23 . . 111.29(11) ?
    C25 C24 H24A . . 109.4 ?
    C23 C24 H24A . . 109.4 ?
    C25 C24 H24B . . 109.4 ?
    C23 C24 H24B . . 109.4 ?
    H24A C24 H24B . . 108.0 ?
    C24 C25 C26 . . 111.49(11) ?
    C24 C25 H25A . . 109.3 ?
    C26 C25 H25A . . 109.3 ?
    C24 C25 H25B . . 109.3 ?
    C26 C25 H25B . . 109.3 ?
    H25A C25 H25B . . 108.0 ?
    C25 C26 C21 . . 110.72(9) ?
    C25 C26 H26A . . 109.5 ?
    C21 C26 H26A . . 109.5 ?
    C25 C26 H26B . . 109.5 ?
    C21 C26 H26B . . 109.5 ?
    H26A C26 H26B . . 108.1 ?
    O23 C27 O22 . . 123.50(9) ?
    O23 C27 C21 . . 123.62(9) ?
    O22 C27 C21 . . 112.86(8) ?
loop_
    _geom_torsion_atom_site_label_1
    _geom_torsion_atom_site_label_2
    _geom_torsion_atom_site_label_3
    _geom_torsion_atom_site_label_4
    _geom_torsion_site_symmetry_1
    _geom_torsion_site_symmetry_2
    _geom_torsion_site_symmetry_3
    _geom_torsion_site_symmetry_4
    _geom_torsion
    _geom_torsion_publ_flag
    O11 C11 C12 C13 . . . . 66.73(11) ?
    C17 C11 C12 C13 . . . . -174.05(9) ?
    C16 C11 C12 C13 . . . . -54.14(12) ?
    C11 C12 C13 C14 . . . . 55.28(13) ?
    C12 C13 C14 C15 . . . . -56.39(13) ?
    C13 C14 C15 C16 . . . . 57.12(13) ?
    C14 C15 C16 C11 . . . . -56.21(12) ?
    O11 C11 C16 C15 . . . . -64.41(11) ?
    C17 C11 C16 C15 . . . . 176.83(9) ?
    C12 C11 C16 C15 . . . . 54.46(11) ?
    O11 C11 C17 O13 . . . . -21.31(13) ?
    C12 C11 C17 O13 . . . . -139.49(10) ?
    C16 C11 C17 O13 . . . . 98.50(11) ?
    O11 C11 C17 O12 . . . . 160.57(9) ?
    C12 C11 C17 O12 . . . . 42.39(12) ?
    C16 C11 C17 O12 . . . . -79.62(11) ?
    O21 C21 C22 C23 . . . . 62.91(11) ?
    C26 C21 C22 C23 . . . . -55.19(11) ?
    C27 C21 C22 C23 . . . . -178.18(8) ?
    C21 C22 C23 C24 . . . . 54.87(13) ?
    C22 C23 C24 C25 . . . . -55.24(14) ?
    C23 C24 C25 C26 . . . . 56.14(14) ?
    C24 C25 C26 C21 . . . . -56.31(13) ?
    O21 C21 C26 C25 . . . . -64.35(12) ?
    C27 C21 C26 C25 . . . . 177.67(9) ?
    C22 C21 C26 C25 . . . . 55.67(12) ?
    O21 C21 C27 O23 . . . . 19.06(13) ?
    C26 C21 C27 O23 . . . . 136.17(11) ?
    C22 C21 C27 O23 . . . . -100.93(11) ?
    O21 C21 C27 O22 . . . . -162.34(8) ?
    C26 C21 C27 O22 . . . . -45.24(12) ?
    C22 C21 C27 O22 . . . . 77.66(10) ?
loop_
    _geom_hbond_atom_site_label_D
    _geom_hbond_atom_site_label_H
    _geom_hbond_atom_site_label_A
    _geom_hbond_site_symmetry_A
    _geom_hbond_distance_DH
    _geom_hbond_distance_HA
    _geom_hbond_distance_DA
    _geom_hbond_angle_DHA
    _geom_hbond_publ_flag
    O11 H11 O21 2_666 0.84 1.89 2.7195(10) 169 yes
    O12 H12 O13 2_667 0.84 1.80 2.6359(11) 176 yes
    O21 H21 O23 2_566 0.84 1.95 2.7716(11) 166 yes
    O22 H22 O11 . 0.84 1.84 2.6594(10) 164 yes
    C26 H26A O13 2_666 0.99 2.58 3.4349(14) 145 yes
_shelx_space_group_comment
;
The symmetry employed for this shelxl refinement is uniquely defined
by the following loop, which should always be used as a source of
symmetry information in preference to the above space-group names.
They are only intended as comments.
;
_shelx_estimated_absorpt_T_min     ?
_shelx_estimated_absorpt_T_max     ?
_shelx_hkl_file
;
  -1   0   0  112.23    2.12
  -1   0   0  115.39    2.12
  -1   0   0  113.96    2.28
  -1   0   0  116.49    2.28
  -1   0   0  112.05    2.20
  -1   0   0  116.93    2.36
  -1   0   0  115.45    2.36
  -1   0   0  113.30    2.31
  -1   0   0  113.62    2.16
   1   0   0  115.31    2.11
   1   0   0  113.18    2.11
   1   0   0  113.37    2.27
   1   0   0  112.24    2.27
   1   0   0  113.48    2.20
   1   0   0  114.93    2.36
   1   0   0  115.82    2.36
   1   0   0  112.79    2.31
   1   0   0  113.37    2.16
  -2   0   0    4.69    0.20
  -2   0   0    4.20    0.20
  -2   0   0    4.56    0.22
  -2   0   0    3.97    0.21
  -2   0   0    4.27    0.18
  -2   0   0    3.73    0.19
  -2   0   0    4.37    0.18
  -2   0   0    4.25    0.18
   2   0   0    4.19    0.18
   2   0   0    4.20    0.14
   2   0   0    4.51    0.22
   2   0   0    3.90    0.21
   2   0   0    4.31    0.18
   2   0   0    4.41    0.20
   2   0   0    4.19    0.16
   2   0   0    4.35    0.19
   2   0   0    4.62    0.17
  -3   0   0  613.42   12.41
  -3   0   0  624.47   12.81
  -3   0   0  618.10   12.80
  -3   0   0  636.82   12.41
  -3   0   0  644.90   11.56
   3   0   0  634.61   12.35
   3   0   0  631.32   12.36
   3   0   0  627.31   12.02
   3   0   0  626.70   11.50
   3   0   0  628.39   11.77
   3   0   0  624.13   12.80
   3   0   0  612.98   12.78
   3   0   0  630.09   12.55
   3   0   0  648.73   11.49
  -4   0   0    3.09    0.23
  -4   0   0    2.41    0.24
  -4   0   0    3.06    0.25
  -4   0   0    2.41    0.27
  -4   0   0    2.82    0.27
   4   0   0    2.48    0.24
   4   0   0    2.81    0.21
   4   0   0    2.89    0.18
   4   0   0    2.54    0.17
   4   0   0    2.61    0.26
   4   0   0    2.78    0.27
  -5   0   0   -0.14    0.13
  -5   0   0    0.04    0.15
  -5   0   0   -0.24    0.14
  -5   0   0    0.07    0.16
  -5   0   0    0.17    0.17
   5   0   0    0.07    0.11
   5   0   0   -0.09    0.05
   5   0   0   -0.03    0.17
   5   0   0   -0.15    0.08
   5   0   0   -0.03    0.15
   5   0   0   -0.11    0.15
  -6   0   0    2.10    0.31
  -6   0   0    1.52    0.30
  -6   0   0    1.70    0.27
  -6   0   0    2.05    0.32
   6   0   0    1.95    0.32
   6   0   0    1.87    0.30
  -7   0   0    1.67    0.30
  -7   0   0    1.45    0.31
   7   0   0    2.59    0.37
  -8   0   0    0.45    0.31
  -8   0   0    1.08    0.31
  -8   1   0    6.19    0.49
  -8   1   0    4.99    0.52
   7  -1   0    0.25    0.23
  -7   1   0   -0.14    0.20
  -7   1   0   -0.28    0.17
  -7   1   0   -0.08    0.22
   6  -1   0   15.81    0.65
   6  -1   0   14.67    0.66
  -6   1   0   13.73    0.62
  -6   1   0   13.80    0.67
  -6   1   0   15.01    0.66
  -6   1   0   14.37    0.58
  -6   1   0   15.56    0.70
   5  -1   0   -0.07    0.14
   5  -1   0   -0.22    0.12
   5  -1   0    0.15    0.10
   5  -1   0   -0.05    0.09
   5  -1   0   -0.20    0.13
  -5   1   0   -0.06    0.13
  -5   1   0   -0.13    0.16
  -5   1   0   -0.13    0.15
  -5   1   0   -0.02    0.14
  -5   1   0    0.10    0.15
   4  -1   0    1.12    0.18
   4  -1   0    1.30    0.13
   4  -1   0    1.05    0.17
   4  -1   0    1.57    0.20
   4  -1   0    1.30    0.17
   4  -1   0    1.39    0.13
  -4   1   0    1.33    0.18
  -4   1   0    1.35    0.18
  -4   1   0    1.49    0.17
  -4   1   0    1.37    0.20
  -4   1   0    1.39    0.20
   3  -1   0  107.59    2.30
   3  -1   0  103.22    2.31
   3  -1   0  104.74    2.13
   3  -1   0  107.72    2.32
   3  -1   0  105.50    2.14
   3  -1   0  103.40    1.95
   3  -1   0  108.39    2.16
   3  -1   0  105.32    1.96
   3  -1   0  105.76    2.16
  -3   1   0  107.09    2.06
  -3   1   0  104.73    2.23
  -3   1   0  107.68    2.34
  -3   1   0  104.71    2.33
  -3   1   0  105.89    2.23
   2  -1   0  107.28    2.28
   2  -1   0  110.02    2.28
   2  -1   0  106.73    2.15
   2  -1   0  105.14    2.14
   2  -1   0  106.81    2.15
   2  -1   0  107.54    1.96
   2  -1   0  107.38    2.27
  -2   1   0  107.15    2.28
  -2   1   0  107.60    2.29
  -2   1   0  106.89    2.19
  -2   1   0  108.21    2.02
  -2   1   0  107.84    2.19
  -2   1   0  108.68    2.03
   1  -1   0   56.41    1.10
   1  -1   0   56.58    1.23
   1  -1   0   53.81    1.14
   1  -1   0   55.26    1.17
  -1   1   0   56.52    1.18
  -1   1   0   56.13    1.03
  -1   1   0   54.17    1.03
  -1   1   0   55.77    1.12
  -1   1   0   57.49    1.12
  -1   1   0   54.44    1.18
  -1  -1   0  386.59    7.47
  -1  -1   0  370.71    7.07
  -1  -1   0  377.33    7.48
  -1  -1   0  372.45    6.94
  -1  -1   0  389.15    7.70
  -1  -1   0  373.61    6.94
  -1  -1   0  389.73    7.70
   1   1   0  369.76    7.46
   1   1   0  381.77    6.96
   1   1   0  376.28    7.08
   1   1   0  382.73    7.47
   1   1   0  376.29    7.69
   1   1   0  374.93    6.94
   1   1   0  381.91    7.69
  -2  -1   0  279.17    5.37
  -2  -1   0  278.32    5.86
  -2  -1   0  289.13    5.87
  -2  -1   0  289.75    5.28
  -2  -1   0  276.54    5.67
  -2  -1   0  287.30    5.68
  -2  -1   0  281.96    5.67
   2   1   0  263.19    5.65
   2   1   0  284.07    5.39
   2   1   0  289.24    5.26
   2   1   0  288.38    5.26
   2   1   0  292.58    5.66
   2   1   0  282.17    5.86
   2   1   0  284.24    5.87
  -3  -1   0   40.30    0.94
  -3  -1   0   40.24    1.03
  -3  -1   0   40.92    1.10
  -3  -1   0   40.62    1.03
  -3  -1   0   40.01    1.03
  -3  -1   0   41.43    1.10
   3   1   0   41.11    0.90
   3   1   0   40.44    1.08
   3   1   0   40.13    0.99
   3   1   0   38.97    0.99
   3   1   0   41.28    1.10
   3   1   0   43.39    1.00
   3   1   0   42.16    0.91
  -4  -1   0    0.15    0.15
  -4  -1   0   -0.10    0.12
  -4  -1   0    0.23    0.14
  -4  -1   0   -0.07    0.12
  -4  -1   0    0.15    0.12
   4   1   0    0.20    0.11
   4   1   0   -0.08    0.12
   4   1   0    0.15    0.10
   4   1   0    0.04    0.15
   4   1   0   -0.02    0.11
   4   1   0    0.10    0.13
  -5  -1   0    2.92    0.34
  -5  -1   0    2.15    0.26
  -5  -1   0    2.52    0.32
  -5  -1   0    3.31    0.33
  -5  -1   0    3.17    0.32
   5   1   0    2.59    0.32
   5   1   0    2.80    0.31
   5   1   0    2.90    0.22
   5   1   0    2.88    0.23
   5   1   0    3.04    0.27
  -6  -1   0    0.42    0.22
  -6  -1   0    0.55    0.21
  -6  -1   0    0.34    0.22
  -6  -1   0    0.55    0.25
   6   1   0    0.59    0.24
   6   1   0    0.39    0.24
   6   1   0    0.42    0.12
  -7  -1   0    0.09    0.25
  -7  -1   0    0.50    0.24
  -8  -1   0    4.11    0.46
   8  -2   0    0.96    0.30
  -8   2   0    0.72    0.29
  -8   2   0    1.20    0.28
   7  -2   0    4.66    0.45
  -7   2   0    4.51    0.44
  -7   2   0    4.49    0.47
  -7   2   0    4.98    0.42
   6  -2   0   11.21    0.55
   6  -2   0   10.96    0.42
   6  -2   0   10.08    0.53
  -6   2   0   11.02    0.57
  -6   2   0   11.53    0.55
  -6   2   0   11.56    0.65
  -6   2   0   11.32    0.50
  -6   2   0   10.44    0.52
  -6   2   0   11.72    0.60
   5  -2   0    2.56    0.26
   5  -2   0    2.98    0.25
   5  -2   0    2.57    0.27
   5  -2   0    3.30    0.29
   5  -2   0    2.66    0.29
  -5   2   0    2.61    0.29
  -5   2   0    2.61    0.24
  -5   2   0    2.51    0.26
  -5   2   0    2.66    0.29
  -5   2   0    2.94    0.27
  -5   2   0    2.69    0.33
   4  -2   0    7.36    0.34
   4  -2   0    6.68    0.36
   4  -2   0    7.09    0.31
   4  -2   0    7.31    0.34
   4  -2   0    6.50    0.32
  -4   2   0    6.84    0.36
  -4   2   0    6.64    0.29
  -4   2   0    6.84    0.32
  -4   2   0    6.89    0.40
  -4   2   0    7.10    0.36
  -4   2   0    7.22    0.33
   3  -2   0   10.89    0.37
   3  -2   0   10.97    0.43
   3  -2   0   11.60    0.39
   3  -2   0   10.84    0.37
  -3   2   0   11.93    0.36
  -3   2   0   10.79    0.31
  -3   2   0   11.33    0.39
  -3   2   0   10.71    0.39
  -3   2   0   10.66    0.44
  -3   2   0   11.13    0.36
   2  -2   0  134.32    2.81
   2  -2   0  133.51    2.85
   2  -2   0  133.06    2.72
  -2   2   0  136.46    2.83
  -2   2   0  136.00    2.50
  -2   2   0  135.26    2.82
  -2   2   0  136.47    2.71
  -2   2   0  133.60    2.50
  -2   2   0  137.45    2.70
  -2   2   0  133.63    2.91
   1  -2   0  578.21   11.27
   1  -2   0  584.27   11.69
  -1   2   0  588.68   11.40
   0  -2   0  410.74    7.88
   0  -2   0  388.96    7.77
   0  -2   0  388.53    8.03
   0  -2   0  387.15    7.36
   0  -2   0  405.94    7.24
   0  -2   0  393.47    8.06
   0  -2   0  391.23    7.88
   0  -2   0  383.57    7.24
   0  -2   0  401.41    8.03
   0   2   0  389.92    8.03
   0   2   0  387.97    7.78
   0   2   0  391.82    7.88
   0   2   0  400.67    7.77
   0   2   0  395.75    7.24
   0   2   0  413.11    7.24
   0   2   0  405.60    8.04
   0   2   0  383.21    7.37
  -1  -2   0    4.25    0.19
  -1  -2   0    3.99    0.18
  -1  -2   0    4.01    0.20
  -1  -2   0    4.33    0.20
  -1  -2   0    4.36    0.22
  -1  -2   0    4.18    0.22
  -1  -2   0    4.45    0.21
  -1  -2   0    4.18    0.11
   1   2   0    4.10    0.20
   1   2   0    3.85    0.20
   1   2   0    4.28    0.22
   1   2   0    4.44    0.23
   1   2   0    4.25    0.22
   1   2   0    4.38    0.20
   1   2   0    4.02    0.18
   1   2   0    4.20    0.19
  -2  -2   0  106.28    2.09
  -2  -2   0  102.79    2.26
  -2  -2   0  106.92    2.27
  -2  -2   0  105.11    2.37
  -2  -2   0  107.77    2.27
  -2  -2   0  105.71    2.37
  -2  -2   0  106.04    2.14
  -2  -2   0  105.79    2.06
   2   2   0  104.66    2.08
   2   2   0  107.14    2.37
   2   2   0  106.44    2.25
   2   2   0  105.95    2.36
   2   2   0  103.11    2.25
   2   2   0  104.00    2.07
   2   2   0  104.86    2.15
  -3  -2   0   28.35    0.74
  -3  -2   0   27.24    0.85
  -3  -2   0   27.55    0.80
  -3  -2   0   28.13    0.80
  -3  -2   0   26.57    0.85
  -3  -2   0   27.59    0.80
   3   2   0   27.73    0.78
   3   2   0   29.26    0.78
   3   2   0   28.13    0.71
   3   2   0   27.42    0.85
   3   2   0   27.43    0.85
   3   2   0   29.14    0.78
  -4  -2   0   44.94    1.29
  -4  -2   0   43.12    1.20
  -4  -2   0   43.87    1.28
  -4  -2   0   42.88    1.09
  -4  -2   0   44.07    1.20
   4   2   0   45.15    1.15
   4   2   0   44.23    1.03
   4   2   0   42.61    1.25
   4   2   0   44.88    1.26
   4   2   0   43.81    1.15
   4   2   0   44.75    1.28
  -5  -2   0   38.74    1.16
  -5  -2   0   35.67    1.13
  -5  -2   0   40.03    1.25
  -5  -2   0   35.74    1.03
  -5  -2   0   36.44    1.21
   5   2   0   38.87    1.11
   5   2   0   37.63    0.93
   5   2   0   36.64    1.05
   5   2   0   38.01    1.22
  -6  -2   0    1.20    0.31
  -6  -2   0    1.16    0.25
  -6  -2   0    1.23    0.29
   6   2   0    1.19    0.30
   6   2   0    1.18    0.27
   6   2   0    1.19    0.18
  -7  -2   0    0.25    0.23
  -7  -2   0    0.21    0.25
   8  -3   0    0.76    0.31
  -8   3   0    0.49    0.27
  -8   3   0    0.88    0.26
   7  -3   0   23.07    0.87
  -7   3   0   23.73    0.88
  -7   3   0   22.68    0.79
  -7   3   0   22.63    0.91
   6  -3   0   12.49    0.55
   6  -3   0   13.41    0.62
   6  -3   0   13.14    0.55
   6  -3   0   13.40    0.51
  -6   3   0   12.50    0.57
  -6   3   0   12.90    0.61
  -6   3   0   13.48    0.52
  -6   3   0   12.40    0.56
  -6   3   0   12.51    0.59
  -6   3   0   11.25    0.66
   5  -3   0    0.89    0.17
   5  -3   0    0.89    0.19
   5  -3   0    0.69    0.17
   5  -3   0    0.75    0.18
   5  -3   0    0.49    0.20
  -5   3   0    0.78    0.17
  -5   3   0    0.77    0.17
  -5   3   0    0.55    0.15
  -5   3   0    0.72    0.19
  -5   3   0    0.65    0.18
  -5   3   0    0.50    0.22
   4  -3   0    7.82    0.34
   4  -3   0    6.87    0.38
   4  -3   0    8.08    0.37
   4  -3   0    7.06    0.33
  -4   3   0    6.31    0.40
  -4   3   0    7.50    0.29
  -4   3   0    8.09    0.37
  -4   3   0    8.03    0.33
  -4   3   0    7.85    0.33
  -4   3   0    7.41    0.35
   3  -3   0    6.76    0.28
   3  -3   0    7.05    0.32
   3  -3   0    6.72    0.35
  -3   3   0    7.09    0.23
  -3   3   0    7.22    0.26
  -3   3   0    6.70    0.29
  -3   3   0    7.13    0.37
  -3   3   0    7.26    0.26
  -3   3   0    7.11    0.30
   2  -3   0    2.30    0.13
   2  -3   0    2.17    0.18
   2  -3   0    2.18    0.15
   2  -3   0    1.72    0.18
   2  -3   0    1.94    0.19
  -2   3   0    2.39    0.13
  -2   3   0    2.31    0.15
  -2   3   0    2.26    0.10
  -2   3   0    2.03    0.10
  -2   3   0    2.16    0.15
  -2   3   0    2.25    0.13
   1  -3   0  236.64    4.99
   1  -3   0  244.78    4.72
   1  -3   0  242.73    4.72
   1  -3   0  237.92    4.91
   1  -3   0  239.87    4.74
   1  -3   0  239.12    4.91
   1  -3   0  239.74    4.51
   1  -3   0  236.04    4.91
  -1   3   0  238.72    4.92
  -1   3   0  237.30    4.99
  -1   3   0  238.24    4.49
  -1   3   0  245.58    4.42
  -1   3   0  245.22    4.76
  -1   3   0  239.77    4.75
  -1   3   0  241.34    4.41
  -1   3   0  236.95    4.92
   0  -3   0    6.05    0.22
   0  -3   0    5.52    0.24
   0  -3   0    5.07    0.19
   0  -3   0    6.26    0.22
   0  -3   0    4.75    0.20
   0  -3   0    4.61    0.18
   0  -3   0    5.16    0.25
   0  -3   0    5.11    0.21
   0  -3   0    5.13    0.24
   0  -3   0    4.92    0.23
   0  -3   0    5.23    0.19
   0   3   0    5.20    0.24
   0   3   0    5.18    0.20
   0   3   0    5.01    0.22
   0   3   0    4.92    0.23
   0   3   0    4.96    0.18
   0   3   0    5.20    0.21
   0   3   0    5.66    0.22
   0   3   0    4.97    0.20
  -1  -3   0  137.18    2.96
  -1  -3   0  136.13    2.63
  -1  -3   0  133.80    2.63
  -1  -3   0  138.63    2.85
  -1  -3   0  139.31    2.76
  -1  -3   0  136.68    2.96
  -1  -3   0  139.04    2.84
  -1  -3   0  135.04    2.70
   1   3   0  137.20    2.96
   1   3   0  133.76    2.84
   1   3   0  135.92    2.96
   1   3   0  137.61    2.85
   1   3   0  136.60    2.64
  -2  -3   0   57.51    1.34
  -2  -3   0   55.36    1.33
  -2  -3   0   54.31    1.22
  -2  -3   0   55.71    1.34
  -2  -3   0   57.43    1.16
  -2  -3   0   54.69    1.40
  -2  -3   0   56.87    1.41
  -2  -3   0   54.96    1.26
   2   3   0   55.06    1.21
   2   3   0   55.74    1.40
   2   3   0   55.39    1.41
   2   3   0   58.71    1.33
   2   3   0   53.56    1.26
   2   3   0   55.45    1.33
   2   3   0   54.68    1.40
  -3  -3   0   41.93    1.13
  -3  -3   0   43.01    1.22
  -3  -3   0   42.48    1.14
  -3  -3   0   42.48    1.21
  -3  -3   0   43.35    0.85
  -3  -3   0   40.93    1.13
  -3  -3   0   43.17    1.05
   3   3   0   40.60    1.01
   3   3   0   44.90    1.21
   3   3   0   44.19    1.23
   3   3   0   44.56    1.10
   3   3   0   43.97    1.21
   3   3   0   38.79    1.10
   3   3   0   43.98    1.12
  -4  -3   0    0.01    0.17
  -4  -3   0    0.38    0.17
  -4  -3   0    0.13    0.18
  -4  -3   0    0.28    0.19
  -4  -3   0    0.12    0.16
   4   3   0    0.32    0.21
   4   3   0    0.29    0.18
   4   3   0    0.26    0.20
   4   3   0    0.29    0.18
   4   3   0    0.05    0.13
   4   3   0    0.03    0.15
  -5  -3   0   11.91    0.66
  -5  -3   0   13.34    0.65
  -5  -3   0   14.65    0.72
  -5  -3   0   13.57    0.58
   5   3   0   14.18    0.66
   5   3   0   13.33    0.52
   5   3   0   13.59    0.68
  -6  -3   0    5.87    0.50
  -6  -3   0    5.68    0.56
  -6  -3   0    6.41    0.46
   6   3   0    6.22    0.35
  -7  -3   0    1.55    0.32
   8  -4   0   11.14    0.66
  -8   4   0   11.57    0.68
   7  -4   0    1.40    0.29
   7  -4   0    1.89    0.27
  -7   4   0    1.81    0.32
  -7   4   0    1.52    0.29
  -7   4   0    1.62    0.27
   6  -4   0    9.38    0.56
   6  -4   0   10.13    0.48
   6  -4   0    9.24    0.46
  -6   4   0   11.22    0.65
  -6   4   0    9.17    0.50
  -6   4   0   10.37    0.50
  -6   4   0    9.18    0.47
  -6   4   0   10.66    0.53
  -6   4   0    9.54    0.44
   5  -4   0   58.85    1.41
   5  -4   0   55.25    1.54
   5  -4   0   58.01    1.42
  -5   4   0   56.43    1.61
  -5   4   0   56.34    1.26
  -5   4   0   55.49    1.39
  -5   4   0   57.99    1.39
  -5   4   0   57.06    1.46
  -5   4   0   58.24    1.48
   4  -4   0   52.46    1.24
   4  -4   0   51.64    1.39
   4  -4   0   51.41    1.27
  -4   4   0   52.31    1.09
  -4   4   0   51.37    1.28
  -4   4   0   51.86    1.21
  -4   4   0   50.17    1.20
  -4   4   0   51.03    1.41
  -4   4   0   49.88    1.27
   3  -4   0    5.35    0.33
   3  -4   0    4.81    0.24
   3  -4   0    4.79    0.22
   3  -4   0    3.98    0.29
   3  -4   0    4.76    0.31
  -3   4   0    4.58    0.31
  -3   4   0    4.58    0.22
  -3   4   0    4.55    0.25
  -3   4   0    5.20    0.19
  -3   4   0    4.93    0.25
  -3   4   0    4.86    0.22
   2  -4   0    2.81    0.18
   2  -4   0    2.90    0.16
   2  -4   0    2.38    0.22
   2  -4   0    2.89    0.24
  -2   4   0    2.92    0.19
  -2   4   0    2.67    0.16
  -2   4   0    2.61    0.13
  -2   4   0    2.93    0.16
  -2   4   0    3.06    0.14
  -2   4   0    3.43    0.20
  -2   4   0    3.45    0.24
   1  -4   0    2.33    0.10
   1  -4   0    2.43    0.17
   1  -4   0    2.51    0.13
   1  -4   0    2.35    0.16
   1  -4   0    2.24    0.14
   1  -4   0    2.56    0.20
   1  -4   0    2.78    0.18
   1  -4   0    2.51    0.20
  -1   4   0    2.68    0.21
  -1   4   0    2.45    0.18
  -1   4   0    2.51    0.15
  -1   4   0    2.39    0.16
  -1   4   0    2.75    0.18
  -1   4   0    2.63    0.16
  -1   4   0    2.33    0.14
  -1   4   0    2.05    0.14
   0  -4   0   23.85    0.56
   0  -4   0   24.30    0.65
   0  -4   0   24.34    0.57
   0  -4   0   23.46    0.62
   0  -4   0   23.59    0.63
   0  -4   0   23.23    0.70
   0  -4   0   23.40    0.68
   0  -4   0   22.87    0.67
   0  -4   0   24.25    0.63
   0  -4   0   24.76    0.69
   0  -4   0   23.04    0.61
   0   4   0   24.97    0.60
   0   4   0   25.21    0.59
   0   4   0   23.90    0.64
   0   4   0   23.84    0.69
   0   4   0   25.44    0.60
   0   4   0   24.64    0.69
   0   4   0   24.22    0.64
  -1  -4   0   40.77    1.09
  -1  -4   0   41.07    0.91
  -1  -4   0   42.59    0.94
  -1  -4   0   41.21    0.96
  -1  -4   0   40.44    0.98
  -1  -4   0   40.65    1.02
  -1  -4   0   39.17    1.08
  -1  -4   0   42.29    0.96
  -1  -4   0   41.41    1.02
  -1  -4   0   41.60    1.03
   1   4   0   41.75    1.03
   1   4   0   41.40    1.03
   1   4   0   41.08    1.10
   1   4   0   42.56    0.98
   1   4   0   42.13    1.10
   1   4   0   40.39    0.94
  -2  -4   0    0.72    0.11
  -2  -4   0    1.09    0.20
  -2  -4   0    0.84    0.16
  -2  -4   0    0.76    0.16
  -2  -4   0    1.06    0.16
  -2  -4   0    1.06    0.17
  -2  -4   0    1.00    0.17
  -2  -4   0    0.91    0.18
   2   4   0    0.92    0.19
   2   4   0    0.88    0.16
   2   4   0    1.92    0.24
   2   4   0    0.78    0.15
   2   4   0    0.84    0.17
   2   4   0    0.64    0.15
  -3  -4   0   60.77    1.41
  -3  -4   0   63.31    1.55
  -3  -4   0   57.35    1.62
  -3  -4   0   59.86    1.53
  -3  -4   0   60.53    1.53
  -3  -4   0   59.26    1.63
  -3  -4   0   58.75    1.25
   3   4   0   59.63    1.47
   3   4   0   59.88    1.39
   3   4   0   59.17    1.51
   3   4   0   62.41    1.64
   3   4   0   63.61    1.53
   3   4   0   60.20    1.64
   3   4   0   64.56    1.65
  -4  -4   0    0.08    0.19
  -4  -4   0    0.20    0.22
  -4  -4   0    0.16    0.17
  -4  -4   0    0.35    0.20
  -4  -4   0    0.17    0.19
   4   4   0   -0.17    0.12
   4   4   0   -0.07    0.19
   4   4   0   -0.04    0.18
   4   4   0   -0.04    0.14
  -5  -4   0    0.65    0.25
  -5  -4   0    1.13    0.29
  -5  -4   0    0.67    0.27
  -5  -4   0    0.76    0.22
   5   4   0    0.75    0.19
   5   4   0    1.06    0.30
  -6  -4   0    0.30    0.23
   6   4   0    0.10    0.17
  -7  -4   0    9.08    0.62
   7   4   0    8.66    0.44
   8  -5   0   49.53    1.42
  -8   5   0   46.08    1.46
   7  -5   0   28.83    1.10
   7  -5   0   28.57    0.93
   7  -5   0   28.96    0.95
  -7   5   0   28.22    0.99
  -7   5   0   25.43    0.93
  -7   5   0   29.35    0.88
   6  -5   0   27.99    0.92
   6  -5   0   29.77    0.87
   6  -5   0   29.56    1.05
  -6   5   0   29.93    0.91
  -6   5   0   27.74    0.89
  -6   5   0   27.09    0.93
  -6   5   0   28.67    0.93
  -6   5   0   30.23    0.82
   5  -5   0   20.26    0.63
   5  -5   0   17.89    0.76
   5  -5   0   20.10    0.62
   5  -5   0   19.68    0.63
   5  -5   0   20.47    0.73
  -5   5   0   20.02    0.65
  -5   5   0   20.55    0.70
  -5   5   0   20.80    0.70
  -5   5   0   19.87    0.82
  -5   5   0   20.99    0.59
  -5   5   0   19.80    0.64
   4  -5   0   35.51    1.11
   4  -5   0   37.63    0.90
   4  -5   0   36.95    1.04
   4  -5   0   36.66    0.94
   4  -5   0   37.67    0.94
  -4   5   0   36.49    0.98
  -4   5   0   36.78    1.14
  -4   5   0   36.13    0.99
  -4   5   0   36.55    0.92
  -4   5   0   38.25    0.84
  -4   5   0   36.71    0.93
   3  -5   0   20.47    0.72
   3  -5   0   20.37    0.69
   3  -5   0   19.54    0.72
   3  -5   0   22.25    0.60
   3  -5   0   21.16    0.56
  -3   5   0   20.84    0.74
  -3   5   0   21.13    0.63
  -3   5   0   21.51    0.57
  -3   5   0   20.99    0.57
  -3   5   0   21.14    0.50
  -3   5   0   20.81    0.62
   2  -5   0   19.02    0.66
   2  -5   0   19.27    0.51
   2  -5   0   19.48    0.56
   2  -5   0   19.08    0.64
   2  -5   0   18.97    0.64
   2  -5   0   19.40    0.56
  -2   5   0   19.47    0.47
  -2   5   0   19.89    0.59
  -2   5   0   18.88    0.53
  -2   5   0   18.82    0.58
  -2   5   0   19.35    0.67
  -2   5   0   19.05    0.53
   1  -5   0  319.34    6.77
   1  -5   0  325.46    6.23
   1  -5   0  333.04    6.74
   1  -5   0  342.87    6.51
   1  -5   0  331.74    6.50
   1  -5   0  329.84    6.01
   1  -5   0  321.06    6.78
   1  -5   0  328.59    6.53
   1  -5   0  316.49    6.87
   1  -5   0  331.06    6.02
   1  -5   0  332.40    6.50
  -1   5   0  324.61    6.80
  -1   5   0  325.22    6.79
  -1   5   0  327.29    6.57
  -1   5   0  333.49    6.88
  -1   5   0  327.74    6.56
  -1   5   0  330.46    6.10
   0  -5   0  157.22    3.20
   0  -5   0  157.13    3.54
   0  -5   0  163.70    3.50
   0  -5   0  165.09    3.09
   0  -5   0  158.68    3.50
   0  -5   0  165.98    3.34
   0  -5   0  161.88    3.50
   0  -5   0  155.80    3.32
   0  -5   0  170.53    3.35
   0  -5   0  162.82    3.38
   0  -5   0  163.60    3.08
   0  -5   0  159.90    3.34
   0   5   0  159.37    3.51
   0   5   0  162.71    3.13
   0   5   0  163.75    3.34
   0   5   0  158.91    3.17
   0   5   0  161.45    3.38
   0   5   0  157.26    3.50
   0   5   0  160.97    3.37
  -1  -5   0  101.43    2.35
  -1  -5   0   99.12    2.15
  -1  -5   0   98.80    2.12
  -1  -5   0  100.46    2.13
  -1  -5   0   98.45    2.05
  -1  -5   0  102.70    2.15
  -1  -5   0  101.33    2.23
  -1  -5   0  101.12    2.22
  -1  -5   0  100.67    2.22
  -1  -5   0  101.58    2.35
   1   5   0   95.42    2.34
   1   5   0  101.34    2.11
   1   5   0  101.66    2.35
   1   5   0  104.12    2.25
   1   5   0  100.56    2.25
   1   5   0  100.68    2.07
  -2  -5   0  105.19    2.38
  -2  -5   0  103.82    2.38
  -2  -5   0  103.28    2.51
  -2  -5   0  101.87    2.19
  -2  -5   0  103.92    2.37
  -2  -5   0  110.33    2.52
  -2  -5   0  103.90    2.27
  -2  -5   0  105.89    2.20
   2   5   0  105.58    2.52
   2   5   0  103.04    2.38
   2   5   0  108.40    2.52
   2   5   0  107.08    2.38
   2   5   0  102.65    2.20
  -3  -5   0   30.29    0.74
  -3  -5   0   31.01    0.88
  -3  -5   0   32.05    1.06
  -3  -5   0   30.93    0.96
  -3  -5   0   30.16    0.97
  -3  -5   0   30.25    1.05
   3   5   0   30.74    1.04
   3   5   0   28.65    1.03
   3   5   0   31.66    0.96
   3   5   0   29.24    0.91
   3   5   0   29.49    0.94
   3   5   0   31.09    0.87
  -4  -5   0   32.07    0.99
  -4  -5   0   33.79    1.11
  -4  -5   0   34.06    1.18
  -4  -5   0   34.52    1.10
  -4  -5   0   32.83    1.17
   4   5   0   32.22    0.95
   4   5   0   34.78    1.06
   4   5   0   34.54    1.08
   4   5   0   34.11    1.19
  -5  -5   0    3.90    0.48
  -5  -5   0    4.57    0.48
  -5  -5   0    4.05    0.39
   5   5   0    4.75    0.52
   5   5   0    3.77    0.35
  -6  -5   0    0.99    0.29
   6   5   0    0.71    0.22
   8  -6   0    3.24    0.40
  -8   6   0    3.56    0.42
   7  -6   0    0.48    0.22
   7  -6   0    0.20    0.21
   7  -6   0   -0.08    0.25
   7  -6   0    0.18    0.23
  -7   6   0    0.06    0.20
  -7   6   0    0.42    0.22
   6  -6   0   16.95    0.70
   6  -6   0   16.78    0.61
   6  -6   0   16.36    0.78
  -6   6   0   14.88    0.55
  -6   6   0   15.11    0.61
  -6   6   0   15.04    0.63
  -6   6   0   14.93    0.61
   5  -6   0    0.40    0.14
   5  -6   0    0.36    0.13
   5  -6   0    0.19    0.19
   5  -6   0    0.43    0.21
   5  -6   0    0.27    0.15
  -5   6   0    0.37    0.23
  -5   6   0    0.46    0.17
  -5   6   0    0.31    0.15
  -5   6   0    0.29    0.13
  -5   6   0    0.44    0.16
  -5   6   0    0.51    0.15
   4  -6   0   32.72    1.09
   4  -6   0   33.49    1.01
   4  -6   0   33.03    0.84
   4  -6   0   33.88    0.88
   4  -6   0   32.28    1.07
   4  -6   0   33.76    0.88
  -4   6   0   34.79    0.88
  -4   6   0   33.80    0.79
  -4   6   0   32.84    1.09
  -4   6   0   33.54    0.88
  -4   6   0   32.26    0.92
  -4   6   0   32.55    0.93
   3  -6   0    8.14    0.33
   3  -6   0    8.07    0.44
   3  -6   0    7.76    0.34
   3  -6   0    8.00    0.45
   3  -6   0    7.64    0.42
  -3   6   0    7.41    0.28
  -3   6   0    8.14    0.33
  -3   6   0    7.77    0.36
  -3   6   0    7.65    0.44
  -3   6   0    7.38    0.35
  -3   6   0    7.64    0.32
   2  -6   0    8.98    0.35
   2  -6   0    9.65    0.38
   2  -6   0    9.17    0.38
   2  -6   0    8.97    0.46
   2  -6   0    9.94    0.46
   2  -6   0    9.37    0.47
  -2   6   0    9.69    0.37
  -2   6   0    9.51    0.47
  -2   6   0    9.28    0.32
  -2   6   0   10.12    0.37
  -2   6   0    9.51    0.40
  -2   6   0   10.15    0.41
   1  -6   0  290.75    5.36
   1  -6   0  289.50    6.04
   1  -6   0  296.22    5.82
   1  -6   0  287.12    5.88
   1  -6   0  278.89    6.19
   1  -6   0  290.91    6.09
   1  -6   0  301.58    5.82
   1  -6   0  292.77    5.81
   1  -6   0  283.83    6.09
   1  -6   0  288.06    6.09
   1  -6   0  299.44    5.37
   1  -6   0  291.98    5.61
  -1   6   0  285.48    6.11
  -1   6   0  294.74    5.90
  -1   6   0  298.71    5.49
  -1   6   0  279.85    6.18
  -1   6   0  292.53    5.91
  -1   6   0  290.32    6.11
  -1   6   0  299.49    5.96
   0  -6   0   34.46    0.81
   0  -6   0   34.24    0.99
   0  -6   0   33.92    0.89
   0  -6   0   35.53    1.00
   0  -6   0   35.23    0.90
   0  -6   0   35.87    0.90
   0  -6   0   32.02    1.01
   0  -6   0   35.14    0.90
   0  -6   0   34.20    0.94
   0  -6   0   34.47    0.80
   0  -6   0   33.68    0.90
   0   6   0   34.71    0.86
   0   6   0   34.00    0.93
   0   6   0   33.25    0.85
   0   6   0   33.84    1.00
   0   6   0   34.16    1.00
   0   6   0   33.72    0.93
  -1  -6   0    7.31    0.37
  -1  -6   0    7.27    0.29
  -1  -6   0    6.24    0.40
  -1  -6   0    6.87    0.41
  -1  -6   0    7.26    0.42
  -1  -6   0    7.46    0.31
  -1  -6   0    7.62    0.34
  -1  -6   0    6.74    0.36
  -1  -6   0    6.90    0.36
   1   6   0    7.27    0.38
   1   6   0    7.36    0.44
   1   6   0    7.61    0.38
   1   6   0    6.65    0.41
   1   6   0    6.92    0.39
   1   6   0    6.79    0.35
  -2  -6   0   12.21    0.45
  -2  -6   0   10.59    0.46
  -2  -6   0   12.16    0.53
  -2  -6   0   11.51    0.52
  -2  -6   0   11.12    0.52
  -2  -6   0   11.03    0.58
  -2  -6   0   11.77    0.59
  -2  -6   0   12.04    0.45
   2   6   0   12.43    0.51
   2   6   0   11.03    0.48
   2   6   0   11.55    0.52
   2   6   0   11.32    0.57
   2   6   0   11.21    0.53
   2   6   0   10.78    0.58
  -3  -6   0   42.45    1.28
  -3  -6   0   46.29    1.06
  -3  -6   0   47.12    1.42
  -3  -6   0   46.40    1.31
  -3  -6   0   44.38    1.40
  -3  -6   0   41.29    1.15
   3   6   0   41.13    1.21
   3   6   0   45.11    1.40
   3   6   0   42.78    1.16
   3   6   0   46.42    1.30
   3   6   0   46.36    1.31
   3   6   0   44.23    1.40
  -4  -6   0    8.73    0.61
  -4  -6   0    9.56    0.58
  -4  -6   0    8.50    0.49
   4   6   0    8.79    0.60
   4   6   0    8.85    0.48
  -5  -6   0    6.34    0.63
  -5  -6   0    4.77    0.44
   5   6   0    6.44    0.63
   5   6   0    4.44    0.40
  -6  -6   0    2.64    0.38
   6   6   0    1.44    0.29
   8  -7   0    2.08    0.34
  -8   7   0    2.71    0.37
   7  -7   0   22.23    0.88
   7  -7   0   20.63    0.77
   7  -7   0   19.48    0.94
  -7   7   0   20.21    0.81
  -7   7   0   20.85    0.79
   6  -7   0   18.16    0.78
   6  -7   0   18.46    0.65
   6  -7   0   18.67    0.87
  -6   7   0   17.54    0.67
  -6   7   0   16.98    0.68
  -6   7   0   17.80    0.67
  -6   7   0   18.98    0.62
   5  -7   0    6.68    0.34
   5  -7   0    5.73    0.45
   5  -7   0    5.82    0.50
   5  -7   0    6.89    0.35
   5  -7   0    6.66    0.37
  -5   7   0    6.17    0.36
  -5   7   0    6.71    0.37
  -5   7   0    6.63    0.50
  -5   7   0    6.58    0.40
  -5   7   0    6.77    0.35
  -5   7   0    6.33    0.38
   4  -7   0    0.07    0.12
   4  -7   0    0.05    0.18
   4  -7   0    0.23    0.13
   4  -7   0    0.20    0.11
   4  -7   0    0.04    0.18
   4  -7   0   -0.09    0.17
  -4   7   0    0.04    0.13
  -4   7   0    0.06    0.11
  -4   7   0    0.10    0.18
  -4   7   0    0.01    0.12
  -4   7   0    0.00    0.11
  -4   7   0    0.08    0.12
   3  -7   0    2.87    0.32
   3  -7   0    3.02    0.34
   3  -7   0    3.19    0.25
   3  -7   0    3.44    0.34
   3  -7   0    2.98    0.24
  -3   7   0    3.56    0.25
  -3   7   0    2.90    0.27
  -3   7   0    3.42    0.23
  -3   7   0    3.64    0.28
  -3   7   0    3.27    0.24
  -3   7   0    3.16    0.34
   2  -7   0   38.24    1.01
   2  -7   0   34.90    1.11
   2  -7   0   37.13    1.08
   2  -7   0   36.47    1.09
   2  -7   0   36.21    1.00
   2  -7   0   37.26    0.93
  -2   7   0   37.38    1.14
  -2   7   0   36.76    1.03
  -2   7   0   36.10    0.96
  -2   7   0   37.14    1.04
  -2   7   0   36.60    0.96
  -2   7   0   37.64    0.88
   1  -7   0    8.84    0.48
   1  -7   0    9.90    0.46
   1  -7   0    9.72    0.29
   1  -7   0    9.83    0.29
   1  -7   0    9.96    0.41
   1  -7   0    9.57    0.45
   1  -7   0    9.96    0.36
   1  -7   0    9.77    0.45
   1  -7   0    9.56    0.47
   1  -7   0    9.53    0.45
  -1   7   0   10.40    0.40
  -1   7   0    9.90    0.50
  -1   7   0    9.90    0.42
  -1   7   0    9.45    0.42
  -1   7   0    9.97    0.47
  -1   7   0   10.42    0.40
  -1   7   0   10.42    0.47
   0  -7   0   21.20    0.67
   0  -7   0   22.21    0.81
   0  -7   0   23.37    0.75
   0  -7   0   22.63    0.61
   0  -7   0   22.46    0.69
   0  -7   0   21.28    0.76
   0  -7   0   22.07    0.60
   0  -7   0   22.49    0.77
   0  -7   0   22.60    0.71
   0   7   0   20.83    0.77
   0   7   0   24.08    0.81
   0   7   0   22.82    0.74
   0   7   0   21.65    0.73
   0   7   0   22.26    0.67
  -1  -7   0   10.95    0.56
  -1  -7   0   10.95    0.40
  -1  -7   0   10.52    0.49
  -1  -7   0    9.70    0.52
  -1  -7   0   11.39    0.45
  -1  -7   0   10.35    0.39
  -1  -7   0   10.55    0.48
  -1  -7   0    9.99    0.47
  -1  -7   0   11.61    0.56
   1   7   0   11.66    0.56
   1   7   0   11.19    0.52
   1   7   0   10.66    0.56
   1   7   0   11.74    0.49
   1   7   0   10.84    0.47
   1   7   0   10.78    0.51
  -2  -7   0    0.25    0.15
  -2  -7   0    0.14    0.16
  -2  -7   0    0.00    0.16
  -2  -7   0   -0.04    0.14
  -2  -7   0    0.11    0.15
  -2  -7   0    0.10    0.19
   2   7   0   -0.09    0.15
   2   7   0    0.46    0.22
   2   7   0   -0.13    0.15
   2   7   0    0.24    0.21
   2   7   0    0.22    0.18
  -3  -7   0   -0.01    0.21
  -3  -7   0    0.00    0.18
  -3  -7   0   -0.04    0.13
  -3  -7   0    0.08    0.16
  -3  -7   0   -0.04    0.14
   3   7   0    0.20    0.17
   3   7   0   -0.14    0.19
   3   7   0    0.19    0.20
  -4  -7   0   -0.03    0.18
  -4  -7   0   -0.15    0.22
   4   7   0    0.03    0.24
   4   7   0    0.13    0.18
  -5  -7   0    0.01    0.21
   5   7   0    0.21    0.22
   5   7   0    0.56    0.32
  -6  -7   0   -0.13    0.25
   6   7   0    0.07    0.21
   8  -8   0   -0.18    0.26
   8  -8   0    0.03    0.22
   7  -8   0    5.13    0.41
   7  -8   0    5.27    0.52
   7  -8   0    5.39    0.59
  -7   8   0    5.05    0.42
   6  -8   0    0.06    0.23
   6  -8   0   -0.03    0.22
   6  -8   0    0.25    0.17
  -6   8   0    0.10    0.18
  -6   8   0    0.10    0.18
  -6   8   0   -0.01    0.17
   5  -8   0    8.75    0.43
   5  -8   0    7.56    0.55
   5  -8   0    7.89    0.57
   5  -8   0    7.15    0.59
  -5   8   0    8.92    0.46
  -5   8   0    8.12    0.41
  -5   8   0    8.87    0.44
  -5   8   0    7.73    0.42
   4  -8   0    4.37    0.29
   4  -8   0    3.52    0.42
   4  -8   0    4.18    0.31
   4  -8   0    3.79    0.42
   4  -8   0    3.22    0.40
   4  -8   0    4.52    0.31
  -4   8   0    3.71    0.29
  -4   8   0    4.32    0.29
  -4   8   0    3.52    0.41
  -4   8   0    3.54    0.29
  -4   8   0    4.07    0.33
  -4   8   0    4.84    0.34
   3  -8   0    0.00    0.19
   3  -8   0   -0.08    0.15
   3  -8   0   -0.23    0.17
   3  -8   0    0.00    0.12
   3  -8   0    0.01    0.12
   3  -8   0    0.16    0.13
  -3   8   0   -0.05    0.14
  -3   8   0    0.06    0.13
  -3   8   0   -0.12    0.12
  -3   8   0    0.07    0.13
  -3   8   0    0.15    0.13
  -3   8   0    0.29    0.19
   2  -8   0   -0.04    0.14
   2  -8   0    0.00    0.13
   2  -8   0   -0.02    0.16
   2  -8   0    0.03    0.19
   2  -8   0    0.08    0.12
   2  -8   0    0.32    0.19
   2  -8   0    0.27    0.13
  -2   8   0    0.30    0.16
  -2   8   0    0.04    0.17
  -2   8   0    0.03    0.14
  -2   8   0    0.01    0.12
  -2   8   0   -0.09    0.12
  -2   8   0   -0.08    0.11
   1  -8   0    0.15    0.12
   1  -8   0    0.09    0.15
   1  -8   0    0.22    0.09
   1  -8   0    0.23    0.17
   1  -8   0   -0.04    0.15
   1  -8   0    0.17    0.16
   1  -8   0    0.34    0.17
   1  -8   0    0.36    0.15
   1  -8   0    0.52    0.09
  -1   8   0    0.50    0.16
  -1   8   0    0.24    0.14
  -1   8   0    0.42    0.17
  -1   8   0    0.38    0.17
  -1   8   0    0.41    0.15
   0  -8   0    3.58    0.25
   0  -8   0    3.28    0.27
   0  -8   0    3.45    0.37
   0  -8   0    3.54    0.34
   0  -8   0    3.56    0.34
   0  -8   0    3.38    0.27
   0  -8   0    3.59    0.32
   0  -8   0    3.11    0.33
   0  -8   0    3.29    0.29
   0   8   0    3.42    0.30
   0   8   0    4.39    0.38
   0   8   0    3.85    0.37
   0   8   0    3.16    0.32
   0   8   0    4.05    0.33
  -1  -8   0   27.62    0.86
  -1  -8   0   24.98    0.94
  -1  -8   0   24.92    0.74
  -1  -8   0   24.19    0.93
  -1  -8   0   25.49    0.85
  -1  -8   0   26.16    0.84
   1   8   0   23.25    0.93
   1   8   0   25.02    0.94
   1   8   0   25.86    0.81
   1   8   0   23.54    0.86
   1   8   0   25.68    0.89
  -2  -8   0    2.75    0.29
  -2  -8   0    2.76    0.31
  -2  -8   0    3.02    0.27
  -2  -8   0    2.52    0.37
  -2  -8   0    2.74    0.37
   2   8   0    2.85    0.32
   2   8   0    2.69    0.34
   2   8   0    2.74    0.38
   2   8   0    2.50    0.36
   2   8   0    2.94    0.37
  -3  -8   0   16.43    0.61
  -3  -8   0   14.44    0.78
  -3  -8   0   15.40    0.57
  -3  -8   0   15.05    0.64
   3   8   0   14.84    0.80
   3   8   0   13.57    0.63
  -4  -8   0   10.65    0.57
  -4  -8   0    9.96    0.71
   4   8   0   10.03    0.56
   4   8   0   10.75    0.76
  -5  -8   0    3.68    0.43
   5   8   0    4.41    0.44
   7  -9   0    0.49    0.29
   7  -9   0    0.22    0.29
   7  -9   0    0.36    0.21
  -7   9   0    0.23    0.21
   6  -9   0    3.84    0.49
   6  -9   0    2.96    0.43
   6  -9   0    3.89    0.36
  -6   9   0    3.30    0.35
  -6   9   0    3.19    0.33
   5  -9   0    0.76    0.20
   5  -9   0    0.79    0.28
   5  -9   0    0.41    0.26
  -5   9   0    1.15    0.23
  -5   9   0    1.16    0.21
  -5   9   0    0.88    0.22
  -5   9   0    0.92    0.21
   4  -9   0   22.80    0.94
   4  -9   0   22.27    0.91
   4  -9   0   22.69    0.95
   4  -9   0   21.98    0.72
  -4   9   0   22.90    0.69
  -4   9   0   23.23    0.76
  -4   9   0   21.07    0.78
  -4   9   0   20.58    0.74
  -4   9   0   22.61    0.81
   3  -9   0   55.62    1.67
   3  -9   0   55.03    1.45
   3  -9   0   55.01    1.61
   3  -9   0   57.47    1.38
   3  -9   0   54.46    1.57
   3  -9   0   56.11    1.45
  -3   9   0   54.16    1.42
  -3   9   0   57.99    1.45
  -3   9   0   55.72    1.52
  -3   9   0   52.96    1.49
  -3   9   0   55.45    1.67
  -3   9   0   57.08    1.32
   2  -9   0    6.02    0.41
   2  -9   0    6.45    0.47
   2  -9   0    6.03    0.49
   2  -9   0    6.46    0.39
   2  -9   0    6.24    0.41
   2  -9   0    5.71    0.47
  -2   9   0    6.23    0.42
  -2   9   0    6.57    0.44
  -2   9   0    6.26    0.38
  -2   9   0    6.49    0.40
  -2   9   0    6.88    0.41
  -2   9   0    6.14    0.48
   1  -9   0  157.18    3.23
   1  -9   0  152.42    3.52
   1  -9   0  159.41    2.89
   1  -9   0  154.87    3.45
   1  -9   0  153.84    3.65
   1  -9   0  156.22    3.25
   1  -9   0  150.09    3.45
  -1   9   0  150.03    3.40
  -1   9   0  151.92    3.40
  -1   9   0  156.26    3.57
  -1   9   0  149.38    3.54
  -1   9   0  149.46    3.14
   0  -9   0    1.59    0.24
   0  -9   0    2.39    0.33
   0  -9   0    1.50    0.28
   0  -9   0    2.04    0.28
   0  -9   0    1.32    0.30
   0  -9   0    1.94    0.26
   0  -9   0    1.92    0.20
   0   9   0    1.62    0.27
   0   9   0    1.70    0.31
   0   9   0    1.47    0.29
   0   9   0    1.93    0.26
   0   9   0    1.76    0.28
  -1  -9   0    5.85    0.47
  -1  -9   0    5.71    0.48
  -1  -9   0    6.39    0.45
  -1  -9   0    6.11    0.36
   1   9   0    6.01    0.45
   1   9   0    5.95    0.48
   1   9   0    5.56    0.40
   1   9   0    5.78    0.51
  -2  -9   0    5.58    0.42
  -2  -9   0    5.64    0.40
  -2  -9   0    6.22    0.36
  -2  -9   0    5.14    0.53
   2   9   0    6.14    0.57
   2   9   0    6.04    0.44
   2   9   0    5.26    0.48
  -3  -9   0   12.08    0.75
  -3  -9   0   12.32    0.60
   3   9   0   12.09    0.63
   3   9   0   11.65    0.75
  -4  -9   0    1.85    0.45
  -4  -9   0    2.11    0.35
   4   9   0    1.78    0.34
   7 -10   0    0.54    0.29
   7 -10   0    0.08    0.20
  -7  10   0    0.01    0.21
   6 -10   0   -0.32    0.23
   6 -10   0   -0.30    0.24
   6 -10   0   -0.08    0.18
  -6  10   0    0.17    0.18
   5 -10   0    1.65    0.36
   5 -10   0    2.01    0.28
   5 -10   0    1.90    0.36
  -5  10   0    1.78    0.28
  -5  10   0    2.21    0.29
   4 -10   0    0.85    0.28
   4 -10   0    0.70    0.20
   4 -10   0    0.61    0.26
  -4  10   0    0.36    0.19
  -4  10   0    0.62    0.22
  -4  10   0    0.70    0.20
   3 -10   0    2.56    0.38
   3 -10   0    2.52    0.37
   3 -10   0    3.16    0.41
   3 -10   0    2.90    0.31
  -3  10   0    2.25    0.29
  -3  10   0    3.23    0.30
  -3  10   0    2.78    0.31
  -3  10   0    2.93    0.34
   2 -10   0    0.12    0.20
   2 -10   0    0.28    0.18
   2 -10   0    0.06    0.18
   2 -10   0    0.16    0.23
   2 -10   0    0.59    0.25
  -2  10   0    0.21    0.19
  -2  10   0    0.00    0.18
  -2  10   0    0.29    0.20
  -2  10   0    0.44    0.19
  -2  10   0    0.19    0.19
   1 -10   0   18.99    0.74
   1 -10   0   19.33    0.79
   1 -10   0   18.43    0.80
   1 -10   0   18.42    0.85
   1 -10   0   18.42    0.38
   1 -10   0   17.77    0.74
  -1  10   0   17.68    0.79
  -1  10   0   19.02    0.76
  -1  10   0   19.02    0.69
  -1  10   0   17.54    0.80
   0 -10   0    2.32    0.37
   0 -10   0    2.73    0.24
   0 -10   0    2.71    0.36
   0 -10   0    2.87    0.38
   0 -10   0    2.82    0.32
   0  10   0    2.74    0.32
   0  10   0    2.51    0.36
   0  10   0    2.27    0.33
   0  10   0    3.68    0.44
  -1 -10   0    2.29    0.27
  -1 -10   0    2.74    0.36
  -1 -10   0    2.51    0.39
   1  10   0    1.90    0.37
   1  10   0    2.19    0.38
   1  10   0    2.34    0.35
   1  10   0    1.87    0.31
  -2 -10   0   -0.16    0.24
  -2 -10   0   -0.04    0.18
  -2 -10   0   -0.08    0.20
   2  10   0   -0.15    0.19
   2  10   0   -0.08    0.25
  -3 -10   0    3.95    0.41
   3  10   0    3.87    0.43
  -4 -10   0   -0.45    0.21
   4  10   0   -0.19    0.23
   7 -11   0    4.80    0.58
   6 -11   0    2.70    0.47
   6 -11   0    2.89    0.35
  -6  11   0    2.82    0.36
   5 -11   0    0.11    0.28
   5 -11   0   -0.01    0.19
   5 -11   0   -0.28    0.23
  -5  11   0   -0.06    0.19
   4 -11   0   12.16    0.72
   4 -11   0   12.94    0.59
   4 -11   0   11.31    0.70
  -4  11   0   10.60    0.57
  -4  11   0   11.98    0.55
  -4  11   0   12.13    0.62
   3 -11   0   -0.09    0.24
   3 -11   0    0.29    0.20
   3 -11   0    0.33    0.25
  -3  11   0   -0.15    0.17
  -3  11   0    0.09    0.18
  -3  11   0    0.08    0.21
   2 -11   0   51.71    1.55
   2 -11   0   50.84    1.57
  -2  11   0   51.19    1.35
  -2  11   0   49.66    1.46
  -2  11   0   49.92    1.53
   1 -11   0    2.78    0.36
   1 -11   0    2.75    0.39
  -1  11   0    2.26    0.32
  -1  11   0    2.58    0.39
  -1  11   0    2.82    0.36
   0 -11   0    2.26    0.37
   0 -11   0    2.20    0.22
   0  11   0    2.35    0.36
   0  11   0    2.24    0.33
   0  11   0    2.29    0.38
  -1 -11   0    3.28    0.31
  -1 -11   0    3.15    0.41
   1  11   0    2.79    0.37
  -2 -11   0    1.30    0.26
  -2 -11   0    0.84    0.28
   2  11   0    1.06    0.30
  -3 -11   0    3.21    0.39
   3  11   0    3.01    0.42
   6 -12   0   -0.05    0.31
   5 -12   0    3.17    0.50
   5 -12   0    3.65    0.52
  -5  12   0    4.14    0.41
   4 -12   0    4.06    0.53
   4 -12   0    5.49    0.57
  -4  12   0    4.48    0.43
   3 -12   0    0.93    0.34
   3 -12   0    0.55    0.29
  -3  12   0    0.84    0.26
  -3  12   0    0.81    0.24
   2 -12   0    0.55    0.31
   2 -12   0    0.13    0.25
  -2  12   0    0.13    0.21
  -2  12   0    0.34    0.23
   1 -12   0    0.22    0.30
  -1  12   0    0.45    0.24
  -1  12   0    0.43    0.25
   0 -12   0    7.89    0.61
   0  12   0    8.49    0.55
   0  12   0    8.77    0.62
  -1 -12   0    5.53    0.37
  -1 -12   0    3.85    0.48
   1  12   0    4.73    0.49
  -2 -12   0    0.72    0.25
   2  12   0    0.69    0.29
   5 -13   0   11.10    0.78
  -5  13   0   10.39    0.63
   4 -13   0    0.08    0.28
   4 -13   0   -0.06    0.30
  -4  13   0   -0.11    0.21
   3 -13   0    0.24    0.30
   3 -13   0    0.18    0.28
  -3  13   0    0.58    0.26
  -3  13   0    0.04    0.23
   2 -13   0    0.42    0.29
  -2  13   0   -0.12    0.21
  -2  13   0    0.04    0.23
   1 -13   0    3.50    0.50
  -1  13   0    4.33    0.50
  -1  13   0    3.93    0.43
   0 -13   0    1.31    0.38
   0  13   0    0.87    0.31
  -1  14  -1    4.11    0.47
   1 -14   1    4.50    0.56
  -2  14  -1   10.42    0.62
  -2  14  -1    9.82    0.66
   2 -14   1   11.50    0.79
  -3  14  -1    3.54    0.45
   3 -14   1    4.23    0.57
   1  13  -1   -0.19    0.23
  -1 -13   1    0.16    0.30
   0  13  -1    5.36    0.50
   0 -13   1    4.68    0.54
  -1  13  -1   -0.06    0.21
  -1  13  -1   -0.03    0.22
   1 -13   1   -0.26    0.25
  -2  13  -1    0.51    0.25
  -2  13  -1    0.56    0.26
   2 -13   1    0.41    0.31
  -3  13  -1    0.34    0.23
   3 -13   1    0.60    0.33
  -4  13  -1    1.12    0.27
   4 -13   1    0.69    0.36
  -5  13  -1    1.04    0.28
   5 -13   1    1.60    0.42
   2  12  -1    2.06    0.37
  -2 -12   1    3.99    0.35
   1  12  -1   -0.24    0.21
  -1 -12   1    0.35    0.17
  -1 -12   1    0.30    0.28
   0  12  -1    2.67    0.40
   0  12  -1    3.74    0.40
   0 -12   1    2.44    0.40
  -1  12  -1   38.75    1.15
  -1  12  -1   37.13    1.26
   1 -12   1   38.53    1.32
  -2  12  -1    2.42    0.32
  -2  12  -1    2.24    0.34
   2 -12   1    1.92    0.40
  -3  12  -1    3.82    0.37
  -3  12  -1    3.55    0.38
   3 -12   1    3.20    0.36
   3 -12   1    3.62    0.49
  -4  12  -1    8.55    0.51
   4 -12   1    8.06    0.63
   4 -12   1    7.37    0.63
   4 -12   1    7.93    0.49
  -5  12  -1    7.34    0.48
   5 -12   1    7.67    0.49
   5 -12   1    7.62    0.69
   6 -12   1    1.12    0.39
   6 -12   1    1.64    0.29
   3  11  -1    4.94    0.50
  -3 -11   1    5.27    0.44
   2  11  -1    1.00    0.28
  -2 -11   1    1.04    0.27
  -2 -11   1    0.75    0.22
   1  11  -1    3.70    0.44
   1  11  -1    3.95    0.40
  -1 -11   1    3.10    0.28
  -1 -11   1    3.36    0.41
   0  11  -1    3.39    0.42
   0  11  -1    4.13    0.43
   0  11  -1    4.41    0.40
   0 -11   1    4.10    0.22
   0 -11   1    4.08    0.45
  -1  11  -1    0.28    0.24
  -1  11  -1    0.98    0.25
  -1  11  -1    0.99    0.23
   1 -11   1    0.88    0.28
  -2  11  -1    5.18    0.44
  -2  11  -1    5.25    0.41
  -2  11  -1    6.31    0.41
   2 -11   1    6.16    0.44
   2 -11   1    4.95    0.50
   2 -11   1    5.53    0.52
  -3  11  -1    2.81    0.31
  -3  11  -1    2.46    0.33
  -3  11  -1    2.74    0.30
   3 -11   1    2.39    0.41
   3 -11   1    3.26    0.33
   3 -11   1    2.37    0.38
  -4  11  -1    1.36    0.24
  -4  11  -1    2.04    0.29
   4 -11   1    1.84    0.27
   4 -11   1    1.11    0.34
   4 -11   1    1.92    0.36
  -5  11  -1    5.79    0.43
  -5  11  -1    5.78    0.41
   5 -11   1    5.40    0.57
   5 -11   1    6.27    0.62
   5 -11   1    6.58    0.42
  -6  11  -1    0.06    0.19
   6 -11   1    0.38    0.20
   6 -11   1    0.26    0.30
   7 -11   1    0.25    0.21
   7 -11   1   -0.02    0.30
   4  10  -1    0.85    0.31
  -4 -10   1    1.43    0.31
   3  10  -1    0.69    0.26
  -3 -10   1    1.27    0.26
   2  10  -1    2.58    0.34
   2  10  -1    2.78    0.44
  -2 -10   1    1.89    0.37
  -2 -10   1    1.88    0.31
  -2 -10   1    2.75    0.30
   1  10  -1    2.89    0.38
   1  10  -1    2.12    0.30
   1  10  -1    2.34    0.38
   1  10  -1    2.37    0.39
  -1 -10   1    2.40    0.37
  -1 -10   1    2.45    0.25
  -1 -10   1    2.78    0.40
  -1 -10   1    1.85    0.31
   0  10  -1   23.16    0.92
   0  10  -1   23.15    0.93
   0  10  -1   23.28    0.79
   0  10  -1   21.94    0.85
   0 -10   1   23.62    0.89
   0 -10   1   22.69    0.59
   0 -10   1   23.03    0.95
   0 -10   1   22.11    0.89
  -1  10  -1   25.94    0.81
  -1  10  -1   26.77    0.97
  -1  10  -1   26.41    0.90
  -1  10  -1   25.30    0.90
  -1  10  -1   25.64    0.95
   1 -10   1   27.43    0.94
   1 -10   1   26.67    0.93
   1 -10   1   26.64    0.98
   1 -10   1   26.38    1.03
   1 -10   1   26.28    0.87
  -2  10  -1   -0.08    0.15
  -2  10  -1   -0.14    0.17
  -2  10  -1   -0.17    0.15
  -2  10  -1    0.04    0.21
  -2  10  -1    0.01    0.16
  -2  10  -1    0.05    0.16
   2 -10   1   -0.10    0.17
   2 -10   1   -0.16    0.19
   2 -10   1    0.11    0.17
   2 -10   1   -0.18    0.21
   2 -10   1    0.10    0.15
  -3  10  -1    0.25    0.17
  -3  10  -1   -0.06    0.17
  -3  10  -1    0.28    0.16
  -3  10  -1   -0.07    0.15
   3 -10   1    0.27    0.22
   3 -10   1    0.23    0.22
   3 -10   1   -0.10    0.20
   3 -10   1    0.02    0.14
  -4  10  -1    0.12    0.16
  -4  10  -1    0.33    0.17
  -4  10  -1    0.40    0.18
  -4  10  -1    0.09    0.17
   4 -10   1   -0.05    0.23
   4 -10   1    0.03    0.23
   4 -10   1    0.26    0.17
  -5  10  -1    1.45    0.23
  -5  10  -1    1.19    0.23
  -5  10  -1    1.46    0.24
   5 -10   1    1.31    0.32
   5 -10   1    1.43    0.23
   5 -10   1    0.98    0.33
  -6  10  -1    0.80    0.22
  -6  10  -1    1.23    0.25
   6 -10   1    1.19    0.34
   6 -10   1    0.56    0.21
   6 -10   1    0.53    0.32
  -7  10  -1    0.60    0.22
   7 -10   1    0.74    0.32
   7 -10   1    0.48    0.21
   5   9  -1   10.23    0.62
  -5  -9   1    9.19    0.59
   4   9  -1   19.98    1.02
   4   9  -1   18.52    0.80
  -4  -9   1   19.73    1.03
  -4  -9   1   19.73    0.80
   3   9  -1   16.59    0.89
   3   9  -1   18.08    0.74
  -3  -9   1   16.78    0.88
  -3  -9   1   17.05    0.68
  -3  -9   1   15.98    0.66
   2   9  -1   13.58    0.74
   2   9  -1   12.29    0.70
   2   9  -1   12.08    0.58
   2   9  -1   11.58    0.64
  -2  -9   1   12.11    0.68
  -2  -9   1   13.11    0.72
  -2  -9   1   12.31    0.53
  -2  -9   1   12.47    0.58
  -2  -9   1   11.67    0.52
   1   9  -1    0.36    0.21
   1   9  -1    0.20    0.20
   1   9  -1    0.78    0.26
   1   9  -1    0.50    0.19
   1   9  -1    0.35    0.20
  -1  -9   1    0.26    0.15
  -1  -9   1    0.47    0.24
  -1  -9   1    0.13    0.18
  -1  -9   1   -0.08    0.19
   0   9  -1    6.90    0.46
   0   9  -1    6.75    0.43
   0   9  -1    6.56    0.45
   0   9  -1    7.81    0.45
   0   9  -1    6.50    0.39
   0  -9   1    6.85    0.49
   0  -9   1    6.24    0.44
   0  -9   1    8.04    0.46
   0  -9   1    6.89    0.29
   0  -9   1    6.45    0.36
   0  -9   1    6.90    0.47
  -1   9  -1   39.72    1.23
  -1   9  -1   43.19    1.18
  -1   9  -1   42.76    1.18
  -1   9  -1   43.26    1.26
  -1   9  -1   42.35    1.08
   1  -9   1   41.25    1.22
   1  -9   1   43.49    1.22
   1  -9   1   41.68    1.25
   1  -9   1   42.07    1.32
   1  -9   1   43.17    1.13
  -2   9  -1   51.96    1.35
  -2   9  -1   53.08    1.35
  -2   9  -1   54.76    1.56
  -2   9  -1   54.62    1.24
  -2   9  -1   53.64    1.44
  -2   9  -1   51.26    1.42
   2  -9   1   51.95    1.48
   2  -9   1   54.01    1.51
   2  -9   1   54.11    1.30
   2  -9   1   50.51    1.54
   2  -9   1   52.21    1.37
  -3   9  -1    0.19    0.15
  -3   9  -1    0.09    0.12
  -3   9  -1   -0.05    0.13
  -3   9  -1   -0.03    0.13
  -3   9  -1    0.05    0.12
  -3   9  -1    0.05    0.19
   3  -9   1   -0.13    0.20
   3  -9   1   -0.17    0.18
   3  -9   1   -0.06    0.12
   3  -9   1   -0.04    0.12
   3  -9   1   -0.02    0.18
   3  -9   1    0.13    0.13
  -4   9  -1   44.83    1.19
  -4   9  -1   46.13    1.25
  -4   9  -1   45.83    1.18
  -4   9  -1   45.81    1.24
  -4   9  -1   46.57    1.08
   4  -9   1   45.63    1.14
   4  -9   1   43.65    1.43
   4  -9   1   45.28    1.40
   4  -9   1   44.01    1.46
   4  -9   1   46.69    1.13
   4  -9   1   48.90    1.14
  -5   9  -1   38.58    1.06
  -5   9  -1   39.20    1.06
  -5   9  -1   37.23    1.09
   5  -9   1   38.71    1.02
   5  -9   1   37.08    1.34
   5  -9   1   39.10    1.28
   5  -9   1   38.63    0.91
  -6   9  -1    3.68    0.34
  -6   9  -1    3.68    0.34
  -6   9  -1    3.35    0.32
   6  -9   1    3.42    0.32
   6  -9   1    3.15    0.44
   6  -9   1    4.87    0.54
  -7   9  -1    1.91    0.29
   7  -9   1    0.82    0.32
   7  -9   1    1.84    0.28
   8  -9   1    0.15    0.22
   5   8  -1   17.84    0.99
   5   8  -1   18.26    0.78
  -5  -8   1   17.29    0.77
   4   8  -1    0.07    0.26
   4   8  -1    0.55    0.22
  -4  -8   1   -0.04    0.27
  -4  -8   1    0.24    0.20
  -4  -8   1    0.22    0.22
   3   8  -1   11.20    0.70
   3   8  -1   11.07    0.56
   3   8  -1   11.85    0.64
  -3  -8   1   11.16    0.53
  -3  -8   1   11.36    0.47
  -3  -8   1   11.11    0.67
  -3  -8   1   11.61    0.55
   2   8  -1    8.62    0.52
   2   8  -1    8.31    0.46
   2   8  -1    7.94    0.56
   2   8  -1    8.69    0.56
   2   8  -1    9.18    0.51
  -2  -8   1    8.88    0.44
  -2  -8   1    8.60    0.54
  -2  -8   1    8.52    0.56
  -2  -8   1    8.77    0.49
  -2  -8   1    8.98    0.46
  -2  -8   1    9.02    0.44
   1   8  -1    1.74    0.29
   1   8  -1    1.12    0.25
   1   8  -1    1.49    0.23
   1   8  -1    1.41    0.24
   1   8  -1    1.47    0.25
  -1  -8   1    1.70    0.25
  -1  -8   1    1.60    0.23
  -1  -8   1    1.82    0.28
  -1  -8   1    1.31    0.19
  -1  -8   1    1.42    0.24
  -1  -8   1    1.22    0.20
  -1  -8   1    1.06    0.23
   0   8  -1   17.02    0.65
   0   8  -1   17.70    0.71
   0   8  -1   17.76    0.60
   0   8  -1   17.90    0.65
   0   8  -1   17.43    0.70
   0  -8   1   18.30    0.64
   0  -8   1   17.99    0.69
   0  -8   1   17.05    0.68
   0  -8   1   17.41    0.68
   0  -8   1   17.65    0.49
   0  -8   1   18.92    0.59
   0  -8   1   17.57    0.49
   0  -8   1   17.29    0.73
  -1   8  -1    0.79    0.19
  -1   8  -1    0.53    0.16
  -1   8  -1    0.65    0.16
  -1   8  -1    0.42    0.15
  -1   8  -1    0.67    0.18
  -1   8  -1    0.60    0.20
   1  -8   1    0.95    0.19
   1  -8   1    0.70    0.18
   1  -8   1    0.86    0.22
   1  -8   1    0.69    0.17
   1  -8   1    0.67    0.16
   1  -8   1    0.91    0.12
   1  -8   1    0.89    0.21
  -2   8  -1   21.96    0.61
  -2   8  -1   21.37    0.67
  -2   8  -1   21.41    0.82
  -2   8  -1   21.53    0.66
  -2   8  -1   20.91    0.71
  -2   8  -1   22.81    0.74
   2  -8   1   20.54    0.78
   2  -8   1   21.67    0.83
   2  -8   1   22.15    0.68
   2  -8   1   22.21    0.81
   2  -8   1   21.35    0.64
   2  -8   1   21.19    0.68
  -3   8  -1    2.01    0.21
  -3   8  -1    1.95    0.23
  -3   8  -1    2.02    0.21
  -3   8  -1    2.32    0.32
  -3   8  -1    1.79    0.22
  -3   8  -1    2.21    0.19
   3  -8   1    1.67    0.28
   3  -8   1    2.15    0.20
   3  -8   1    1.81    0.20
   3  -8   1    2.00    0.20
   3  -8   1    1.78    0.28
   3  -8   1    1.95    0.20
   3  -8   1    2.02    0.30
  -4   8  -1    4.20    0.30
  -4   8  -1    4.23    0.28
  -4   8  -1    4.33    0.28
  -4   8  -1    4.41    0.31
  -4   8  -1    4.73    0.26
  -4   8  -1    4.67    0.45
   4  -8   1    3.96    0.42
   4  -8   1    5.13    0.26
   4  -8   1    4.85    0.26
   4  -8   1    4.70    0.29
   4  -8   1    4.13    0.42
   4  -8   1    4.34    0.44
  -5   8  -1   39.19    1.03
  -5   8  -1   37.99    1.07
  -5   8  -1   38.50    1.03
  -5   8  -1   38.01    1.08
   5  -8   1   39.04    0.91
   5  -8   1   38.57    1.23
   5  -8   1   35.84    1.29
   5  -8   1   40.22    0.92
   5  -8   1   37.89    0.98
  -6   8  -1    0.69    0.19
  -6   8  -1    0.56    0.19
  -6   8  -1    0.55    0.18
   6  -8   1    0.64    0.28
   6  -8   1    0.75    0.19
   6  -8   1    0.54    0.26
  -7   8  -1    0.49    0.21
  -7   8  -1    0.08    0.18
   7  -8   1    0.16    0.19
   7  -8   1    0.16    0.25
   8  -8   1    3.11    0.38
   8  -8   1    3.74    0.48
   8  -8   1    3.29    0.37
   6   7  -1    6.16    0.48
  -6  -7   1    5.61    0.52
   5   7  -1    3.25    0.50
   5   7  -1    3.68    0.38
  -5  -7   1    3.22    0.50
  -5  -7   1    2.97    0.37
   4   7  -1    3.82    0.47
   4   7  -1    3.24    0.35
  -4  -7   1    4.00    0.48
  -4  -7   1    3.60    0.36
   3   7  -1   -0.12    0.17
   3   7  -1    0.02    0.20
   3   7  -1    0.08    0.17
   3   7  -1   -0.07    0.18
  -3  -7   1   -0.10    0.12
  -3  -7   1    0.06    0.22
  -3  -7   1    0.05    0.16
  -3  -7   1   -0.03    0.16
  -3  -7   1   -0.06    0.17
   2   7  -1    4.64    0.35
   2   7  -1    3.93    0.33
   2   7  -1    3.86    0.39
   2   7  -1    4.09    0.41
   2   7  -1    3.50    0.35
   2   7  -1    4.03    0.35
  -2  -7   1    3.96    0.39
  -2  -7   1    4.48    0.37
  -2  -7   1    4.66    0.32
  -2  -7   1    3.81    0.29
  -2  -7   1    3.99    0.41
  -2  -7   1    4.82    0.32
   1   7  -1   11.57    0.51
   1   7  -1   11.70    0.48
   1   7  -1   11.45    0.47
   1   7  -1   11.60    0.56
   1   7  -1   11.63    0.57
   1   7  -1   11.50    0.51
  -1  -7   1   11.60    0.48
  -1  -7   1   12.38    0.46
  -1  -7   1   11.84    0.56
  -1  -7   1   11.81    0.49
  -1  -7   1   11.57    0.49
  -1  -7   1   11.74    0.56
  -1  -7   1   11.66    0.43
  -1  -7   1   11.45    0.55
   0   7  -1   25.91    0.71
   0   7  -1   25.79    0.78
   0   7  -1   25.20    0.78
   0   7  -1   25.86    0.84
   0   7  -1   27.38    0.86
   0  -7   1   26.39    0.87
   0  -7   1   25.75    0.83
   0  -7   1   26.28    0.76
   0  -7   1   26.35    0.84
   0  -7   1   26.72    0.77
   0  -7   1   25.78    0.63
   0  -7   1   25.61    0.80
   0  -7   1   26.02    0.72
   0  -7   1   26.72    0.64
  -1   7  -1   60.76    1.47
  -1   7  -1   62.99    1.57
  -1   7  -1   64.76    1.65
  -1   7  -1   62.42    1.56
  -1   7  -1   63.46    1.36
  -1   7  -1   61.95    1.48
   1  -7   1   63.69    1.57
   1  -7   1   64.36    1.42
   1  -7   1   64.40    1.34
   1  -7   1   63.73    1.57
   1  -7   1   62.98    1.64
   1  -7   1   64.58    1.55
   1  -7   1   61.83    1.53
  -2   7  -1   83.48    1.96
  -2   7  -1   85.41    1.97
  -2   7  -1   87.18    1.71
  -2   7  -1   85.24    1.87
  -2   7  -1   84.45    1.86
  -2   7  -1   85.47    2.11
   2  -7   1   85.71    2.11
   2  -7   1   83.99    2.05
   2  -7   1   83.08    1.78
   2  -7   1   83.41    2.00
   2  -7   1   85.94    1.92
  -3   7  -1    2.69    0.20
  -3   7  -1    2.99    0.24
  -3   7  -1    2.29    0.19
  -3   7  -1    2.61    0.18
  -3   7  -1    2.49    0.31
  -3   7  -1    2.80    0.23
   3  -7   1    2.07    0.29
   3  -7   1    2.49    0.31
   3  -7   1    3.11    0.20
   3  -7   1    2.24    0.29
   3  -7   1    3.14    0.21
   3  -7   1    2.80    0.21
  -4   7  -1    6.76    0.34
  -4   7  -1    6.80    0.30
  -4   7  -1    6.47    0.26
  -4   7  -1    6.14    0.45
  -4   7  -1    6.16    0.33
  -4   7  -1    5.94    0.29
   4  -7   1    7.21    0.28
   4  -7   1    6.15    0.30
   4  -7   1    6.53    0.46
   4  -7   1    6.21    0.26
   4  -7   1    6.49    0.46
   4  -7   1    6.56    0.47
  -5   7  -1   47.37    1.24
  -5   7  -1   48.17    1.18
  -5   7  -1   45.66    1.48
  -5   7  -1   46.80    1.23
  -5   7  -1   46.56    1.17
  -5   7  -1   47.37    1.05
   5  -7   1   47.63    1.36
   5  -7   1   48.52    1.09
   5  -7   1   45.96    1.45
   5  -7   1   46.60    1.08
   5  -7   1   47.33    1.13
  -6   7  -1    1.25    0.22
  -6   7  -1    1.74    0.25
  -6   7  -1    1.76    0.24
   6  -7   1    2.01    0.17
   6  -7   1    1.67    0.33
   6  -7   1    2.18    0.26
   6  -7   1    1.78    0.32
  -7   7  -1    2.80    0.32
  -7   7  -1    3.00    0.33
   7  -7   1    2.71    0.31
   7  -7   1    2.54    0.38
   7  -7   1    2.16    0.29
  -8   7  -1    6.02    0.49
   8  -7   1    4.73    0.45
   8  -7   1    5.09    0.45
   6   6  -1    1.90    0.31
  -6  -6   1    2.14    0.36
   5   6  -1    0.55    0.29
   5   6  -1    0.32    0.19
  -5  -6   1    0.43    0.23
  -5  -6   1    0.84    0.31
   4   6  -1    0.14    0.24
   4   6  -1    0.27    0.19
  -4  -6   1   -0.03    0.23
  -4  -6   1    0.17    0.17
  -4  -6   1    0.45    0.23
   3   6  -1   30.01    1.06
   3   6  -1   31.06    0.98
   3   6  -1   29.67    0.98
   3   6  -1   27.38    1.04
   3   6  -1   29.96    0.88
  -3  -6   1   29.49    0.97
  -3  -6   1   29.57    0.93
  -3  -6   1   28.55    1.04
  -3  -6   1   30.32    0.97
  -3  -6   1   32.25    1.09
  -3  -6   1   30.13    0.88
  -3  -6   1   30.60    0.76
   2   6  -1    0.33    0.15
   2   6  -1    0.11    0.12
   2   6  -1    0.12    0.17
   2   6  -1   -0.04    0.14
   2   6  -1   -0.08    0.13
   2   6  -1   -0.03    0.14
  -2  -6   1    0.11    0.14
  -2  -6   1    0.14    0.14
  -2  -6   1   -0.11    0.15
  -2  -6   1   -0.05    0.15
  -2  -6   1   -0.01    0.12
  -2  -6   1   -0.08    0.12
  -2  -6   1    0.46    0.15
  -2  -6   1    0.03    0.11
   1   6  -1    0.28    0.15
   1   6  -1    0.15    0.12
   1   6  -1    0.01    0.12
   1   6  -1    0.23    0.15
   1   6  -1    0.19    0.13
   1   6  -1    0.31    0.13
  -1  -6   1    0.08    0.12
  -1  -6   1    0.14    0.12
  -1  -6   1    0.11    0.12
  -1  -6   1    0.28    0.14
  -1  -6   1    0.11    0.11
  -1  -6   1    0.16    0.15
  -1  -6   1    0.37    0.16
  -1  -6   1    0.22    0.12
  -1  -6   1    0.01    0.11
   0   6  -1   35.70    0.98
   0   6  -1   33.57    0.90
   0   6  -1   33.31    0.83
   0   6  -1   34.05    0.97
   0   6  -1   35.11    0.88
   0   6  -1   34.61    0.91
   0  -6   1   33.88    0.76
   0  -6   1   34.86    1.00
   0  -6   1   33.19    0.87
   0  -6   1   35.38    0.86
   0  -6   1   34.84    0.96
   0  -6   1   34.99    0.76
   0  -6   1   34.49    0.90
   0  -6   1   34.76    0.86
   0  -6   1   34.05    0.96
   0  -6   1   33.08    0.92
  -1   6  -1    0.20    0.11
  -1   6  -1    0.09    0.09
  -1   6  -1    0.23    0.10
  -1   6  -1    0.38    0.12
  -1   6  -1    0.15    0.10
  -1   6  -1    0.21    0.13
   1  -6   1    0.50    0.11
   1  -6   1    0.23    0.06
   1  -6   1    0.21    0.11
   1  -6   1    0.33    0.12
   1  -6   1    0.14    0.13
   1  -6   1    0.27    0.06
   1  -6   1    0.16    0.14
   1  -6   1    0.35    0.14
  -2   6  -1   55.45    1.24
  -2   6  -1   57.27    1.33
  -2   6  -1   57.04    1.33
  -2   6  -1   58.21    1.47
  -2   6  -1   56.83    1.12
  -2   6  -1   55.42    1.23
   2  -6   1   50.39    1.27
   2  -6   1   56.75    1.43
   2  -6   1   49.85    1.27
   2  -6   1   54.64    1.45
   2  -6   1   57.65    1.29
   2  -6   1   57.03    1.19
   2  -6   1   56.39    1.39
  -3   6  -1   51.81    1.01
  -3   6  -1   50.46    1.13
  -3   6  -1   52.38    1.14
  -3   6  -1   47.60    1.38
  -3   6  -1   50.61    1.21
  -3   6  -1   50.57    1.22
   3  -6   1   51.80    1.16
   3  -6   1   49.85    1.40
   3  -6   1   50.63    1.38
   3  -6   1   49.56    1.15
   3  -6   1   52.80    1.10
   3  -6   1   49.04    1.32
  -4   6  -1   17.90    0.52
  -4   6  -1   18.77    0.58
  -4   6  -1   17.54    0.74
  -4   6  -1   18.14    0.52
  -4   6  -1   18.16    0.58
  -4   6  -1   18.32    0.45
   4  -6   1   18.39    0.50
   4  -6   1   18.70    0.52
   4  -6   1   17.22    0.72
   4  -6   1   17.12    0.67
   4  -6   1   19.20    0.51
  -5   6  -1    9.19    0.42
  -5   6  -1   10.23    0.60
  -5   6  -1    9.77    0.43
  -5   6  -1    9.61    0.39
  -5   6  -1    9.18    0.35
  -5   6  -1    9.57    0.40
   5  -6   1    9.44    0.34
   5  -6   1    9.35    0.39
   5  -6   1    9.66    0.52
   5  -6   1    9.33    0.35
   5  -6   1    8.23    0.53
  -6   6  -1   17.03    0.63
  -6   6  -1   16.49    0.62
  -6   6  -1   18.08    0.66
   6  -6   1   18.78    0.75
  -7   6  -1   32.81    1.05
  -7   6  -1   32.77    1.02
   7  -6   1   31.69    0.98
   7  -6   1   32.25    1.07
  -8   6  -1    1.12    0.30
   8  -6   1    1.01    0.28
   7   5  -1    1.72    0.29
  -7  -5   1    1.90    0.37
   6   5  -1   26.16    0.85
  -6  -5   1   24.35    0.93
   5   5  -1    2.21    0.28
   5   5  -1    1.86    0.37
  -5  -5   1    2.04    0.33
  -5  -5   1    2.50    0.40
  -5  -5   1    3.12    0.34
   4   5  -1    3.64    0.33
   4   5  -1    5.02    0.43
   4   5  -1    4.12    0.39
   4   5  -1    3.84    0.42
  -4  -5   1    3.74    0.42
  -4  -5   1    4.06    0.39
  -4  -5   1    4.19    0.45
  -4  -5   1    3.83    0.35
  -4  -5   1    4.37    0.41
   3   5  -1   39.38    1.11
   3   5  -1   39.14    1.21
   3   5  -1   39.82    1.21
   3   5  -1   37.33    1.20
   3   5  -1   39.58    1.08
   3   5  -1   38.68    1.11
   3   5  -1   38.43    1.01
  -3  -5   1   38.21    0.86
  -3  -5   1   36.93    1.00
  -3  -5   1   41.19    1.22
  -3  -5   1   35.93    1.10
  -3  -5   1   39.01    1.11
  -3  -5   1   38.35    1.19
  -3  -5   1   37.19    1.06
   2   5  -1    0.24    0.16
   2   5  -1    0.26    0.13
   2   5  -1    0.41    0.14
   2   5  -1    0.50    0.15
   2   5  -1    0.14    0.15
   2   5  -1    0.11    0.13
   2   5  -1    0.27    0.15
  -2  -5   1    0.17    0.13
  -2  -5   1    0.34    0.14
  -2  -5   1    0.10    0.14
  -2  -5   1    0.15    0.13
  -2  -5   1    0.57    0.19
  -2  -5   1    0.29    0.12
  -2  -5   1    0.07    0.10
   1   5  -1   20.78    0.60
   1   5  -1   21.09    0.70
   1   5  -1   20.26    0.58
   1   5  -1   21.25    0.70
   1   5  -1   20.97    0.64
   1   5  -1   21.17    0.64
   1   5  -1   20.33    0.69
  -1  -5   1   21.24    0.60
  -1  -5   1   20.15    0.68
  -1  -5   1   17.93    0.60
  -1  -5   1   21.22    0.69
  -1  -5   1   20.99    0.60
  -1  -5   1   22.26    0.62
  -1  -5   1   20.69    0.56
  -1  -5   1   20.24    0.61
   0   5  -1  308.64    6.18
   0   5  -1  303.27    5.76
   0   5  -1  304.68    6.10
   0   5  -1  294.53    6.31
   0   5  -1  300.92    6.32
   0   5  -1  303.12    6.11
   0   5  -1  309.47    5.67
   0  -5   1  295.90    6.35
   0  -5   1  308.21    6.06
   0  -5   1  296.74    6.30
   0  -5   1  310.77    6.19
   0  -5   1  305.07    5.61
   0  -5   1  301.06    6.02
   0  -5   1  302.00    6.06
   0  -5   1  308.26    5.62
   0  -5   1  302.95    5.80
   0  -5   1  309.15    6.31
  -1   5  -1   40.14    1.00
  -1   5  -1   39.66    1.00
  -1   5  -1   41.40    1.05
  -1   5  -1   41.45    0.94
  -1   5  -1   42.03    1.01
  -1   5  -1   39.08    1.07
  -1   5  -1   40.93    0.85
  -1   5  -1   39.87    0.93
   1  -5   1   40.37    0.98
   1  -5   1   40.39    1.03
   1  -5   1   40.67    0.90
   1  -5   1   39.60    1.08
   1  -5   1   41.83    1.05
   1  -5   1   42.62    0.81
   1  -5   1   39.76    0.98
  -2   5  -1   55.28    1.18
  -2   5  -1   55.43    1.27
  -2   5  -1   56.93    1.06
  -2   5  -1   55.26    1.27
  -2   5  -1   56.30    1.18
  -2   5  -1   55.53    1.06
  -2   5  -1   54.01    1.40
  -2   5  -1   56.55    1.39
   2  -5   1   56.41    1.24
   2  -5   1   54.94    1.34
   2  -5   1   55.59    1.39
   2  -5   1   55.15    1.14
   2  -5   1   51.88    1.39
   2  -5   1   56.00    1.24
  -3   5  -1  231.75    4.27
  -3   5  -1  232.04    4.84
  -3   5  -1  233.67    4.64
  -3   5  -1  225.76    5.05
  -3   5  -1  241.71    4.27
  -3   5  -1  238.61    4.84
  -3   5  -1  237.26    4.65
   3  -5   1  241.14    4.78
   3  -5   1  232.75    4.78
   3  -5   1  234.51    4.78
   3  -5   1  224.69    4.97
   3  -5   1  228.49    5.06
   3  -5   1  234.95    4.43
  -4   5  -1   33.97    0.88
  -4   5  -1   32.71    0.70
  -4   5  -1   32.46    0.80
  -4   5  -1   31.89    0.86
  -4   5  -1   33.41    0.80
  -4   5  -1   34.11    1.07
   4  -5   1   33.32    0.95
   4  -5   1   33.57    0.80
   4  -5   1   33.34    0.80
   4  -5   1   30.27    1.01
  -5   5  -1   19.19    0.60
  -5   5  -1   19.30    0.65
  -5   5  -1   19.60    0.82
  -5   5  -1   20.05    0.66
  -5   5  -1   19.98    0.54
  -5   5  -1   20.31    0.61
   5  -5   1   20.31    0.71
   5  -5   1   18.32    0.77
   5  -5   1   19.79    0.57
   5  -5   1   19.45    0.57
  -6   5  -1    4.16    0.34
  -6   5  -1    4.11    0.31
  -6   5  -1    3.64    0.29
  -6   5  -1    3.98    0.34
   6  -5   1    3.32    0.31
   6  -5   1    3.92    0.37
  -7   5  -1    0.97    0.25
  -7   5  -1    0.69    0.24
   7  -5   1    0.62    0.23
   7  -5   1    0.80    0.25
  -8   5  -1    2.49    0.37
   8  -5   1    1.80    0.34
   7   4  -1    7.06    0.42
  -7  -4   1    5.75    0.52
   6   4  -1    7.91    0.45
  -6  -4   1    7.95    0.63
  -6  -4   1    7.35    0.50
   5   4  -1    0.61    0.25
   5   4  -1    0.54    0.18
  -5  -4   1    0.69    0.21
  -5  -4   1    0.84    0.26
  -5  -4   1    0.92    0.27
  -5  -4   1    0.70    0.23
   4   4  -1   82.97    2.17
   4   4  -1   86.43    1.99
   4   4  -1   83.41    1.87
   4   4  -1   84.92    2.05
   4   4  -1   85.64    2.19
   4   4  -1   85.18    2.21
  -4  -4   1   81.29    2.07
  -4  -4   1   88.35    2.09
  -4  -4   1   83.03    2.20
  -4  -4   1   85.40    1.91
  -4  -4   1   87.36    2.21
   3   4  -1   43.77    1.25
   3   4  -1   42.24    1.10
   3   4  -1   41.90    1.13
   3   4  -1   44.81    1.25
   3   4  -1   41.41    1.04
   3   4  -1   41.77    1.15
  -3  -4   1   43.59    1.24
  -3  -4   1   43.29    1.17
  -3  -4   1   42.58    1.11
  -3  -4   1   41.39    1.05
  -3  -4   1   42.27    1.15
  -3  -4   1   42.52    0.88
  -3  -4   1   39.80    1.22
   2   4  -1    8.57    0.36
   2   4  -1    9.19    0.41
   2   4  -1    9.00    0.44
   2   4  -1    9.64    0.44
   2   4  -1    9.22    0.41
  -2  -4   1    9.70    0.31
  -2  -4   1    9.51    0.44
  -2  -4   1    9.53    0.41
  -2  -4   1    9.95    0.37
  -2  -4   1    9.28    0.45
  -2  -4   1    8.90    0.40
  -2  -4   1    9.14    0.40
   1   4  -1  120.27    2.67
   1   4  -1  121.22    2.37
   1   4  -1  123.32    2.43
   1   4  -1  118.50    2.57
   1   4  -1  120.43    2.68
   1   4  -1  119.45    2.56
   1   4  -1  121.13    2.67
  -1  -4   1  120.84    2.56
  -1  -4   1  121.45    2.67
  -1  -4   1  121.99    2.67
  -1  -4   1  119.18    2.46
  -1  -4   1  118.37    2.43
  -1  -4   1  119.67    2.35
  -1  -4   1  125.00    2.55
  -1  -4   1  119.87    2.35
   0   4  -1  478.39    8.99
   0   4  -1  478.99    9.81
   0   4  -1  482.51    9.65
   0   4  -1  482.51    9.81
   0   4  -1  484.11    9.67
   0   4  -1  475.50    9.52
   0   4  -1  491.14    8.85
   0   4  -1  480.25    9.50
   0  -4   1  493.16    8.81
   0  -4   1  489.27    9.48
   0  -4   1  485.61    9.86
   0  -4   1  467.60    9.67
   0  -4   1  488.43    9.36
   0  -4   1  483.70    8.82
   0  -4   1  474.91    9.01
   0  -4   1  477.53    9.65
   0  -4   1  481.19    9.80
   0  -4   1  475.96    9.80
   0  -4   1  486.03    9.48
  -1   4  -1    0.02    0.05
  -1   4  -1    0.15    0.06
  -1   4  -1   -0.06    0.08
  -1   4  -1    0.00    0.04
  -1   4  -1    0.00    0.04
  -1   4  -1    0.03    0.06
  -1   4  -1    0.03    0.09
  -1   4  -1    0.01    0.07
   1  -4   1   -0.05    0.08
   1  -4   1   -0.02    0.06
   1  -4   1    0.09    0.09
   1  -4   1    0.04    0.08
   1  -4   1    0.01    0.03
   1  -4   1    0.06    0.06
   1  -4   1    0.00    0.03
  -2   4  -1   -0.06    0.09
  -2   4  -1    0.12    0.10
  -2   4  -1    0.03    0.04
  -2   4  -1    0.04    0.04
  -2   4  -1    0.02    0.06
  -2   4  -1   -0.03    0.06
   2  -4   1    0.03    0.09
   2  -4   1   -0.10    0.09
   2  -4   1   -0.02    0.05
   2  -4   1    0.02    0.06
   2  -4   1   -0.06    0.10
   2  -4   1    0.19    0.05
  -3   4  -1  174.16    3.64
  -3   4  -1  165.16    3.49
  -3   4  -1  168.12    3.33
  -3   4  -1  170.93    3.33
  -3   4  -1  164.83    3.49
  -3   4  -1  161.93    3.68
   3  -4   1  169.03    3.45
   3  -4   1  160.23    3.61
   3  -4   1  169.97    3.45
   3  -4   1  167.38    3.46
  -4   4  -1   75.26    1.74
  -4   4  -1   77.04    1.49
  -4   4  -1   75.48    1.74
  -4   4  -1   75.29    1.64
  -4   4  -1   74.69    1.93
  -4   4  -1   75.23    1.63
   4  -4   1   76.50    1.74
   4  -4   1   76.55    1.87
   4  -4   1   75.55    1.67
   4  -4   1   75.98    1.67
  -5   4  -1   49.40    1.21
  -5   4  -1   51.03    1.48
  -5   4  -1   48.27    1.28
  -5   4  -1   49.79    1.21
  -5   4  -1   49.38    1.09
  -5   4  -1   48.71    1.27
   5  -4   1   50.13    1.20
   5  -4   1   49.05    1.16
   5  -4   1   46.78    1.19
   5  -4   1   46.45    1.37
   5  -4   1   51.28    1.27
  -6   4  -1    3.86    0.33
  -6   4  -1    3.67    0.29
  -6   4  -1    3.54    0.34
  -6   4  -1    2.86    0.29
  -6   4  -1    3.93    0.36
   6  -4   1    3.44    0.31
   6  -4   1    3.40    0.32
  -7   4  -1    3.21    0.38
  -7   4  -1    2.57    0.32
  -7   4  -1    2.83    0.31
   7  -4   1    2.48    0.33
   7  -4   1    3.13    0.32
  -8   4  -1    8.55    0.57
   8  -4   1    8.53    0.62
   7   3  -1    0.45    0.17
  -7  -3   1   -0.24    0.22
   6   3  -1   11.81    0.70
   6   3  -1   11.24    0.48
  -6  -3   1   10.67    0.57
  -6  -3   1   12.09    0.66
  -6  -3   1   11.64    0.73
  -6  -3   1   11.57    0.69
   5   3  -1    6.32    0.41
   5   3  -1    7.71    0.50
   5   3  -1    5.91    0.36
   5   3  -1    6.91    0.51
  -5  -3   1    6.07    0.46
  -5  -3   1    5.60    0.48
  -5  -3   1    6.37    0.45
  -5  -3   1    6.47    0.49
  -5  -3   1    7.15    0.42
   4   3  -1   47.13    1.38
   4   3  -1   48.26    1.15
   4   3  -1   45.56    1.35
   4   3  -1   48.49    1.25
  -4  -3   1   48.34    1.39
  -4  -3   1   48.06    1.31
  -4  -3   1   46.74    1.18
  -4  -3   1   48.87    1.31
  -4  -3   1   46.22    1.38
   3   3  -1   33.63    1.02
   3   3  -1   33.88    0.93
   3   3  -1   32.96    0.84
   3   3  -1   34.27    1.01
   3   3  -1   35.24    0.94
   3   3  -1   33.19    0.90
  -3  -3   1   33.64    0.95
  -3  -3   1   33.42    1.00
  -3  -3   1   33.18    1.01
  -3  -3   1   32.13    0.85
  -3  -3   1   33.57    0.94
  -3  -3   1   32.72    0.89
   2   3  -1   95.92    2.00
   2   3  -1   96.26    1.94
   2   3  -1   96.44    2.11
   2   3  -1   96.45    2.20
   2   3  -1   96.68    2.10
   2   3  -1   96.71    2.22
  -2  -3   1   93.85    1.94
  -2  -3   1   95.97    2.20
  -2  -3   1   97.53    2.21
  -2  -3   1   96.20    2.11
  -2  -3   1   94.09    1.91
  -2  -3   1   98.52    2.11
  -2  -3   1   92.62    1.99
   1   3  -1  389.32    7.16
   1   3  -1  397.47    7.96
   1   3  -1  389.77    7.29
   1   3  -1  384.14    7.70
   1   3  -1  392.07    7.70
   1   3  -1  376.80    7.70
   1   3  -1  384.42    7.94
  -1  -3   1  393.48    7.69
  -1  -3   1  390.07    7.69
  -1  -3   1  378.29    7.94
  -1  -3   1  386.74    7.95
  -1  -3   1  391.61    7.15
  -1  -3   1  394.34    7.49
  -1  -3   1  382.42    7.15
  -1  -3   1  383.38    7.30
   0   3  -1  242.89    5.02
   0   3  -1  246.82    4.80
   0   3  -1  246.01    5.05
   0   3  -1  242.49    5.02
   0   3  -1  244.79    5.02
   0   3  -1  249.91    4.51
   0   3  -1  245.05    4.85
   0   3  -1  241.74    4.95
   0   3  -1  242.74    4.59
   0   3  -1  253.87    4.95
   0   3  -1  242.16    4.85
   0   3  -1  248.54    4.51
   0   3  -1  250.07    4.86
   0  -3   1  244.07    5.01
   0  -3   1  238.94    5.01
   0  -3   1  239.38    4.95
   0  -3   1  242.33    4.49
   0  -3   1  241.11    4.60
   0  -3   1  241.52    5.05
   0  -3   1  247.58    4.49
   0  -3   1  245.81    4.84
   0  -3   1  244.57    4.80
   0  -3   1  248.14    4.84
   0  -3   1  241.85    4.49
  -1   3  -1  304.02    6.26
  -1   3  -1  309.65    6.26
  -1   3  -1  310.18    6.05
  -1   3  -1  313.73    6.27
  -1   3  -1  308.47    6.37
   1  -3   1  299.77    6.24
   1  -3   1  306.67    6.27
   1  -3   1  311.54    5.73
   1  -3   1  312.33    6.24
   1  -3   1  311.12    6.24
  -2   3  -1    5.03    0.27
  -2   3  -1    5.10    0.18
  -2   3  -1    5.08    0.19
   2  -3   1    4.89    0.25
   2  -3   1    5.27    0.16
   2  -3   1    5.05    0.27
   2  -3   1    4.85    0.27
   2  -3   1    5.21    0.17
  -3   3  -1   23.50    0.63
  -3   3  -1   23.80    0.63
  -3   3  -1   23.92    0.56
  -3   3  -1   23.96    0.47
  -3   3  -1   23.75    0.72
  -3   3  -1   23.44    0.56
  -3   3  -1   24.06    0.56
  -3   3  -1   23.91    0.47
   3  -3   1   24.06    0.60
   3  -3   1   24.30    0.67
   3  -3   1   24.34    0.60
   3  -3   1   24.31    0.73
  -4   3  -1    0.25    0.11
  -4   3  -1    0.05    0.08
  -4   3  -1    0.08    0.11
  -4   3  -1    0.12    0.10
  -4   3  -1    0.06    0.10
  -4   3  -1    0.12    0.15
   4  -3   1    0.19    0.10
   4  -3   1    0.13    0.12
   4  -3   1    0.10    0.14
   4  -3   1    0.20    0.10
   4  -3   1    0.06    0.10
  -5   3  -1    1.31    0.27
  -5   3  -1    1.21    0.21
  -5   3  -1    1.55    0.18
  -5   3  -1    1.20    0.20
  -5   3  -1    1.21    0.19
  -5   3  -1    1.40    0.19
   5  -3   1    1.19    0.18
   5  -3   1    1.18    0.19
   5  -3   1    0.61    0.13
   5  -3   1    1.18    0.19
  -6   3  -1   -0.04    0.17
  -6   3  -1    0.16    0.17
  -6   3  -1    0.06    0.16
  -6   3  -1    0.11    0.17
  -6   3  -1   -0.01    0.15
   6  -3   1   -0.04    0.07
   6  -3   1    0.18    0.16
   6  -3   1    0.15    0.17
  -7   3  -1    0.01    0.21
  -7   3  -1   -0.11    0.20
  -7   3  -1    0.22    0.19
   7  -3   1    0.25    0.22
  -8   3  -1    2.59    0.39
   8  -3   1    3.03    0.41
  -8  -2   1    2.07    0.38
   7   2  -1    0.12    0.13
  -7  -2   1    0.20    0.25
  -7  -2   1   -0.37    0.18
   6   2  -1    0.99    0.19
   6   2  -1    0.95    0.30
   6   2  -1    1.24    0.28
  -6  -2   1    0.68    0.26
  -6  -2   1    1.05    0.29
  -6  -2   1    0.78    0.25
  -6  -2   1    0.63    0.23
   5   2  -1    8.17    0.47
   5   2  -1    8.01    0.51
   5   2  -1    8.29    0.44
   5   2  -1    7.97    0.37
  -5  -2   1    8.32    0.48
  -5  -2   1    8.09    0.51
  -5  -2   1    7.69    0.52
  -5  -2   1    8.36    0.44
  -5  -2   1    8.02    0.47
   4   2  -1   64.96    1.43
   4   2  -1   67.38    1.71
   4   2  -1   62.12    1.69
   4   2  -1   65.76    1.58
   4   2  -1   66.96    1.56
  -4  -2   1   67.82    1.64
  -4  -2   1   64.69    1.62
  -4  -2   1   65.55    1.49
  -4  -2   1   64.10    1.71
  -4  -2   1   65.52    1.72
   3   2  -1    0.03    0.12
   3   2  -1    0.16    0.08
   3   2  -1    0.12    0.11
   3   2  -1    0.20    0.06
   3   2  -1    0.13    0.11
   3   2  -1    0.09    0.10
   3   2  -1   -0.07    0.12
  -3  -2   1    0.28    0.13
  -3  -2   1   -0.09    0.10
  -3  -2   1    0.03    0.10
  -3  -2   1   -0.02    0.12
  -3  -2   1   -0.08    0.11
  -3  -2   1    0.09    0.12
   2   2  -1   20.03    0.55
   2   2  -1   18.78    0.50
   2   2  -1   18.89    0.59
   2   2  -1   18.86    0.53
   2   2  -1   17.80    0.59
   2   2  -1   19.25    0.55
   2   2  -1   18.27    0.49
  -2  -2   1   18.87    0.50
  -2  -2   1   18.51    0.59
  -2  -2   1   19.12    0.53
  -2  -2   1   19.03    0.56
  -2  -2   1   19.31    0.56
  -2  -2   1   17.73    0.58
   1   2  -1  691.41   13.73
   1   2  -1  706.80   13.73
   1   2  -1  708.79   13.42
   1   2  -1  702.81   12.84
   1   2  -1  700.35   12.81
   1   2  -1  714.20   14.16
   1   2  -1  709.22   13.77
   1   2  -1  729.34   14.18
  -1  -2   1  711.65   13.76
  -1  -2   1  702.02   12.81
  -1  -2   1  679.34   12.81
  -1  -2   1  675.70   14.19
  -1  -2   1  699.36   13.07
  -1  -2   1  662.20   13.75
  -1  -2   1  723.01   14.21
   0   2  -1  117.05    2.30
   0   2  -1  115.27    2.39
   0   2  -1  116.00    2.39
   0   2  -1  118.67    2.40
   0   2  -1  115.37    2.30
   0   2  -1  114.99    2.29
   0   2  -1  115.34    2.13
   0   2  -1  115.75    2.13
   0   2  -1  113.66    2.18
   0   2  -1  115.43    2.37
   0   2  -1  113.71    2.13
   0  -2   1  114.05    2.19
   0  -2   1  115.17    2.29
   0  -2   1  117.79    2.40
   0  -2   1  116.70    2.39
   0  -2   1  113.65    2.37
   0  -2   1  112.85    2.29
   0  -2   1  116.15    2.39
   0  -2   1  115.28    2.29
   0  -2   1  114.84    2.12
  -1   2  -1    0.69    0.06
  -1   2  -1    0.70    0.10
  -1   2  -1    0.68    0.10
  -1   2  -1    0.46    0.08
  -1   2  -1    0.67    0.05
   1  -2   1    0.61    0.10
   1  -2   1    1.08    0.12
   1  -2   1    0.63    0.10
  -2   2  -1  271.22    5.38
  -2   2  -1  271.53    5.36
  -2   2  -1  280.64    5.59
  -2   2  -1  276.34    5.36
  -2   2  -1  270.06    5.72
  -2   2  -1  275.69    5.59
  -2   2  -1  273.36    5.62
   2  -2   1  276.68    5.62
   2  -2   1  280.21    5.57
   2  -2   1  275.96    5.39
   2  -2   1  276.26    5.57
  -3   2  -1    0.83    0.10
  -3   2  -1    0.67    0.12
  -3   2  -1    0.92    0.11
  -3   2  -1    0.71    0.12
  -3   2  -1    0.91    0.13
  -3   2  -1    0.95    0.09
  -3   2  -1    1.38    0.10
  -3   2  -1    0.85    0.15
   3  -2   1    0.65    0.10
   3  -2   1    0.74    0.12
   3  -2   1    0.75    0.12
   3  -2   1    0.65    0.14
  -4   2  -1   59.42    1.36
  -4   2  -1   59.90    1.25
  -4   2  -1   59.66    1.37
  -4   2  -1   59.05    1.45
  -4   2  -1   56.36    1.44
  -4   2  -1   59.76    1.37
   4  -2   1   58.56    1.41
   4  -2   1   59.69    1.32
   4  -2   1   60.34    1.33
   4  -2   1   61.53    1.42
  -5   2  -1    1.29    0.20
  -5   2  -1    0.99    0.17
  -5   2  -1    1.18    0.22
  -5   2  -1    1.07    0.19
  -5   2  -1    1.17    0.21
   5  -2   1    0.95    0.18
   5  -2   1    0.93    0.19
   5  -2   1    1.11    0.19
   5  -2   1    1.30    0.17
  -6   2  -1    7.06    0.47
  -6   2  -1    6.77    0.43
  -6   2  -1    6.30    0.43
  -6   2  -1    6.11    0.41
  -6   2  -1    6.23    0.38
   6  -2   1    5.48    0.41
   6  -2   1    6.58    0.41
  -7   2  -1    6.72    0.49
  -7   2  -1    6.95    0.45
  -7   2  -1    6.55    0.52
   7  -2   1    7.20    0.50
  -8   2  -1   -0.18    0.22
  -8   2  -1   -0.13    0.22
   8  -2   1   -0.34    0.24
  -8  -1   1   -0.13    0.24
  -7  -1   1    0.39    0.22
  -7  -1   1    0.29    0.25
   6   1  -1   11.82    0.63
   6   1  -1   11.64    0.64
   6   1  -1   12.04    0.42
  -6  -1   1   12.01    0.56
  -6  -1   1   10.12    0.63
  -6  -1   1   11.35    0.61
  -6  -1   1   12.69    0.68
   5   1  -1    2.09    0.20
   5   1  -1    1.69    0.19
   5   1  -1    1.71    0.22
   5   1  -1    1.76    0.25
   5   1  -1    1.97    0.29
  -5  -1   1    1.75    0.26
  -5  -1   1    1.78    0.27
  -5  -1   1    1.85    0.25
  -5  -1   1    1.90    0.30
  -5  -1   1    2.02    0.30
   4   1  -1   24.62    0.81
   4   1  -1   24.32    0.65
   4   1  -1   25.57    0.65
   4   1  -1   24.79    0.74
   4   1  -1   23.83    0.80
   4   1  -1   24.27    0.72
   4   1  -1   23.98    0.64
  -4  -1   1   23.83    0.69
  -4  -1   1   23.02    0.80
  -4  -1   1   23.29    0.80
  -4  -1   1   24.81    0.77
  -4  -1   1   23.21    0.75
   3   1  -1  110.11    2.35
   3   1  -1  108.43    2.15
   3   1  -1  108.50    2.26
   3   1  -1  108.80    2.29
   3   1  -1  111.64    2.48
   3   1  -1  109.57    2.48
   3   1  -1  109.96    2.34
   3   1  -1  109.16    2.16
  -3  -1   1  108.52    2.48
  -3  -1   1  111.16    2.49
  -3  -1   1  109.35    2.37
  -3  -1   1  106.82    2.37
  -3  -1   1  110.67    2.19
   2   1  -1  358.64    6.86
   2   1  -1  368.06    7.38
   2   1  -1  375.43    7.63
   2   1  -1  376.90    6.87
   2   1  -1  371.69    7.38
   2   1  -1  374.40    7.64
   2   1  -1  376.40    7.01
  -2  -1   1  380.57    7.39
  -2  -1   1  371.87    7.63
  -2  -1   1  373.40    6.88
  -2  -1   1  363.92    7.39
  -2  -1   1  369.87    7.00
  -2  -1   1  374.37    7.63
   1   1  -1  511.62    9.15
   1   1  -1  504.57   10.14
   1   1  -1  511.84   10.10
   1   1  -1  503.48    9.83
   1   1  -1  494.90    9.16
   1   1  -1  490.25    9.82
   1   1  -1  487.18    9.30
  -1  -1   1  496.51    9.32
  -1  -1   1  512.64   10.14
  -1  -1   1  497.34   10.11
  -1  -1   1  508.94    9.15
  -1  -1   1  495.86    9.13
  -1  -1   1  475.20    9.83
  -1  -1   1  507.60    9.84
   0   1  -1    3.05    0.11
   0   1  -1    4.09    0.12
   0   1  -1    3.54    0.09
   0   1  -1    3.51    0.13
   0   1  -1    3.20    0.10
   0   1  -1    3.71    0.09
   0   1  -1    3.25    0.09
   0   1  -1    3.29    0.11
   0   1  -1    3.82    0.09
   0  -1   1    3.66    0.09
   0  -1   1    3.69    0.13
   0  -1   1    3.63    0.11
   0  -1   1    3.56    0.09
   0  -1   1    3.15    0.09
   0  -1   1    3.28    0.12
   0  -1   1    3.72    0.11
  -1   1  -1  377.20    7.46
  -1   1  -1  367.02    7.16
   1  -1   1  370.42    7.46
   1  -1   1  370.09    7.15
  -2   1  -1   92.70    1.85
  -2   1  -1   90.38    1.95
  -2   1  -1   90.61    1.86
  -2   1  -1   93.69    1.71
  -2   1  -1   90.18    1.86
  -2   1  -1   93.41    1.95
  -2   1  -1   90.78    1.96
  -2   1  -1   90.89    1.71
   2  -1   1   90.78    1.78
   2  -1   1   92.55    1.94
   2  -1   1   89.23    1.84
  -3   1  -1   58.51    1.31
  -3   1  -1   59.39    1.39
  -3   1  -1   58.05    1.38
  -3   1  -1   58.52    1.37
  -3   1  -1   59.30    1.20
  -3   1  -1   58.10    1.31
  -3   1  -1   58.52    1.25
   3  -1   1   59.83    1.20
   3  -1   1   57.81    1.20
   3  -1   1   58.59    1.37
   3  -1   1   59.11    1.26
   3  -1   1   58.78    1.25
   3  -1   1   59.46    1.37
  -4   1  -1   23.55    0.74
  -4   1  -1   23.08    0.69
  -4   1  -1   23.48    0.69
  -4   1  -1   23.16    0.69
  -4   1  -1   22.85    0.62
  -4   1  -1   23.01    0.73
   4  -1   1   23.91    0.72
   4  -1   1   23.15    0.53
   4  -1   1   23.59    0.72
   4  -1   1   22.99    0.67
  -5   1  -1   16.23    0.55
  -5   1  -1   15.45    0.59
  -5   1  -1   16.81    0.66
  -5   1  -1   16.63    0.65
  -5   1  -1   16.64    0.61
   5  -1   1   15.36    0.61
   5  -1   1   16.49    0.60
   5  -1   1   15.60    0.61
   5  -1   1   16.39    0.62
  -6   1  -1    0.13    0.16
  -6   1  -1   -0.04    0.16
  -6   1  -1    0.39    0.20
  -6   1  -1    0.14    0.19
  -6   1  -1    0.18    0.20
   6  -1   1    0.38    0.20
   6  -1   1    0.20    0.18
  -7   1  -1    4.39    0.41
  -7   1  -1    5.09    0.47
   7  -1   1    5.25    0.47
  -8   1  -1    1.36    0.37
  -8   1  -1    1.69    0.33
   8  -1   1    2.71    0.42
  -8   0   1    3.76    0.49
  -8   0   1    3.87    0.44
   7   0  -1    2.77    0.37
  -7   0   1    2.54    0.33
  -7   0   1    2.74    0.39
   6   0  -1    7.69    0.48
   6   0  -1    7.76    0.52
   6   0  -1    8.33    0.28
  -6   0   1    8.02    0.50
  -6   0   1    8.53    0.47
  -6   0   1    8.89    0.54
  -6   0   1    8.14    0.55
   5   0  -1   80.34    1.84
   5   0  -1   78.19    1.97
   5   0  -1   78.73    1.60
   5   0  -1   78.08    1.78
   5   0  -1   77.84    1.84
   5   0  -1   79.88    1.99
   5   0  -1   80.21    1.60
  -5   0   1   80.22    1.76
  -5   0   1   78.03    2.01
  -5   0   1   79.57    1.92
  -5   0   1   78.28    1.91
  -5   0   1   76.34    2.00
   4   0  -1    0.11    0.09
   4   0  -1    0.40    0.12
   4   0  -1    0.22    0.11
   4   0  -1    0.16    0.14
   4   0  -1    0.20    0.14
   4   0  -1    0.09    0.11
   4   0  -1    0.20    0.07
   4   0  -1    0.12    0.12
   4   0  -1    0.20    0.10
  -4   0   1    0.22    0.14
  -4   0   1    0.28    0.12
  -4   0   1    0.16    0.15
  -4   0   1   -0.01    0.12
  -4   0   1    0.23    0.13
   3   0  -1    2.53    0.17
   3   0  -1    2.68    0.17
   3   0  -1    2.19    0.18
   3   0  -1    2.34    0.18
   3   0  -1    2.46    0.19
   3   0  -1    2.44    0.13
   3   0  -1    2.53    0.22
   3   0  -1    2.51    0.23
   3   0  -1    2.42    0.20
  -3   0   1    2.96    0.21
  -3   0   1    2.53    0.20
  -3   0   1    2.39    0.21
  -3   0   1    2.69    0.23
  -3   0   1    3.17    0.23
   2   0  -1    8.13    0.28
   2   0  -1    8.48    0.28
   2   0  -1    8.65    0.29
   2   0  -1    8.61    0.32
   2   0  -1    8.07    0.31
   2   0  -1    8.79    0.26
   2   0  -1    8.25    0.25
  -2   0   1    8.49    0.30
  -2   0   1    8.12    0.26
  -2   0   1    8.45    0.30
  -2   0   1    8.10    0.26
  -2   0   1    7.93    0.32
  -2   0   1    8.73    0.32
   1   0  -1  171.35    3.49
   1   0  -1  163.17    3.13
   1   0  -1  169.29    3.20
   1   0  -1  171.26    3.14
   1   0  -1  161.83    3.37
   1   0  -1  170.36    3.49
  -1   0   1  169.38    3.49
  -1   0   1  165.23    3.14
  -1   0   1  172.16    3.14
  -1   0   1  172.12    3.47
  -1   0   1  172.97    3.38
  -1   0   1  168.84    3.38
  -1   0   1  174.57    3.49
   0   0  -1   92.22    2.24
   0   0  -1  115.42    2.17
   0   0   1   92.24    2.16
   0   0   1  110.37    2.24
   0   0   1  113.64    2.20
   0   0   1  117.25    2.02
   0   0   1  112.34    2.06
   0   0   1  115.73    2.24
   0   0   1  114.15    2.02
  -1   0  -1  596.65   11.78
  -1   0  -1  570.40   11.78
   1   0   1  585.12   11.78
  -2   0  -1  696.22   12.73
  -2   0  -1  698.60   13.88
  -2   0  -1  675.52   13.68
  -2   0  -1  704.22   12.95
  -2   0  -1  697.65   14.13
  -2   0  -1  702.69   12.75
  -2   0  -1  697.24   14.10
  -2   0  -1  699.92   13.70
  -2   0  -1  699.90   13.35
   2   0   1  694.53   14.07
   2   0   1  699.13   13.65
   2   0   1  695.31   13.65
   2   0   1  701.18   12.70
   2   0   1  683.96   12.97
   2   0   1  688.00   14.11
   2   0   1  710.46   12.71
   2   0   1  708.57   14.08
  -3   0  -1  213.14    4.48
  -3   0  -1  205.13    4.31
  -3   0  -1  208.59    4.48
  -3   0  -1  212.54    4.32
  -3   0  -1  212.86    4.00
  -3   0  -1  212.99    4.34
  -3   0  -1  215.86    4.11
   3   0   1  211.07    4.46
   3   0   1  213.88    4.25
   3   0   1  211.82    3.91
   3   0   1  217.26    4.48
   3   0   1  204.61    4.10
   3   0   1  212.43    4.46
   3   0   1  205.82    4.24
   3   0   1  212.05    3.91
  -4   0  -1   48.31    1.22
  -4   0  -1   46.83    1.22
  -4   0  -1   47.70    1.22
  -4   0  -1   48.46    1.12
  -4   0  -1   46.81    1.29
  -4   0  -1   50.39    1.30
   4   0   1   49.79    1.28
   4   0   1   47.30    1.27
   4   0   1   49.24    1.12
   4   0   1   48.28    1.17
   4   0   1   47.39    1.27
   4   0   1   50.12    0.97
  -5   0  -1   40.15    1.15
  -5   0  -1   41.43    1.22
  -5   0  -1   39.84    1.21
  -5   0  -1   41.76    1.05
  -5   0  -1   41.72    1.15
   5   0   1   41.75    1.12
   5   0   1   38.18    1.17
   5   0   1   40.53    0.97
  -6   0  -1   11.24    0.59
  -6   0  -1   11.00    0.62
  -6   0  -1   12.27    0.54
   6   0   1   12.05    0.60
  -7   0  -1    0.83    0.27
  -7   0  -1    1.03    0.26
   7   0   1    1.28    0.30
  -8   0  -1    3.80    0.45
  -8   0  -1    3.75    0.49
  -8   1   1    0.91    0.32
  -8   1   1    1.18    0.30
   7  -1  -1    4.78    0.46
  -7   1   1    4.32    0.39
  -7   1   1    3.41    0.40
  -7   1   1    4.06    0.46
   6  -1  -1   25.36    0.84
   6  -1  -1   23.73    0.81
   6  -1  -1   24.48    0.88
   6  -1  -1   23.97    0.60
  -6   1   1   24.94    0.93
  -6   1   1   23.66    0.95
  -6   1   1   22.51    0.84
  -6   1   1   22.48    0.76
  -6   1   1   21.75    0.88
  -6   1   1   24.65    0.87
   5  -1  -1   39.67    0.97
   5  -1  -1   38.41    1.14
   5  -1  -1   41.14    1.08
   5  -1  -1   38.92    1.09
   5  -1  -1   38.57    1.14
   5  -1  -1   36.85    0.80
   5  -1  -1   40.60    0.81
   5  -1  -1   39.64    0.91
  -5   1   1   37.67    1.16
  -5   1   1   39.43    1.01
  -5   1   1   42.19    1.19
  -5   1   1   40.01    1.11
  -5   1   1   41.13    1.12
   4  -1  -1   35.11    0.81
   4  -1  -1   34.96    0.85
   4  -1  -1   34.26    0.74
   4  -1  -1   34.12    0.85
   4  -1  -1   34.82    0.74
   4  -1  -1   33.67    0.97
   4  -1  -1   36.20    0.90
   4  -1  -1   33.85    0.94
   4  -1  -1   33.88    0.96
  -4   1   1   34.86    1.00
  -4   1   1   33.20    0.98
  -4   1   1   35.30    0.93
  -4   1   1   34.37    0.84
  -4   1   1   35.39    0.93
   3  -1  -1    5.70    0.20
   3  -1  -1    5.67    0.28
   3  -1  -1    5.63    0.24
   3  -1  -1    5.77    0.29
   3  -1  -1    5.36    0.26
   3  -1  -1    6.22    0.24
   3  -1  -1    5.52    0.20
   3  -1  -1    5.99    0.24
   3  -1  -1    5.64    0.29
  -3   1   1    5.85    0.27
  -3   1   1    5.92    0.27
  -3   1   1    5.09    0.29
  -3   1   1    6.42    0.31
  -3   1   1    5.48    0.29
  -3   1   1    5.93    0.25
   2  -1  -1   14.37    0.35
   2  -1  -1   15.04    0.45
   2  -1  -1   14.84    0.35
   2  -1  -1   15.35    0.44
   2  -1  -1   14.75    0.39
   2  -1  -1   14.46    0.39
  -2   1   1   14.55    0.45
  -2   1   1   14.70    0.37
  -2   1   1   15.47    0.42
  -2   1   1   14.17    0.44
  -2   1   1   14.89    0.37
  -2   1   1   14.58    0.41
  -2   1   1   14.90    0.45
   1  -1  -1  466.94    8.16
   1  -1  -1  393.15    8.75
   1  -1  -1  462.81    9.05
   1  -1  -1  445.25    8.15
   1  -1  -1  442.53    8.28
   1  -1  -1  448.38    8.76
   1  -1  -1  449.27    9.03
   1  -1  -1  462.70    9.08
  -1   1   1  458.11    9.02
  -1   1   1  447.08    8.78
  -1   1   1  454.12    9.05
  -1   1   1  426.13    9.06
  -1   1   1  431.39    8.14
  -1   1   1  440.53    8.16
  -1   1   1  437.71    8.77
  -1   1   1  447.53    8.29
   0  -1  -1   63.37    1.24
   0  -1  -1   64.58    1.21
   0  -1  -1   61.32    1.21
   0  -1  -1   63.01    1.31
   0  -1  -1   63.06    1.36
   0  -1  -1   63.58    1.36
   0  -1  -1   64.13    1.31
   0   1   1   64.67    1.31
   0   1   1   64.12    1.37
   0   1   1   55.80    1.23
   0   1   1   63.57    1.31
   0   1   1   62.07    1.21
   0   1   1   65.25    1.22
   0   1   1   63.67    1.36
  -1  -1  -1  411.81    8.18
  -1  -1  -1  416.08    7.62
  -1  -1  -1  417.45    7.61
  -1  -1  -1  413.54    8.42
  -1  -1  -1  421.68    8.17
  -1  -1  -1  418.70    8.44
  -1  -1  -1  408.67    7.74
  -1  -1  -1  424.78    8.44
   1   1   1  411.09    7.75
   1   1   1  416.25    7.61
   1   1   1  411.56    7.60
   1   1   1  410.13    8.43
   1   1   1  414.95    8.16
   1   1   1  408.68    8.42
  -2  -1  -1  241.16    5.12
  -2  -1  -1  250.90    5.13
  -2  -1  -1  241.41    4.95
  -2  -1  -1  243.32    4.68
  -2  -1  -1  244.12    4.95
  -2  -1  -1  243.18    4.60
   2   1   1  244.59    4.93
   2   1   1  245.72    5.13
   2   1   1  244.16    4.57
   2   1   1  251.76    5.12
   2   1   1  248.40    4.93
   2   1   1  248.21    4.58
   2   1   1  248.65    5.12
   2   1   1  243.47    4.70
  -3  -1  -1  282.01    5.72
  -3  -1  -1  280.97    5.97
  -3  -1  -1  281.57    5.76
  -3  -1  -1  285.49    5.35
  -3  -1  -1  279.11    5.97
  -3  -1  -1  277.02    5.76
  -3  -1  -1  282.32    5.46
   3   1   1  287.85    5.71
   3   1   1  283.61    5.71
   3   1   1  282.50    5.95
   3   1   1  291.49    5.48
   3   1   1  282.76    5.96
   3   1   1  283.42    5.29
   3   1   1  286.95    5.96
   3   1   1  286.82    5.29
  -4  -1  -1   54.83    1.27
  -4  -1  -1   53.93    1.46
  -4  -1  -1   54.53    1.38
  -4  -1  -1   53.90    1.38
  -4  -1  -1   53.09    1.38
  -4  -1  -1   52.01    1.45
   4   1   1   56.30    1.45
   4   1   1   54.72    1.33
   4   1   1   54.04    1.15
   4   1   1   53.82    1.30
   4   1   1   56.11    1.45
   4   1   1   54.42    1.16
   4   1   1   56.08    1.46
  -5  -1  -1    0.45    0.21
  -5  -1  -1    0.67    0.20
  -5  -1  -1    0.71    0.21
  -5  -1  -1    0.98    0.25
  -5  -1  -1    1.06    0.21
   5   1   1    0.93    0.13
   5   1   1    0.58    0.21
   5   1   1    1.08    0.19
   5   1   1    0.70    0.21
  -6  -1  -1    7.55    0.51
  -6  -1  -1    6.97    0.53
  -6  -1  -1    7.45    0.45
   6   1   1    6.97    0.49
  -7  -1  -1    0.01    0.23
  -7  -1  -1    0.05    0.20
  -8  -1  -1    0.33    0.28
   8  -2  -1    3.86    0.47
  -8   2   1    3.49    0.41
  -8   2   1    3.27    0.45
   7  -2  -1   27.81    0.99
  -7   2   1   28.78    0.93
  -7   2   1   29.29    1.03
  -7   2   1   29.71    1.08
   6  -2  -1    1.96    0.21
   6  -2  -1    1.33    0.26
   6  -2  -1    1.95    0.29
   6  -2  -1    1.82    0.27
  -6   2   1    2.37    0.36
  -6   2   1    1.75    0.27
  -6   2   1    1.91    0.31
  -6   2   1    2.21    0.26
  -6   2   1    1.86    0.28
  -6   2   1    2.05    0.31
   5  -2  -1   93.21    2.00
   5  -2  -1   93.76    2.22
   5  -2  -1   95.79    1.95
   5  -2  -1   92.65    2.20
   5  -2  -1   90.68    2.21
   5  -2  -1   93.66    2.05
  -5   2   1   93.71    2.15
  -5   2   1   91.68    2.25
  -5   2   1   91.30    2.15
  -5   2   1   93.35    2.26
  -5   2   1   93.63    2.33
  -5   2   1   94.22    1.98
   4  -2  -1   28.51    0.85
   4  -2  -1   28.53    0.82
   4  -2  -1   29.01    0.76
   4  -2  -1   28.42    0.83
   4  -2  -1   29.08    0.75
   4  -2  -1   28.94    0.69
  -4   2   1   30.18    0.72
  -4   2   1   27.97    0.79
  -4   2   1   27.57    0.84
  -4   2   1   27.36    0.78
  -4   2   1   26.93    0.83
  -4   2   1   28.71    0.90
   3  -2  -1   91.03    1.85
   3  -2  -1   91.13    1.85
   3  -2  -1   88.22    1.99
   3  -2  -1   89.16    1.85
   3  -2  -1   87.96    1.88
   3  -2  -1   90.83    1.67
   3  -2  -1   91.31    2.00
   3  -2  -1   88.24    2.02
  -3   2   1   89.42    2.01
  -3   2   1   90.98    1.77
  -3   2   1   87.54    1.91
  -3   2   1   86.23    1.92
  -3   2   1   86.77    2.06
  -3   2   1   88.91    2.01
   2  -2  -1   61.00    1.38
   2  -2  -1   61.34    1.38
   2  -2  -1   62.10    1.26
   2  -2  -1   60.46    1.28
   2  -2  -1   61.12    1.43
   2  -2  -1   61.85    1.17
   2  -2  -1   61.49    1.29
   2  -2  -1   60.48    1.17
  -2   2   1   62.80    1.39
  -2   2   1   60.01    1.21
  -2   2   1   61.05    1.32
  -2   2   1   61.27    1.39
  -2   2   1   61.75    1.43
  -2   2   1   60.35    1.32
  -2   2   1   60.02    1.21
   1  -2  -1   51.52    1.05
   1  -2  -1   50.24    1.16
   1  -2  -1   51.26    1.18
   1  -2  -1   51.78    1.01
   1  -2  -1   51.48    1.01
   1  -2  -1   51.21    1.09
   1  -2  -1   51.78    1.10
   1  -2  -1   50.63    1.16
  -1   2   1   50.77    1.04
  -1   2   1   52.94    1.17
  -1   2   1   51.47    1.02
  -1   2   1   52.12    1.11
  -1   2   1   51.30    1.02
  -1   2   1   52.67    1.19
  -1   2   1   50.28    1.16
  -1   2   1   51.31    1.11
   0  -2  -1   34.00    0.83
   0  -2  -1   33.80    0.75
   0  -2  -1   35.04    0.83
   0  -2  -1   34.53    0.73
   0  -2  -1   33.67    0.78
   0  -2  -1   34.52    0.79
   0  -2  -1   33.38    0.72
   0   2   1   34.94    0.84
   0   2   1   34.56    0.79
   0   2   1   33.72    0.73
   0   2   1   35.16    0.73
   0   2   1   33.76    0.83
   0   2   1   33.71    0.79
  -1  -2  -1   95.04    2.03
  -1  -2  -1   97.00    2.12
  -1  -2  -1   95.11    1.92
  -1  -2  -1   97.61    1.88
  -1  -2  -1   96.02    2.03
  -1  -2  -1   97.55    2.12
  -1  -2  -1   95.67    1.88
  -1  -2  -1   95.65    2.12
   1   2   1   94.57    1.87
   1   2   1   94.20    1.93
   1   2   1   95.02    2.02
   1   2   1   96.72    2.03
   1   2   1   96.58    2.12
   1   2   1   95.05    2.11
   1   2   1   96.34    1.88
  -2  -2  -1  107.95    2.34
  -2  -2  -1  107.14    2.33
  -2  -2  -1  107.05    2.16
  -2  -2  -1  106.96    2.44
  -2  -2  -1  112.27    2.45
  -2  -2  -1  108.43    2.21
   2   2   1  108.27    2.14
   2   2   1  106.81    2.31
   2   2   1  108.56    2.44
   2   2   1  108.69    2.22
   2   2   1  109.81    2.44
   2   2   1  109.33    2.14
  -3  -2  -1  137.62    2.99
  -3  -2  -1  137.17    2.81
  -3  -2  -1  135.66    2.98
  -3  -2  -1  140.05    3.12
  -3  -2  -1  140.76    2.76
  -3  -2  -1  131.18    3.10
   3   2   1  139.53    2.95
   3   2   1  136.31    2.84
   3   2   1  135.92    3.11
   3   2   1  144.01    3.12
   3   2   1  140.22    2.72
   3   2   1  138.14    2.93
  -4  -2  -1   55.74    1.48
  -4  -2  -1   57.81    1.58
  -4  -2  -1   59.00    1.50
  -4  -2  -1   57.47    1.37
  -4  -2  -1   55.31    1.56
  -4  -2  -1   58.56    1.50
   4   2   1   57.76    1.57
   4   2   1   59.38    1.43
   4   2   1   58.61    1.29
   4   2   1   60.37    1.58
   4   2   1   58.85    1.44
  -5  -2  -1    7.76    0.48
  -5  -2  -1    7.26    0.49
  -5  -2  -1    7.29    0.47
  -5  -2  -1    6.56    0.49
  -5  -2  -1    6.69    0.42
   5   2   1    7.41    0.49
   5   2   1    6.96    0.47
   5   2   1    7.00    0.33
   5   2   1    6.71    0.40
  -6  -2  -1    5.88    0.51
  -6  -2  -1    5.83    0.52
  -6  -2  -1    5.56    0.42
   6   2   1    5.47    0.49
   6   2   1    5.62    0.28
  -7  -2  -1    0.88    0.29
  -7  -2  -1    0.62    0.31
   8  -3  -1    0.42    0.28
  -8   3   1   -0.03    0.22
  -8   3   1   -0.13    0.25
   7  -3  -1   37.58    1.16
   7  -3  -1   37.35    1.23
  -7   3   1   37.72    1.26
  -7   3   1   36.70    1.20
  -7   3   1   39.06    1.10
   6  -3  -1   15.87    0.58
   6  -3  -1   15.58    0.69
   6  -3  -1   14.78    0.63
   6  -3  -1   15.92    0.63
  -6   3   1   15.34    0.68
  -6   3   1   16.20    0.65
  -6   3   1   15.93    0.76
  -6   3   1   16.13    0.59
  -6   3   1   15.86    0.69
  -6   3   1   15.63    0.65
   5  -3  -1    5.59    0.36
   5  -3  -1    4.52    0.34
   5  -3  -1    5.02    0.40
   5  -3  -1    5.18    0.35
   5  -3  -1    5.38    0.35
  -5   3   1    5.02    0.32
  -5   3   1    5.08    0.38
  -5   3   1    5.20    0.37
  -5   3   1    4.87    0.33
  -5   3   1    5.71    0.36
  -5   3   1    5.96    0.45
   4  -3  -1   97.17    1.92
   4  -3  -1   94.39    2.24
   4  -3  -1   94.02    2.17
   4  -3  -1   97.40    2.09
   4  -3  -1   95.81    2.17
  -4   3   1   95.73    1.93
  -4   3   1   96.18    2.11
  -4   3   1   94.35    2.10
  -4   3   1   95.02    2.21
  -4   3   1   93.17    2.29
  -4   3   1   96.72    2.21
   3  -3  -1   61.69    1.47
   3  -3  -1   62.85    1.47
   3  -3  -1   65.50    1.56
   3  -3  -1   63.27    1.32
   3  -3  -1   60.47    1.56
   3  -3  -1   64.36    1.32
   3  -3  -1   63.03    1.35
   3  -3  -1   63.30    1.44
  -3   3   1   62.46    1.29
  -3   3   1   66.39    1.50
  -3   3   1   61.50    1.42
  -3   3   1   62.04    1.41
  -3   3   1   64.59    1.57
  -3   3   1   64.87    1.50
   2  -3  -1   26.03    0.62
   2  -3  -1   25.51    0.75
   2  -3  -1   27.03    0.70
   2  -3  -1   25.98    0.61
   2  -3  -1   28.44    0.71
   2  -3  -1   26.30    0.63
   2  -3  -1   26.66    0.54
  -2   3   1   25.63    0.70
  -2   3   1   26.26    0.60
  -2   3   1   26.23    0.66
  -2   3   1   28.05    0.72
  -2   3   1   26.27    0.66
  -2   3   1   26.19    0.75
   1  -3  -1   58.76    1.24
   1  -3  -1   54.71    1.35
   1  -3  -1   57.63    1.24
   1  -3  -1   57.41    1.14
   1  -3  -1   56.97    1.32
   1  -3  -1   57.29    1.20
   1  -3  -1   59.18    1.14
   1  -3  -1   57.49    1.32
  -1   3   1   57.10    1.33
  -1   3   1   56.46    1.16
  -1   3   1   58.05    1.26
  -1   3   1   56.79    1.18
  -1   3   1   55.64    1.26
  -1   3   1   59.44    1.16
  -1   3   1   57.43    1.36
  -1   3   1   56.59    1.32
   0  -3  -1   63.48    1.47
   0  -3  -1   64.33    1.29
   0  -3  -1   62.86    1.47
   0  -3  -1   64.09    1.33
   0  -3  -1   62.92    1.28
   0  -3  -1   61.94    1.39
   0  -3  -1   62.56    1.48
   0  -3  -1   61.32    1.39
   0   3   1   62.71    1.47
   0   3   1   63.18    1.40
   0   3   1   64.66    1.33
   0   3   1   64.28    1.47
   0   3   1   63.75    1.40
   0   3   1   62.63    1.29
  -1  -3  -1  102.73    2.12
  -1  -3  -1  102.41    2.33
  -1  -3  -1  104.56    2.23
  -1  -3  -1  105.27    2.23
  -1  -3  -1  102.88    2.06
  -1  -3  -1  101.57    2.33
  -1  -3  -1  102.13    2.33
   1   3   1  102.71    2.23
   1   3   1  104.53    2.12
   1   3   1  103.94    2.33
   1   3   1  104.69    2.06
   1   3   1  104.73    2.33
   1   3   1  105.48    2.23
  -2  -3  -1    2.35    0.25
  -2  -3  -1    2.86    0.24
  -2  -3  -1    3.95    0.27
  -2  -3  -1    2.34    0.22
  -2  -3  -1    2.74    0.26
  -2  -3  -1    2.90    0.23
   2   3   1    2.20    0.24
   2   3   1    2.50    0.21
   2   3   1    2.83    0.27
   2   3   1    2.24    0.21
   2   3   1    3.10    0.23
   2   3   1    2.75    0.23
  -3  -3  -1   12.34    0.48
  -3  -3  -1   12.56    0.57
  -3  -3  -1   13.35    0.58
  -3  -3  -1   12.49    0.53
  -3  -3  -1   12.81    0.52
   3   3   1   12.99    0.57
   3   3   1   13.31    0.51
   3   3   1   10.80    0.47
   3   3   1   12.61    0.46
   3   3   1   13.36    0.52
   3   3   1   13.24    0.57
  -4  -3  -1  132.25    3.04
  -4  -3  -1  130.57    3.18
  -4  -3  -1  137.61    3.05
  -4  -3  -1  132.76    2.80
  -4  -3  -1  133.62    3.19
  -4  -3  -1  138.09    3.05
   4   3   1  134.67    2.97
   4   3   1  134.24    2.72
   4   3   1  140.55    2.92
   4   3   1  129.73    3.17
  -5  -3  -1   -0.22    0.20
  -5  -3  -1   -0.09    0.17
  -5  -3  -1    0.04    0.20
  -5  -3  -1   -0.26    0.18
   5   3   1   -0.03    0.21
   5   3   1   -0.09    0.14
   5   3   1    0.17    0.21
  -6  -3  -1   10.53    0.58
  -6  -3  -1    9.93    0.64
   6   3   1   12.35    0.46
  -7  -3  -1    0.12    0.24
   8  -4  -1   -0.12    0.23
  -8   4   1    0.16    0.22
  -8   4   1   -0.19    0.24
   7  -4  -1   19.45    0.71
   7  -4  -1   19.23    0.78
   7  -4  -1   19.48    0.86
  -7   4   1   19.96    0.73
  -7   4   1   18.69    0.78
  -7   4   1   19.35    0.83
   6  -4  -1    5.27    0.39
   6  -4  -1    4.79    0.37
   6  -4  -1    4.80    0.45
   6  -4  -1    5.59    0.38
  -6   4   1    4.59    0.35
  -6   4   1    5.85    0.50
  -6   4   1    6.84    0.46
  -6   4   1    4.97    0.37
  -6   4   1    5.19    0.41
  -6   4   1    4.96    0.38
   5  -4  -1   20.75    0.66
   5  -4  -1   21.36    0.70
   5  -4  -1   20.63    0.81
   5  -4  -1   21.27    0.70
   5  -4  -1   20.91    0.71
  -5   4   1   21.59    0.84
  -5   4   1   19.88    0.69
  -5   4   1   21.60    0.75
  -5   4   1   20.54    0.69
  -5   4   1   21.04    0.63
  -5   4   1   20.79    0.73
   4  -4  -1   15.17    0.62
   4  -4  -1   15.15    0.54
   4  -4  -1   16.08    0.54
   4  -4  -1   15.93    0.51
   4  -4  -1   14.98    0.57
  -4   4   1   15.72    0.52
  -4   4   1   14.91    0.52
  -4   4   1   15.33    0.56
  -4   4   1   15.26    0.56
  -4   4   1   14.89    0.63
  -4   4   1   16.37    0.47
   3  -4  -1   23.31    0.51
   3  -4  -1   22.69    0.75
   3  -4  -1   22.67    0.61
   3  -4  -1   22.90    0.67
   3  -4  -1   23.59    0.51
   3  -4  -1   22.81    0.66
   3  -4  -1   21.90    0.69
  -3   4   1   22.43    0.63
  -3   4   1   22.94    0.57
  -3   4   1   22.13    0.67
  -3   4   1   23.40    0.69
  -3   4   1   22.22    0.75
  -3   4   1   22.81    0.63
   2  -4  -1    0.39    0.10
   2  -4  -1    0.38    0.13
   2  -4  -1    0.37    0.10
   2  -4  -1    0.59    0.06
   2  -4  -1    0.29    0.12
   2  -4  -1    0.46    0.08
   2  -4  -1    0.20    0.10
   2  -4  -1    0.31    0.08
  -2   4   1    0.22    0.10
  -2   4   1    0.29    0.13
  -2   4   1    0.31    0.09
  -2   4   1    0.34    0.09
  -2   4   1    0.17    0.09
  -2   4   1    0.56    0.12
   1  -4  -1   36.00    0.94
   1  -4  -1   37.53    0.87
   1  -4  -1   35.91    0.86
   1  -4  -1   36.56    0.94
   1  -4  -1   36.45    0.85
   1  -4  -1   36.25    0.78
   1  -4  -1   35.16    0.98
   1  -4  -1   36.60    0.78
  -1   4   1   35.65    0.82
  -1   4   1   36.56    0.95
  -1   4   1   34.96    0.94
  -1   4   1   35.71    0.83
  -1   4   1   37.19    0.99
  -1   4   1   36.80    0.89
  -1   4   1   36.98    0.89
   0  -4  -1   39.62    1.08
   0  -4  -1   41.17    1.07
   0  -4  -1   41.07    0.97
   0  -4  -1   42.88    0.92
   0  -4  -1   41.68    1.00
   0  -4  -1   40.90    1.07
   0  -4  -1   42.26    0.92
   0   4   1   40.67    0.95
   0   4   1   41.43    1.01
   0   4   1   39.40    1.07
   0   4   1   40.91    1.01
   0   4   1   41.76    0.93
   0   4   1   41.28    1.07
  -1  -4  -1  192.82    4.14
  -1  -4  -1  189.64    3.78
  -1  -4  -1  193.45    3.69
  -1  -4  -1  191.82    4.15
  -1  -4  -1  189.92    3.89
  -1  -4  -1  190.92    3.98
  -1  -4  -1  189.33    3.98
  -1  -4  -1  192.21    4.15
   1   4   1  197.70    3.99
   1   4   1  191.17    3.99
   1   4   1  191.05    4.14
   1   4   1  191.25    3.70
   1   4   1  187.68    4.14
  -2  -4  -1    7.46    0.42
  -2  -4  -1    8.23    0.40
  -2  -4  -1    9.54    0.47
  -2  -4  -1    8.26    0.40
  -2  -4  -1    8.33    0.39
  -2  -4  -1    7.82    0.36
   2   4   1    7.60    0.37
   2   4   1    8.94    0.46
   2   4   1    8.57    0.37
   2   4   1    8.42    0.44
   2   4   1    7.70    0.39
   2   4   1    8.24    0.40
  -3  -4  -1  108.85    2.48
  -3  -4  -1  108.58    2.49
  -3  -4  -1  102.18    2.59
  -3  -4  -1  104.59    2.28
  -3  -4  -1  110.70    2.62
  -3  -4  -1  112.09    2.49
  -3  -4  -1  108.13    2.20
   3   4   1  105.79    2.61
   3   4   1  106.40    2.60
   3   4   1  109.42    2.45
   3   4   1  107.61    2.26
   3   4   1  105.09    2.35
   3   4   1  108.24    2.46
  -4  -4  -1   90.59    2.36
  -4  -4  -1   94.51    2.25
  -4  -4  -1   91.27    2.24
  -4  -4  -1   88.63    2.23
  -4  -4  -1   89.60    2.04
  -4  -4  -1   92.65    2.36
   4   4   1   93.32    2.14
   4   4   1   89.45    2.36
   4   4   1   90.44    2.18
   4   4   1   88.37    1.98
  -5  -4  -1    1.10    0.28
  -5  -4  -1    1.53    0.28
  -5  -4  -1    2.33    0.38
  -5  -4  -1    2.16    0.38
   5   4   1    1.89    0.35
   5   4   1    1.61    0.24
  -6  -4  -1    6.99    0.51
   6   4   1    7.79    0.41
  -7  -4  -1    2.18    0.39
   8  -5  -1    1.90    0.40
   8  -5  -1    1.82    0.35
  -8   5   1    2.05    0.37
   7  -5  -1   21.47    0.81
   7  -5  -1   23.41    0.84
   7  -5  -1   22.71    0.84
   7  -5  -1   21.22    0.93
  -7   5   1   21.74    0.85
  -7   5   1   23.69    0.78
  -7   5   1   22.17    0.88
   6  -5  -1    3.03    0.38
   6  -5  -1    2.76    0.29
   6  -5  -1    2.86    0.33
  -6   5   1    2.87    0.33
  -6   5   1    2.68    0.30
  -6   5   1    2.97    0.32
  -6   5   1    3.04    0.29
  -6   5   1    3.06    0.34
   5  -5  -1   24.80    0.77
   5  -5  -1   24.11    0.81
   5  -5  -1   24.69    0.74
   5  -5  -1   24.94    0.77
   5  -5  -1   22.21    0.88
  -5   5   1   23.52    0.91
  -5   5   1   25.44    0.83
  -5   5   1   24.08    0.68
  -5   5   1   23.47    0.75
  -5   5   1   23.10    0.75
  -5   5   1   22.39    0.78
   4  -5  -1   41.48    1.06
   4  -5  -1   37.07    1.16
   4  -5  -1   39.01    1.10
   4  -5  -1   40.21    1.05
   4  -5  -1   38.50    0.97
   4  -5  -1   40.42    1.21
  -4   5   1   37.93    1.01
  -4   5   1   38.57    1.07
  -4   5   1   39.14    1.19
  -4   5   1   40.49    0.93
  -4   5   1   39.24    1.01
  -4   5   1   39.21    1.08
   3  -5  -1   27.92    0.91
   3  -5  -1   29.93    0.82
   3  -5  -1   30.31    0.61
   3  -5  -1   28.83    0.75
   3  -5  -1   30.30    0.82
   3  -5  -1   27.86    0.91
  -3   5   1   28.98    0.84
  -3   5   1   28.47    0.84
  -3   5   1   29.63    0.93
  -3   5   1   30.31    0.79
  -3   5   1   29.51    0.71
  -3   5   1   28.85    0.78
   2  -5  -1    3.23    0.24
   2  -5  -1    3.37    0.23
   2  -5  -1    3.09    0.18
   2  -5  -1    2.94    0.28
   2  -5  -1    3.11    0.13
   2  -5  -1    2.86    0.28
   2  -5  -1    3.32    0.22
   2  -5  -1    3.44    0.18
  -2   5   1    3.23    0.24
  -2   5   1    2.92    0.21
  -2   5   1    3.33    0.20
  -2   5   1    3.43    0.25
  -2   5   1    3.73    0.23
  -2   5   1    3.34    0.27
   1  -5  -1   35.62    0.77
   1  -5  -1   34.50    0.94
   1  -5  -1   34.36    0.94
   1  -5  -1   34.48    0.85
   1  -5  -1   35.90    0.86
   1  -5  -1   31.98    0.84
   1  -5  -1   34.59    0.94
   1  -5  -1   34.04    0.77
   1  -5  -1   33.34    0.98
  -1   5   1   34.40    0.82
  -1   5   1   35.25    0.90
  -1   5   1   34.60    0.99
  -1   5   1   34.21    0.89
  -1   5   1   33.60    0.94
  -1   5   1   34.93    0.83
  -1   5   1   34.09    0.96
   0  -5  -1   21.28    0.57
   0  -5  -1   21.20    0.70
   0  -5  -1   21.18    0.70
   0  -5  -1   21.28    0.63
   0  -5  -1   21.89    0.64
   0  -5  -1   20.41    0.71
   0   5   1   21.82    0.71
   0   5   1   20.84    0.70
   0   5   1   20.94    0.61
   0   5   1   21.22    0.60
   0   5   1   21.39    0.65
   0   5   1   22.10    0.66
  -1  -5  -1   13.33    0.39
  -1  -5  -1   13.81    0.42
  -1  -5  -1   14.67    0.53
  -1  -5  -1   13.23    0.46
  -1  -5  -1   13.71    0.57
  -1  -5  -1   14.47    0.52
  -1  -5  -1   14.54    0.58
  -1  -5  -1   13.63    0.52
   1   5   1   13.55    0.58
   1   5   1   13.96    0.49
   1   5   1   12.87    0.49
   1   5   1   13.79    0.53
   1   5   1   13.86    0.58
   1   5   1   14.22    0.53
  -2  -5  -1   36.20    1.04
  -2  -5  -1   37.29    1.14
  -2  -5  -1   37.72    1.05
  -2  -5  -1   34.74    1.11
  -2  -5  -1   36.69    0.96
  -2  -5  -1   36.11    1.01
  -2  -5  -1   36.43    0.80
   2   5   1   35.68    1.04
   2   5   1   35.24    1.12
   2   5   1   35.96    0.95
   2   5   1   36.51    1.12
   2   5   1   38.15    1.05
   2   5   1   36.87    1.00
  -3  -5  -1    0.60    0.20
  -3  -5  -1    0.34    0.18
  -3  -5  -1    0.37    0.13
  -3  -5  -1    0.33    0.22
  -3  -5  -1    0.31    0.19
  -3  -5  -1    0.10    0.17
  -3  -5  -1    0.27    0.20
   3   5   1    0.49    0.18
   3   5   1    0.26    0.21
   3   5   1    0.58    0.19
   3   5   1    0.32    0.18
   3   5   1    0.77    0.23
  -4  -5  -1   43.02    1.22
  -4  -5  -1   43.62    1.35
  -4  -5  -1   44.68    1.45
  -4  -5  -1   46.82    1.37
  -4  -5  -1   44.11    1.43
   4   5   1   45.34    1.46
   4   5   1   44.52    1.18
  -5  -5  -1   13.87    0.66
  -5  -5  -1   14.12    0.81
   5   5   1   14.63    0.81
   5   5   1   14.28    0.59
  -6  -5  -1   14.03    0.73
   6   5   1   16.58    0.64
   8  -6  -1    5.71    0.51
   8  -6  -1    5.27    0.57
  -8   6   1    5.69    0.51
   7  -6  -1   -0.16    0.19
   7  -6  -1   -0.20    0.17
   7  -6  -1   -0.11    0.22
   7  -6  -1   -0.22    0.24
  -7   6   1    0.25    0.22
  -7   6   1    0.08    0.20
  -7   6   1   -0.19    0.16
   6  -6  -1    0.44    0.24
   6  -6  -1    0.36    0.19
   6  -6  -1    0.40    0.22
  -6   6   1    0.54    0.20
  -6   6   1    0.33    0.17
  -6   6   1    0.17    0.19
  -6   6   1    0.37    0.19
   5  -6  -1   11.94    0.64
   5  -6  -1   10.95    0.58
   5  -6  -1   12.18    0.50
  -5   6   1   12.44    0.66
  -5   6   1   12.24    0.52
  -5   6   1   13.02    0.57
  -5   6   1   11.47    0.54
  -5   6   1   11.97    0.50
  -5   6   1   12.28    0.47
   4  -6  -1    3.88    0.28
   4  -6  -1    3.78    0.27
   4  -6  -1    3.79    0.38
   4  -6  -1    3.81    0.37
   4  -6  -1    3.79    0.29
   4  -6  -1    3.61    0.35
  -4   6   1    3.81    0.26
  -4   6   1    3.59    0.31
  -4   6   1    4.02    0.27
  -4   6   1    3.73    0.29
  -4   6   1    3.60    0.27
  -4   6   1    3.56    0.37
   3  -6  -1   49.01    1.23
   3  -6  -1   48.64    1.14
   3  -6  -1   47.31    1.22
   3  -6  -1   48.29    1.29
   3  -6  -1   44.76    1.34
   3  -6  -1   46.30    1.33
  -3   6   1   46.69    1.25
  -3   6   1   46.81    1.25
  -3   6   1   48.62    1.18
  -3   6   1   47.58    1.36
  -3   6   1   47.45    1.19
  -3   6   1   49.19    1.08
   2  -6  -1    8.30    0.36
   2  -6  -1    8.59    0.44
   2  -6  -1    9.08    0.23
   2  -6  -1    8.82    0.40
   2  -6  -1    9.65    0.41
   2  -6  -1    8.48    0.46
   2  -6  -1    7.60    0.21
   2  -6  -1    8.98    0.31
   2  -6  -1    7.47    0.42
  -2   6   1    8.02    0.44
  -2   6   1    8.36    0.40
  -2   6   1    8.67    0.37
  -2   6   1    8.49    0.34
  -2   6   1    8.33    0.41
  -2   6   1    8.64    0.37
   1  -6  -1   23.35    0.66
   1  -6  -1   23.38    0.58
   1  -6  -1   23.91    0.58
   1  -6  -1   22.06    0.67
   1  -6  -1   24.92    0.67
   1  -6  -1   22.25    0.73
   1  -6  -1   22.49    0.74
   1  -6  -1   21.89    0.78
   1  -6  -1   23.96    0.75
  -1   6   1   22.50    0.76
  -1   6   1   23.13    0.64
  -1   6   1   23.42    0.71
  -1   6   1   22.86    0.61
  -1   6   1   22.89    0.76
  -1   6   1   22.61    0.70
   0  -6  -1    9.57    0.40
   0  -6  -1    9.42    0.40
   0  -6  -1    9.64    0.43
   0  -6  -1    9.22    0.45
   0  -6  -1    8.81    0.45
   0  -6  -1    9.38    0.36
   0  -6  -1    9.07    0.47
   0  -6  -1    9.22    0.46
   0  -6  -1    9.82    0.41
   0   6   1    9.50    0.43
   0   6   1    8.74    0.45
   0   6   1    9.56    0.46
   0   6   1    8.67    0.39
   0   6   1    8.92    0.39
   0   6   1    9.29    0.42
  -1  -6  -1   44.17    1.32
  -1  -6  -1   45.40    1.22
  -1  -6  -1   44.80    1.32
  -1  -6  -1   45.71    1.11
  -1  -6  -1   47.03    1.06
  -1  -6  -1   45.01    1.10
  -1  -6  -1   46.16    1.19
  -1  -6  -1   45.81    1.22
  -1  -6  -1   48.36    1.33
   1   6   1   44.31    1.31
   1   6   1   44.85    1.24
   1   6   1   50.06    1.19
   1   6   1   46.63    1.15
   1   6   1   46.89    1.24
   1   6   1   46.89    1.33
  -2  -6  -1   24.44    0.73
  -2  -6  -1   24.11    0.81
  -2  -6  -1   25.17    0.85
  -2  -6  -1   24.77    0.59
  -2  -6  -1   25.00    0.76
  -2  -6  -1   23.30    0.90
  -2  -6  -1   25.33    0.85
  -2  -6  -1   25.01    0.69
  -2  -6  -1   24.87    0.84
  -2  -6  -1   24.46    0.91
   2   6   1   24.84    0.85
   2   6   1   24.84    0.92
   2   6   1   25.00    0.77
   2   6   1   23.87    0.92
   2   6   1   25.18    0.85
  -3  -6  -1    2.04    0.21
  -3  -6  -1    2.55    0.37
  -3  -6  -1    2.15    0.36
  -3  -6  -1    2.33    0.32
  -3  -6  -1    1.83    0.27
  -3  -6  -1    1.69    0.28
  -3  -6  -1    1.56    0.28
   3   6   1    2.16    0.35
   3   6   1    1.96    0.27
   3   6   1    2.11    0.31
  -4  -6  -1   11.00    0.68
  -4  -6  -1   12.42    0.59
   4   6   1   10.97    0.69
   4   6   1   12.47    0.56
  -5  -6  -1    3.87    0.42
   5   6   1    3.51    0.36
  -6  -6  -1    0.93    0.30
   6   6   1    1.06    0.26
   8  -7  -1   -0.18    0.22
   8  -7  -1    0.26    0.27
   8  -7  -1    0.31    0.32
  -8   7   1   -0.32    0.20
   7  -7  -1    4.99    0.43
   7  -7  -1    3.58    0.47
   7  -7  -1    4.63    0.47
  -7   7   1    4.54    0.42
   6  -7  -1   14.70    0.61
   6  -7  -1   17.43    0.77
   6  -7  -1   15.34    0.80
  -6   7   1   15.90    0.66
  -6   7   1   16.35    0.61
  -6   7   1   14.65    0.67
  -6   7   1   15.86    0.65
   5  -7  -1   72.31    2.05
   5  -7  -1   74.86    2.04
   5  -7  -1   71.85    1.89
   5  -7  -1   73.58    1.71
  -5   7   1   72.51    1.78
  -5   7   1   72.68    1.87
  -5   7   1   73.71    1.64
  -5   7   1   75.94    1.80
  -5   7   1   74.60    1.87
  -5   7   1   71.82    2.04
   4  -7  -1    0.13    0.20
   4  -7  -1    0.03    0.14
   4  -7  -1    0.19    0.14
   4  -7  -1    0.20    0.14
   4  -7  -1   -0.08    0.17
   4  -7  -1    0.26    0.20
  -4   7   1    0.41    0.21
  -4   7   1    0.33    0.14
  -4   7   1    0.24    0.16
  -4   7   1    0.23    0.14
  -4   7   1    0.34    0.16
  -4   7   1    0.37    0.17
   3  -7  -1   35.72    1.14
   3  -7  -1   34.48    1.01
   3  -7  -1   36.38    1.02
   3  -7  -1   36.04    0.95
   3  -7  -1   34.51    1.14
   3  -7  -1   38.04    1.13
  -3   7   1   36.59    1.16
  -3   7   1   35.65    0.99
  -3   7   1   36.89    0.91
  -3   7   1   37.63    1.01
  -3   7   1   35.16    1.05
  -3   7   1   36.97    1.07
   2  -7  -1  157.95    3.23
   2  -7  -1  155.42    3.54
   2  -7  -1  162.42    2.92
   2  -7  -1  165.91    3.26
   2  -7  -1  157.06    3.51
   2  -7  -1  157.39    3.45
   2  -7  -1  159.53    2.92
   2  -7  -1  147.49    3.62
   2  -7  -1  157.61    3.51
  -2   7   1  160.90    3.40
  -2   7   1  156.60    3.40
  -2   7   1  158.99    3.14
  -2   7   1  163.01    3.65
  -2   7   1  155.45    3.53
  -2   7   1  158.81    3.55
   1  -7  -1   22.97    0.79
   1  -7  -1   21.56    0.74
   1  -7  -1   22.95    0.70
   1  -7  -1   21.30    0.82
   1  -7  -1   22.30    0.66
   1  -7  -1   21.82    0.57
   1  -7  -1   21.72    0.77
   1  -7  -1   22.77    0.78
   1  -7  -1   21.88    0.58
  -1   7   1   22.22    0.62
  -1   7   1   22.90    0.79
  -1   7   1   21.71    0.67
  -1   7   1   22.45    0.73
  -1   7   1   21.03    0.72
  -1   7   1   22.30    0.78
   0  -7  -1    6.12    0.40
   0  -7  -1    6.34    0.36
   0  -7  -1    5.49    0.31
   0  -7  -1    5.66    0.40
   0  -7  -1    5.64    0.39
   0  -7  -1    6.60    0.35
   0  -7  -1    5.09    0.41
   0  -7  -1    5.87    0.41
   0  -7  -1    5.71    0.35
   0   7   1    5.86    0.40
   0   7   1    6.38    0.35
   0   7   1    6.21    0.38
   0   7   1    6.01    0.38
   0   7   1    5.81    0.41
   0   7   1    6.50    0.36
  -1  -7  -1    0.00    0.12
  -1  -7  -1    0.01    0.14
  -1  -7  -1    0.05    0.09
  -1  -7  -1   -0.08    0.15
  -1  -7  -1    0.02    0.09
  -1  -7  -1    0.03    0.16
  -1  -7  -1    0.15    0.17
  -1  -7  -1    0.06    0.11
  -1  -7  -1   -0.01    0.14
   1   7   1    0.15    0.19
   1   7   1    0.05    0.15
   1   7   1    0.03    0.15
   1   7   1    0.04    0.14
   1   7   1   -0.16    0.14
   1   7   1    0.21    0.17
  -2  -7  -1   57.27    1.55
  -2  -7  -1   56.34    1.42
  -2  -7  -1   59.28    1.36
  -2  -7  -1   58.24    1.69
  -2  -7  -1   58.23    1.56
  -2  -7  -1   58.95    1.44
   2   7   1   55.76    1.68
   2   7   1   57.48    1.44
   2   7   1   57.95    1.57
   2   7   1   61.05    1.72
   2   7   1   55.43    1.57
  -3  -7  -1   11.55    0.49
  -3  -7  -1   10.94    0.69
  -3  -7  -1   11.15    0.55
  -3  -7  -1   11.75    0.49
   3   7   1   11.86    0.70
   3   7   1   11.17    0.55
  -4  -7  -1    7.16    0.60
  -4  -7  -1    8.57    0.52
   4   7   1    6.95    0.65
   4   7   1    8.34    0.49
  -5  -7  -1    0.91    0.28
   5   7   1    0.97    0.27
   8  -8  -1    8.40    0.66
   8  -8  -1    8.24    0.57
  -8   8   1    8.55    0.58
   7  -8  -1    4.19    0.49
   7  -8  -1    5.08    0.44
   7  -8  -1    4.26    0.55
  -7   8   1    4.23    0.41
   6  -8  -1    5.72    0.57
   6  -8  -1    5.24    0.41
   6  -8  -1    5.57    0.52
  -6   8   1    5.11    0.40
  -6   8   1    6.00    0.44
  -6   8   1    5.39    0.38
   5  -8  -1   34.70    1.27
   5  -8  -1   35.46    1.00
   5  -8  -1   35.23    1.25
   5  -8  -1   35.59    1.19
  -5   8   1   36.59    1.07
  -5   8   1   36.32    0.97
  -5   8   1   34.85    1.05
  -5   8   1   34.16    1.09
   4  -8  -1  145.22    3.23
   4  -8  -1  145.84    3.02
   4  -8  -1  138.79    3.42
   4  -8  -1  136.71    3.46
   4  -8  -1  145.26    3.31
  -4   8   1  146.62    3.31
  -4   8   1  142.08    3.49
  -4   8   1  147.04    2.94
  -4   8   1  148.32    3.18
  -4   8   1  145.31    3.31
  -4   8   1  143.46    3.18
   3  -8  -1   14.35    0.59
   3  -8  -1   13.74    0.70
   3  -8  -1   14.84    0.69
   3  -8  -1   16.00    0.58
   3  -8  -1   14.59    0.69
  -3   8   1   14.39    0.54
  -3   8   1   15.39    0.59
  -3   8   1   14.65    0.64
  -3   8   1   15.39    0.72
  -3   8   1   14.45    0.59
  -3   8   1   14.84    0.64
   2  -8  -1   16.33    0.60
   2  -8  -1   15.35    0.67
   2  -8  -1   16.03    0.65
   2  -8  -1   15.22    0.69
   2  -8  -1   15.93    0.50
   2  -8  -1   16.32    0.50
   2  -8  -1   15.58    0.72
  -2   8   1   16.54    0.75
  -2   8   1   16.51    0.57
  -2   8   1   15.88    0.62
  -2   8   1   15.40    0.61
  -2   8   1   16.54    0.68
  -2   8   1   15.67    0.66
   1  -8  -1    4.91    0.28
   1  -8  -1    4.12    0.39
   1  -8  -1    4.50    0.32
   1  -8  -1    4.99    0.39
   1  -8  -1    4.13    0.36
   1  -8  -1    4.54    0.44
   1  -8  -1    3.72    0.34
   1  -8  -1    4.22    0.30
   1  -8  -1    4.69    0.35
   1  -8  -1    4.65    0.26
  -1   8   1    4.65    0.33
  -1   8   1    3.28    0.33
  -1   8   1    4.72    0.35
  -1   8   1    4.50    0.29
  -1   8   1    4.55    0.37
  -1   8   1    4.33    0.37
   0  -8  -1   -0.07    0.16
   0  -8  -1    0.27    0.16
   0  -8  -1   -0.03    0.17
   0  -8  -1    0.10    0.15
   0  -8  -1    0.41    0.22
   0  -8  -1    0.19    0.15
   0  -8  -1    0.12    0.13
   0  -8  -1   -0.01    0.15
   0   8   1    0.18    0.17
   0   8   1    0.04    0.16
   0   8   1    0.45    0.18
   0   8   1    0.04    0.15
   0   8   1    0.01    0.16
  -1  -8  -1    0.13    0.21
  -1  -8  -1    0.75    0.18
  -1  -8  -1    0.31    0.19
  -1  -8  -1    0.68    0.16
  -1  -8  -1    0.39    0.20
  -1  -8  -1    0.46    0.21
  -1  -8  -1    0.06    0.17
   1   8   1    0.17    0.20
   1   8   1    0.47    0.21
   1   8   1    0.42    0.20
   1   8   1    0.16    0.18
   1   8   1    0.76    0.25
  -2  -8  -1   10.23    0.64
  -2  -8  -1    9.41    0.39
  -2  -8  -1    9.07    0.48
  -2  -8  -1   10.35    0.51
  -2  -8  -1   10.00    0.64
   2   8   1   10.23    0.59
   2   8   1    8.91    0.60
   2   8   1    9.37    0.51
  -3  -8  -1    1.80    0.29
  -3  -8  -1    2.55    0.28
  -3  -8  -1    2.20    0.41
   3   8   1    2.15    0.31
   3   8   1    1.93    0.39
  -4  -8  -1    0.21    0.22
  -4  -8  -1    0.05    0.31
   4   8   1    0.14    0.31
   4   8   1   -0.16    0.20
  -5  -8  -1    0.80    0.30
   5   8   1    1.11    0.30
   7  -9  -1   10.20    0.75
   7  -9  -1   10.16    0.70
  -7   9   1   10.82    0.60
   6  -9  -1    3.94    0.51
   6  -9  -1    4.19    0.50
   6  -9  -1    4.69    0.40
  -6   9   1    3.34    0.39
  -6   9   1    4.15    0.40
   5  -9  -1    7.71    0.47
   5  -9  -1    7.53    0.57
   5  -9  -1    7.45    0.55
  -5   9   1    7.85    0.50
  -5   9   1    6.97    0.44
  -5   9   1    8.32    0.44
   4  -9  -1   73.28    2.14
   4  -9  -1   74.91    2.04
   4  -9  -1   73.53    2.10
   4  -9  -1   79.76    1.82
  -4   9   1   79.22    1.91
  -4   9   1   75.88    1.97
  -4   9   1   76.41    1.90
  -4   9   1   77.84    1.75
   3  -9  -1   23.78    0.79
   3  -9  -1   23.94    0.94
   3  -9  -1   23.96    0.99
   3  -9  -1   24.79    0.85
   3  -9  -1   23.40    0.94
  -3   9   1   23.98    0.75
  -3   9   1   25.59    0.85
  -3   9   1   24.53    0.89
  -3   9   1   23.69    0.89
  -3   9   1   22.73    0.81
   2  -9  -1   52.94    1.49
   2  -9  -1   53.99    1.55
   2  -9  -1   53.08    1.50
   2  -9  -1   55.30    1.64
   2  -9  -1   57.07    1.41
   2  -9  -1   52.86    1.54
  -2   9   1   52.83    1.54
  -2   9   1   54.94    1.46
  -2   9   1   52.78    1.32
  -2   9   1   53.74    1.46
  -2   9   1   52.14    1.53
   1  -9  -1    2.68    0.35
   1  -9  -1    2.20    0.29
   1  -9  -1    3.70    0.25
   1  -9  -1    2.90    0.38
   1  -9  -1    3.19    0.29
   1  -9  -1    2.95    0.36
   1  -9  -1    2.82    0.36
   1  -9  -1    3.04    0.35
  -1   9   1    3.46    0.38
  -1   9   1    2.86    0.33
  -1   9   1    2.86    0.33
  -1   9   1    2.83    0.36
  -1   9   1    3.05    0.32
   0  -9  -1    0.93    0.26
   0  -9  -1    0.71    0.24
   0  -9  -1    0.67    0.25
   0  -9  -1    1.07    0.22
   0  -9  -1    0.84    0.17
   0   9   1    1.14    0.28
   0   9   1    0.90    0.27
   0   9   1    0.99    0.23
   0   9   1    0.94    0.24
  -1  -9  -1   11.44    0.52
  -1  -9  -1   11.57    0.68
  -1  -9  -1   11.90    0.68
  -1  -9  -1   12.72    0.50
  -1  -9  -1   12.62    0.62
   1   9   1   12.02    0.64
   1   9   1   13.14    0.73
   1   9   1   11.74    0.58
   1   9   1   12.73    0.72
  -2  -9  -1    0.32    0.22
  -2  -9  -1    0.66    0.28
  -2  -9  -1    0.61    0.22
   2   9   1    0.70    0.25
   2   9   1    0.16    0.25
  -3  -9  -1    0.25    0.30
  -3  -9  -1   -0.01    0.21
   3   9   1    0.31    0.29
   3   9   1    0.35    0.22
  -4  -9  -1    5.32    0.49
   4   9   1    5.49    0.50
   7 -10  -1    2.57    0.44
  -7  10   1    2.77    0.38
   6 -10  -1    0.86    0.25
   6 -10  -1    0.64    0.32
   6 -10  -1    0.40    0.29
  -6  10   1    0.68    0.24
   5 -10  -1    0.81    0.31
   5 -10  -1    0.81    0.23
   5 -10  -1    0.87    0.31
  -5  10   1    0.66    0.22
  -5  10   1    0.82    0.23
  -5  10   1    0.64    0.22
   4 -10  -1   12.62    0.74
   4 -10  -1   13.95    0.77
   4 -10  -1   13.82    0.60
  -4  10   1   13.50    0.62
  -4  10   1   12.53    0.56
  -4  10   1   13.08    0.66
   3 -10  -1    0.93    0.29
   3 -10  -1    0.85    0.23
   3 -10  -1    0.43    0.26
  -3  10   1    0.81    0.25
  -3  10   1    0.93    0.21
  -3  10   1    0.69    0.22
   2 -10  -1   39.32    1.27
   2 -10  -1   37.80    1.27
   2 -10  -1   40.34    1.16
  -2  10   1   37.06    1.25
  -2  10   1   38.32    1.09
  -2  10   1   39.38    1.20
   1 -10  -1    0.02    0.21
   1 -10  -1   -0.12    0.18
   1 -10  -1    0.07    0.12
   1 -10  -1   -0.11    0.18
  -1  10   1   -0.16    0.15
  -1  10   1    0.07    0.17
  -1  10   1   -0.12    0.18
  -1  10   1   -0.12    0.20
   0 -10  -1    0.08    0.15
   0 -10  -1   -0.20    0.17
   0 -10  -1   -0.37    0.20
   0 -10  -1    0.17    0.24
   0  10   1    0.75    0.28
   0  10   1   -0.06    0.20
   0  10   1    0.25    0.21
   0  10   1    0.12    0.19
  -1 -10  -1   13.91    0.57
  -1 -10  -1   14.50    0.79
  -1 -10  -1   13.71    0.70
   1  10   1   12.05    0.76
   1  10   1   13.43    0.65
  -2 -10  -1    0.50    0.25
  -2 -10  -1    0.49    0.30
  -2 -10  -1    1.17    0.25
   2  10   1    0.82    0.26
  -3 -10  -1    2.37    0.36
   3  10   1    2.43    0.38
   6 -11  -1    3.05    0.49
  -6  11   1    2.53    0.36
   5 -11  -1    0.41    0.28
   5 -11  -1    0.16    0.27
  -5  11   1    0.13    0.22
   4 -11  -1    2.36    0.40
   4 -11  -1    1.97    0.38
  -4  11   1    2.97    0.34
  -4  11   1    1.78    0.31
   3 -11  -1    0.74    0.28
   3 -11  -1    0.54    0.30
  -3  11   1    0.69    0.24
  -3  11   1    0.52    0.21
  -3  11   1    0.67    0.25
   2 -11  -1   23.87    1.00
   2 -11  -1   23.81    0.96
  -2  11   1   24.04    0.99
  -2  11   1   24.24    0.93
  -2  11   1   25.09    0.87
   1 -11  -1   -0.01    0.11
   1 -11  -1    0.10    0.26
   1 -11  -1   -0.27    0.21
  -1  11   1    0.03    0.22
  -1  11   1    0.23    0.25
  -1  11   1   -0.03    0.18
   0 -11  -1    7.80    0.58
   0 -11  -1    7.04    0.38
   0  11   1    7.03    0.55
   0  11   1    6.38    0.47
  -1 -11  -1   24.26    0.80
  -1 -11  -1   26.51    1.02
   1  11   1   23.96    0.93
  -2 -11  -1   -0.12    0.20
   2  11   1    0.00    0.24
   6 -12  -1    8.43    0.70
   5 -12  -1    1.56    0.40
  -5  12   1    1.58    0.33
   4 -12  -1    2.84    0.47
   4 -12  -1    2.25    0.42
  -4  12   1    2.54    0.34
  -4  12   1    2.85    0.39
   3 -12  -1    0.49    0.28
   3 -12  -1    0.43    0.28
  -3  12   1    0.07    0.21
  -3  12   1    0.46    0.24
   2 -12  -1    0.90    0.34
   2 -12  -1    0.79    0.30
  -2  12   1    0.73    0.25
  -2  12   1    0.75    0.27
   1 -12  -1    7.68    0.56
   1 -12  -1    6.48    0.62
  -1  12   1    6.19    0.52
  -1  12   1    5.61    0.54
   0 -12  -1    0.02    0.29
   0 -12  -1    0.18    0.16
   0  12   1   -0.01    0.23
  -1 -12  -1    0.04    0.19
  -1 -12  -1   -0.30    0.25
   1  12   1   -0.30    0.23
   4 -13  -1    0.25    0.30
  -4  13   1    0.01    0.22
  -4  13   1   -0.25    0.24
   3 -13  -1    1.28    0.39
   3 -13  -1    0.89    0.34
  -3  13   1    0.76    0.29
  -3  13   1    1.07    0.31
   2 -13  -1    0.53    0.35
   2 -13  -1    0.53    0.30
  -2  13   1    0.23    0.26
  -2  13   1    0.87    0.30
   1 -13  -1    0.16    0.31
  -1  13   1    0.16    0.25
   0 -13  -1    0.69    0.32
   0  13   1   -0.12    0.23
   0  14  -2    0.11    0.27
   0 -14   2    0.36    0.33
  -1  14  -2   -0.35    0.23
  -1  14  -2    0.23    0.26
   1 -14   2   -0.05    0.30
  -2  14  -2    4.30    0.49
  -2  14  -2    4.55    0.46
   2 -14   2    5.33    0.61
  -3  14  -2    6.79    0.53
   3 -14   2    4.96    0.62
   4 -14   2    2.22    0.46
   1  13  -2    7.43    0.54
  -1 -13   2    7.14    0.59
   0  13  -2    0.19    0.23
   0  13  -2    0.35    0.26
   0 -13   2    0.26    0.27
  -1  13  -2    3.98    0.46
  -1  13  -2    4.01    0.42
   1 -13   2    3.60    0.50
  -2  13  -2    4.71    0.43
  -2  13  -2    4.95    0.47
   2 -13   2    5.09    0.57
  -3  13  -2    0.83    0.26
   3 -13   2    1.46    0.38
  -4  13  -2    4.47    0.42
   4 -13   2    4.22    0.56
   4 -13   2    4.26    0.41
  -5  13  -2    3.95    0.39
   5 -13   2    3.85    0.53
   5 -13   2    4.01    0.39
   2  12  -2    0.12    0.24
  -2 -12   2    0.49    0.20
   1  12  -2   -0.36    0.19
   1  12  -2   -0.05    0.22
  -1 -12   2    0.23    0.24
   0  12  -2    7.86    0.50
   0  12  -2    7.49    0.55
   0 -12   2    8.17    0.60
  -1  12  -2    0.17    0.22
  -1  12  -2    0.61    0.24
   1 -12   2    0.34    0.26
  -2  12  -2    0.41    0.25
  -2  12  -2    1.08    0.25
  -2  12  -2    0.44    0.21
   2 -12   2    0.73    0.31
   2 -12   2    0.50    0.23
  -3  12  -2   19.17    0.75
  -3  12  -2   18.15    0.76
   3 -12   2   17.81    0.88
   3 -12   2   18.23    0.71
  -4  12  -2    0.66    0.23
  -4  12  -2    0.74    0.21
   4 -12   2    1.01    0.35
   4 -12   2    0.74    0.22
  -5  12  -2    5.83    0.41
   5 -12   2    6.10    0.63
   5 -12   2    6.33    0.41
   6 -12   2    0.82    0.23
   6 -12   2    1.16    0.37
   3  11  -2    0.00    0.24
  -3 -11   2    0.22    0.20
   2  11  -2    1.04    0.28
  -2 -11   2    1.30    0.23
  -2 -11   2    1.55    0.31
   1  11  -2    0.80    0.27
   1  11  -2    1.41    0.34
   1  11  -2    1.05    0.26
  -1 -11   2    1.18    0.17
  -1 -11   2    1.76    0.32
   0  11  -2    9.55    0.53
   0  11  -2   10.03    0.62
   0  11  -2    9.34    0.57
   0 -11   2   10.41    0.65
   0 -11   2    9.94    0.61
  -1  11  -2   40.97    1.30
  -1  11  -2   41.01    1.24
  -1  11  -2   40.09    1.11
   1 -11   2   42.29    1.40
   1 -11   2   38.93    1.29
   1 -11   2   41.79    1.19
  -2  11  -2   -0.28    0.16
  -2  11  -2   -0.01    0.16
  -2  11  -2   -0.25    0.15
   2 -11   2   -0.22    0.22
   2 -11   2    0.03    0.22
   2 -11   2   -0.25    0.15
  -3  11  -2    2.98    0.28
  -3  11  -2    2.98    0.31
  -3  11  -2    2.34    0.30
  -3  11  -2    2.72    0.29
   3 -11   2    2.57    0.29
   3 -11   2    2.37    0.38
  -4  11  -2    6.71    0.40
  -4  11  -2    5.85    0.39
  -4  11  -2    6.14    0.38
   4 -11   2    5.45    0.54
   4 -11   2    6.24    0.38
  -5  11  -2    3.79    0.35
  -5  11  -2    3.92    0.32
   5 -11   2    3.21    0.47
   5 -11   2    3.81    0.33
  -6  11  -2    3.07    0.32
   6 -11   2    2.99    0.47
   6 -11   2    3.20    0.32
   7 -11   2    0.27    0.30
   7 -11   2   -0.08    0.18
   4  10  -2    0.22    0.25
  -4 -10   2    0.36    0.24
   3  10  -2    0.05    0.21
  -3 -10   2    0.04    0.19
  -3 -10   2    0.25    0.20
   2  10  -2   16.23    0.71
   2  10  -2   15.28    0.84
   2  10  -2   17.27    0.79
  -2 -10   2   18.48    0.88
  -2 -10   2   18.50    0.71
  -2 -10   2   18.41    0.72
  -2 -10   2   17.13    0.62
  -2 -10   2   16.04    0.82
   1  10  -2    7.58    0.53
   1  10  -2    7.54    0.45
   1  10  -2    7.08    0.54
   1  10  -2    6.32    0.47
  -1 -10   2    7.78    0.52
  -1 -10   2    7.89    0.35
  -1 -10   2    8.04    0.53
  -1 -10   2    7.44    0.55
   0  10  -2    5.82    0.46
   0  10  -2    5.90    0.42
   0  10  -2    5.19    0.44
   0  10  -2    4.99    0.37
   0 -10   2    5.39    0.44
   0 -10   2    5.11    0.44
   0 -10   2    5.96    0.43
   0 -10   2    5.24    0.46
  -1  10  -2   24.59    0.84
  -1  10  -2   25.46    0.91
  -1  10  -2   27.15    0.80
  -1  10  -2   25.73    0.86
  -1  10  -2   26.19    0.93
   1 -10   2   26.20    0.84
   1 -10   2   24.83    0.95
   1 -10   2   27.15    1.00
   1 -10   2   25.61    0.87
  -2  10  -2   71.66    1.59
  -2  10  -2   73.37    1.75
  -2  10  -2   70.51    1.75
  -2  10  -2   71.29    1.99
  -2  10  -2   71.85    1.83
  -2  10  -2   72.61    1.83
   2 -10   2   71.08    1.90
   2 -10   2   69.32    1.97
   2 -10   2   71.85    1.68
  -3  10  -2    0.07    0.15
  -3  10  -2    0.45    0.16
  -3  10  -2    0.28    0.18
  -3  10  -2    0.38    0.16
  -3  10  -2    0.54    0.24
  -3  10  -2    0.12    0.14
   3 -10   2    0.17    0.22
   3 -10   2    0.25    0.16
   3 -10   2    0.22    0.21
  -4  10  -2    6.95    0.40
  -4  10  -2    7.40    0.39
  -4  10  -2    7.00    0.37
   4 -10   2    6.77    0.36
   4 -10   2    6.93    0.26
   4 -10   2    6.92    0.60
   4 -10   2    6.97    0.55
  -5  10  -2   23.57    0.76
  -5  10  -2   22.88    0.73
  -5  10  -2   23.11    0.73
   5 -10   2   21.70    0.70
   5 -10   2   21.70    0.96
  -6  10  -2   15.17    0.62
  -6  10  -2   17.04    0.63
   6 -10   2   17.31    0.86
   6 -10   2   17.46    0.62
  -7  10  -2    0.59    0.21
   7 -10   2    0.31    0.20
   7 -10   2    0.35    0.32
   5   9  -2    0.31    0.25
  -5  -9   2    0.40    0.25
   4   9  -2    6.77    0.49
   4   9  -2    5.81    0.62
  -4  -9   2    6.06    0.49
  -4  -9   2    6.76    0.67
  -4  -9   2    6.05    0.46
   3   9  -2    2.04    0.31
   3   9  -2    1.59    0.37
  -3  -9   2    1.84    0.27
  -3  -9   2    1.83    0.26
  -3  -9   2    1.56    0.33
  -3  -9   2    1.54    0.35
  -3  -9   2    2.74    0.34
   2   9  -2    2.11    0.36
   2   9  -2    2.26    0.37
   2   9  -2    2.26    0.33
   2   9  -2    2.28    0.30
  -2  -9   2    1.62    0.33
  -2  -9   2    2.68    0.36
  -2  -9   2    2.28    0.29
  -2  -9   2    2.11    0.26
  -2  -9   2    2.18    0.28
   1   9  -2   19.71    0.83
   1   9  -2   20.50    0.84
   1   9  -2   18.33    0.75
   1   9  -2   19.65    0.75
   1   9  -2   19.70    0.69
  -1  -9   2   19.04    0.74
  -1  -9   2   20.60    0.75
  -1  -9   2   19.80    0.82
  -1  -9   2   19.96    0.69
  -1  -9   2   18.82    0.58
  -1  -9   2   18.06    0.77
   0   9  -2    1.41    0.24
   0   9  -2    1.75    0.23
   0   9  -2    1.54    0.24
   0   9  -2    1.34    0.26
   0   9  -2    2.04    0.29
   0  -9   2    1.80    0.13
   0  -9   2    2.06    0.27
   0  -9   2    2.16    0.31
   0  -9   2    1.36    0.26
   0  -9   2    1.40    0.11
   0  -9   2    1.35    0.25
   0  -9   2    1.51    0.19
  -1   9  -2    1.13    0.20
  -1   9  -2    1.14    0.19
  -1   9  -2    1.42    0.22
  -1   9  -2    1.45    0.24
  -1   9  -2    1.33    0.23
   1  -9   2    1.37    0.23
   1  -9   2    0.95    0.25
   1  -9   2    1.54    0.28
   1  -9   2    1.53    0.22
   1  -9   2    1.22    0.22
  -2   9  -2    5.83    0.36
  -2   9  -2    4.62    0.30
  -2   9  -2    5.11    0.28
  -2   9  -2    4.75    0.31
  -2   9  -2    5.87    0.35
  -2   9  -2    5.28    0.43
   2  -9   2    4.92    0.31
   2  -9   2    3.95    0.28
   2  -9   2    5.15    0.31
   2  -9   2    4.55    0.43
   2  -9   2    5.16    0.41
  -3   9  -2    1.20    0.27
  -3   9  -2    1.72    0.18
  -3   9  -2    1.59    0.22
  -3   9  -2    1.68    0.20
  -3   9  -2    1.55    0.21
  -3   9  -2    1.36    0.18
   3  -9   2    1.59    0.19
   3  -9   2    1.53    0.17
   3  -9   2    1.74    0.17
   3  -9   2    0.97    0.26
   3  -9   2    1.19    0.28
  -4   9  -2    0.63    0.16
  -4   9  -2    0.78    0.17
  -4   9  -2    0.52    0.24
  -4   9  -2    0.58    0.15
  -4   9  -2    0.62    0.15
   4  -9   2    0.75    0.16
   4  -9   2    0.00    0.23
   4  -9   2    0.77    0.06
   4  -9   2    0.68    0.25
  -5   9  -2   12.38    0.47
  -5   9  -2   12.24    0.50
  -5   9  -2   11.88    0.47
   5  -9   2   12.14    0.47
   5  -9   2   12.29    0.70
  -6   9  -2    7.50    0.40
  -6   9  -2    8.81    0.43
  -6   9  -2    7.51    0.41
   6  -9   2    7.36    0.39
   6  -9   2    7.30    0.57
  -7   9  -2    1.07    0.23
   7  -9   2    1.04    0.23
   7  -9   2    1.24    0.34
   5   8  -2    1.53    0.41
   5   8  -2    1.21    0.30
  -5  -8   2    2.03    0.34
  -5  -8   2    1.70    0.43
   4   8  -2    9.59    0.67
   4   8  -2    9.33    0.53
  -4  -8   2   10.32    0.58
  -4  -8   2    9.45    0.69
  -4  -8   2    9.94    0.53
   3   8  -2    0.43    0.21
   3   8  -2    0.59    0.24
   3   8  -2    0.67    0.27
  -3  -8   2    0.65    0.18
  -3  -8   2    0.30    0.25
  -3  -8   2    0.38    0.18
  -3  -8   2    0.53    0.21
   2   8  -2   14.77    0.72
   2   8  -2   13.48    0.62
   2   8  -2   14.14    0.64
   2   8  -2   13.97    0.58
   2   8  -2   15.96    0.74
  -2  -8   2   14.12    0.59
  -2  -8   2   14.92    0.54
  -2  -8   2   14.21    0.70
  -2  -8   2   14.43    0.61
  -2  -8   2   15.41    0.69
  -2  -8   2   14.73    0.57
  -2  -8   2   15.51    0.65
   1   8  -2   15.78    0.63
   1   8  -2   15.01    0.67
   1   8  -2   16.81    0.65
   1   8  -2   14.57    0.56
   1   8  -2   15.20    0.68
  -1  -8   2   16.49    0.68
  -1  -8   2   15.59    0.50
  -1  -8   2   15.83    0.50
  -1  -8   2   16.38    0.69
  -1  -8   2   15.42    0.63
  -1  -8   2   15.35    0.50
  -1  -8   2   16.46    0.59
  -1  -8   2   16.95    0.61
  -1  -8   2   15.64    0.62
   0   8  -2    1.11    0.22
   0   8  -2    0.96    0.21
   0   8  -2    1.08    0.18
   0   8  -2    1.44    0.21
   0   8  -2    0.70    0.17
   0  -8   2    1.21    0.11
   0  -8   2    1.09    0.22
   0  -8   2    1.39    0.17
   0  -8   2    1.22    0.20
   0  -8   2    0.98    0.22
   0  -8   2    0.97    0.20
   0  -8   2    1.17    0.21
  -1   8  -2    6.61    0.42
  -1   8  -2    6.77    0.37
  -1   8  -2    5.84    0.32
  -1   8  -2    6.98    0.38
  -1   8  -2    6.35    0.34
  -1   8  -2    6.43    0.31
   1  -8   2    6.08    0.40
   1  -8   2    6.52    0.35
   1  -8   2    5.96    0.34
   1  -8   2    6.53    0.33
   1  -8   2    6.47    0.41
  -2   8  -2   15.74    0.45
  -2   8  -2   15.55    0.50
  -2   8  -2   15.25    0.50
  -2   8  -2   15.39    0.66
  -2   8  -2   16.21    0.56
  -2   8  -2   15.16    0.55
   2  -8   2   15.36    0.49
   2  -8   2   15.31    0.51
   2  -8   2   15.98    0.51
   2  -8   2   15.03    0.66
   2  -8   2   15.29    0.66
  -3   8  -2   26.65    0.71
  -3   8  -2   25.26    0.69
  -3   8  -2   26.24    0.95
  -3   8  -2   24.77    0.75
  -3   8  -2   26.94    0.62
  -3   8  -2   25.88    0.76
   3  -8   2   27.22    0.93
   3  -8   2   26.52    0.66
   3  -8   2   26.24    0.95
   3  -8   2   27.27    0.69
   3  -8   2   27.58    0.67
  -4   8  -2    8.67    0.54
  -4   8  -2    8.16    0.36
  -4   8  -2    8.35    0.36
  -4   8  -2    7.57    0.32
  -4   8  -2    8.52    0.28
  -4   8  -2    7.81    0.32
   4  -8   2    7.37    0.32
   4  -8   2    7.89    0.50
   4  -8   2    7.95    0.54
  -5   8  -2   27.65    0.77
  -5   8  -2   28.14    0.81
  -5   8  -2   29.63    0.83
  -5   8  -2   28.35    0.77
   5  -8   2   28.16    0.75
   5  -8   2   28.17    1.01
  -6   8  -2   14.21    0.55
  -6   8  -2   14.90    0.55
  -6   8  -2   15.07    0.56
   6  -8   2   16.41    0.76
   6  -8   2   14.60    0.54
  -7   8  -2    0.09    0.18
  -7   8  -2   -0.06    0.17
   7  -8   2    0.10    0.18
   7  -8   2   -0.10    0.23
   8  -8   2    1.21    0.28
   8  -8   2    1.61    0.30
   8  -8   2    2.10    0.40
   6   7  -2    5.39    0.47
  -6  -7   2    5.34    0.50
   5   7  -2    3.10    0.46
   5   7  -2    3.48    0.37
  -5  -7   2    3.13    0.47
  -5  -7   2    3.18    0.38
   4   7  -2   13.46    0.76
   4   7  -2   13.24    0.60
  -4  -7   2   12.30    0.72
  -4  -7   2   13.09    0.58
   3   7  -2    2.11    0.33
   3   7  -2    2.18    0.31
   3   7  -2    2.40    0.35
   3   7  -2    2.24    0.33
   3   7  -2    1.66    0.26
   3   7  -2    2.13    0.34
  -3  -7   2    2.41    0.22
  -3  -7   2    1.98    0.28
  -3  -7   2    2.88    0.33
  -3  -7   2    2.36    0.35
  -3  -7   2    2.33    0.27
   2   7  -2    8.82    0.49
   2   7  -2    8.88    0.45
   2   7  -2    9.06    0.47
   2   7  -2    8.57    0.44
   2   7  -2    9.65    0.55
   2   7  -2    8.70    0.52
   2   7  -2    9.57    0.55
  -2  -7   2   10.02    0.55
  -2  -7   2    9.65    0.48
  -2  -7   2    9.90    0.48
  -2  -7   2    9.58    0.41
  -2  -7   2   10.02    0.42
  -2  -7   2    9.49    0.45
  -2  -7   2    9.49    0.51
  -2  -7   2    8.39    0.50
   1   7  -2  129.12    2.89
   1   7  -2  131.69    2.67
   1   7  -2  134.24    2.90
   1   7  -2  124.52    3.01
   1   7  -2  128.28    3.01
  -1  -7   2  130.04    3.00
  -1  -7   2  128.77    3.00
  -1  -7   2  128.15    2.87
  -1  -7   2  132.33    2.57
  -1  -7   2  133.39    3.00
  -1  -7   2  133.15    2.58
  -1  -7   2  129.00    2.58
  -1  -7   2  129.43    2.82
  -1  -7   2  133.17    2.76
  -1  -7   2  130.90    2.80
   0   7  -2   36.36    0.97
   0   7  -2   35.97    0.96
   0   7  -2   37.02    0.97
   0   7  -2   34.89    1.02
   0   7  -2   36.09    0.88
   0   7  -2   36.55    1.03
   0  -7   2   34.72    0.92
   0  -7   2   36.43    1.00
   0  -7   2   36.00    0.74
   0  -7   2   36.51    1.01
   0  -7   2   36.01    1.05
   0  -7   2   37.16    1.01
   0  -7   2   36.58    0.87
   0  -7   2   30.19    0.73
  -1   7  -2   -0.14    0.10
  -1   7  -2    0.25    0.10
  -1   7  -2    0.07    0.13
  -1   7  -2    0.06    0.13
  -1   7  -2    0.09    0.10
  -1   7  -2    0.17    0.11
  -1   7  -2    0.08    0.10
   1  -7   2    0.07    0.14
   1  -7   2    0.11    0.11
   1  -7   2   -0.12    0.08
   1  -7   2    0.10    0.14
   1  -7   2    0.06    0.11
  -2   7  -2   39.01    0.99
  -2   7  -2   38.50    0.81
  -2   7  -2   38.02    0.99
  -2   7  -2   39.03    1.14
  -2   7  -2   38.36    0.91
  -2   7  -2   38.66    1.13
  -2   7  -2   38.03    0.91
   2  -7   2   37.30    1.12
   2  -7   2   39.00    0.93
   2  -7   2   40.44    1.15
   2  -7   2   37.57    1.09
   2  -7   2   38.91    0.93
   2  -7   2   38.38    0.88
  -3   7  -2   59.93    1.14
  -3   7  -2   59.48    1.39
  -3   7  -2   60.29    1.39
  -3   7  -2   59.00    1.62
  -3   7  -2   59.85    1.30
  -3   7  -2   58.58    1.29
   3  -7   2   58.62    1.54
   3  -7   2   60.33    1.27
   3  -7   2   60.86    1.63
   3  -7   2   61.25    1.28
   3  -7   2   60.07    1.26
   3  -7   2   60.72    1.62
  -4   7  -2   29.92    0.79
  -4   7  -2   30.15    0.80
  -4   7  -2   30.31    1.05
  -4   7  -2   30.08    0.73
  -4   7  -2   30.01    0.61
  -4   7  -2   29.59    0.73
   4  -7   2   29.95    0.72
   4  -7   2   30.59    0.99
  -5   7  -2    1.46    0.31
  -5   7  -2    2.02    0.21
  -5   7  -2    2.07    0.19
  -5   7  -2    1.79    0.21
  -5   7  -2    2.17    0.20
   5  -7   2    1.75    0.20
   5  -7   2    1.86    0.31
  -6   7  -2   19.44    0.64
  -6   7  -2   19.82    0.65
  -6   7  -2   19.18    0.66
   6  -7   2   19.18    0.80
  -7   7  -2    0.87    0.22
  -7   7  -2    0.89    0.23
   7  -7   2    0.73    0.20
   7  -7   2    0.51    0.26
   8  -7   2   23.74    0.86
   6   6  -2    0.18    0.21
  -6  -6   2    0.22    0.23
   5   6  -2    6.58    0.61
   5   6  -2    6.40    0.44
  -5  -6   2    6.20    0.59
  -5  -6   2    6.76    0.45
   4   6  -2    1.35    0.24
   4   6  -2    2.57    0.34
   4   6  -2    2.15    0.37
  -4  -6   2    1.92    0.27
  -4  -6   2    1.61    0.28
  -4  -6   2    1.85    0.33
   3   6  -2    1.95    0.31
   3   6  -2    1.95    0.25
   3   6  -2    1.90    0.27
   3   6  -2    2.32    0.30
   3   6  -2    2.60    0.34
   3   6  -2    1.62    0.29
   3   6  -2    2.00    0.27
  -3  -6   2    2.06    0.27
  -3  -6   2    2.03    0.28
  -3  -6   2    2.03    0.27
  -3  -6   2    1.52    0.23
  -3  -6   2    1.56    0.29
  -3  -6   2    1.89    0.18
  -3  -6   2    2.20    0.32
   2   6  -2    2.25    0.29
   2   6  -2    1.57    0.26
   2   6  -2    2.12    0.25
   2   6  -2    1.93    0.23
   2   6  -2    2.19    0.25
   2   6  -2    2.37    0.26
   2   6  -2    1.66    0.27
  -2  -6   2    2.10    0.24
  -2  -6   2    1.79    0.21
  -2  -6   2    1.79    0.27
  -2  -6   2    1.87    0.27
  -2  -6   2    1.84    0.24
  -2  -6   2    1.83    0.24
  -2  -6   2    2.43    0.21
   1   6  -2   99.13    2.27
   1   6  -2  102.03    2.38
   1   6  -2   99.82    2.11
   1   6  -2  103.12    2.18
   1   6  -2  101.18    2.26
   1   6  -2   99.96    2.36
   1   6  -2  103.10    2.38
   1   6  -2  100.33    2.09
  -1  -6   2  100.65    2.35
  -1  -6   2  103.10    2.21
  -1  -6   2  102.65    2.22
  -1  -6   2  101.58    2.16
  -1  -6   2  101.20    2.03
  -1  -6   2  100.58    2.36
  -1  -6   2  102.10    2.27
  -1  -6   2   96.29    2.33
  -1  -6   2  102.65    2.02
  -1  -6   2  101.44    2.02
  -1  -6   2  101.85    2.19
   0   6  -2   11.85    0.44
   0   6  -2   11.72    0.43
   0   6  -2   11.96    0.47
   0   6  -2   12.30    0.43
   0   6  -2   11.99    0.39
   0   6  -2   12.82    0.48
   0  -6   2   11.94    0.47
   0  -6   2   11.64    0.45
   0  -6   2   12.21    0.37
   0  -6   2   11.60    0.41
   0  -6   2   11.64    0.45
   0  -6   2   11.54    0.36
   0  -6   2    9.94    0.28
   0  -6   2   11.67    0.47
   0  -6   2   11.86    0.30
  -1   6  -2   20.88    0.63
  -1   6  -2   21.75    0.69
  -1   6  -2   22.00    0.63
  -1   6  -2   21.64    0.57
  -1   6  -2   20.90    0.57
  -1   6  -2   21.25    0.51
  -1   6  -2   21.39    0.70
   1  -6   2   21.88    0.56
   1  -6   2   22.21    0.69
   1  -6   2   21.40    0.60
   1  -6   2   20.56    0.69
  -2   6  -2  405.51    7.96
  -2   6  -2  398.86    8.26
  -2   6  -2  409.56    8.35
  -2   6  -2  400.46    8.48
  -2   6  -2  411.90    7.97
  -2   6  -2  401.57    8.26
   2  -6   2  409.77    8.07
   2  -6   2  411.71    8.20
   2  -6   2  398.62    8.48
   2  -6   2  413.18    8.20
   2  -6   2  400.94    7.58
  -3   6  -2    1.08    0.13
  -3   6  -2    1.31    0.09
  -3   6  -2    1.26    0.10
  -3   6  -2    1.19    0.22
  -3   6  -2    1.24    0.13
  -3   6  -2    0.96    0.20
   3  -6   2    1.28    0.23
   3  -6   2    1.15    0.22
   3  -6   2    0.82    0.20
   3  -6   2    1.27    0.11
  -4   6  -2   10.76    0.33
  -4   6  -2   11.49    0.39
  -4   6  -2   10.74    0.38
  -4   6  -2   10.22    0.55
  -4   6  -2   10.86    0.32
   4  -6   2   10.68    0.50
  -5   6  -2    1.61    0.17
  -5   6  -2    1.86    0.20
  -5   6  -2    1.76    0.18
  -5   6  -2    1.64    0.31
  -5   6  -2    2.13    0.16
  -5   6  -2    1.57    0.20
   5  -6   2    1.44    0.26
  -6   6  -2    3.39    0.30
  -6   6  -2    2.83    0.27
  -6   6  -2    3.14    0.28
   6  -6   2    3.80    0.39
   6  -6   2    2.98    0.28
  -7   6  -2    0.30    0.19
  -7   6  -2   -0.01    0.18
   7  -6   2   -0.01    0.17
   7  -6   2    0.34    0.25
  -8   6  -2   10.94    0.61
   8  -6   2   13.44    0.67
   7   5  -2    0.13    0.21
  -7  -5   2    0.14    0.25
   6   5  -2    2.43    0.46
   6   5  -2    1.93    0.29
  -6  -5   2    2.55    0.43
  -6  -5   2    1.97    0.34
   5   5  -2    0.15    0.17
   5   5  -2    0.08    0.22
  -5  -5   2    0.07    0.21
  -5  -5   2   -0.05    0.17
  -5  -5   2    0.08    0.21
   4   5  -2   40.20    1.19
   4   5  -2   39.30    1.29
   4   5  -2   38.45    1.14
   4   5  -2   39.66    1.07
  -4  -5   2   40.24    1.29
  -4  -5   2   37.09    1.26
  -4  -5   2   37.80    1.18
  -4  -5   2   40.94    1.20
  -4  -5   2   38.34    1.06
   3   5  -2    4.07    0.38
   3   5  -2    3.59    0.30
   3   5  -2    4.31    0.33
   3   5  -2    3.77    0.38
   3   5  -2    4.62    0.35
  -3  -5   2    4.16    0.34
  -3  -5   2    4.35    0.35
  -3  -5   2    3.95    0.38
  -3  -5   2    3.82    0.33
  -3  -5   2    3.99    0.30
  -3  -5   2    4.06    0.39
   2   5  -2   76.26    1.80
   2   5  -2   77.95    1.91
   2   5  -2   78.71    1.71
   2   5  -2   76.47    1.92
   2   5  -2   77.36    1.67
   2   5  -2   75.92    1.82
  -2  -5   2   77.40    1.79
  -2  -5   2   75.61    1.72
  -2  -5   2   78.48    1.65
  -2  -5   2   75.91    1.78
  -2  -5   2   77.34    1.65
  -2  -5   2   73.57    1.89
  -2  -5   2   79.78    1.91
   1   5  -2  136.08    2.79
   1   5  -2  133.78    2.64
   1   5  -2  134.93    2.85
   1   5  -2  131.54    2.86
   1   5  -2  134.22    2.68
   1   5  -2  131.15    2.98
   1   5  -2  133.27    2.97
  -1  -5   2  133.13    2.60
  -1  -5   2  134.65    2.71
  -1  -5   2  135.88    2.82
  -1  -5   2  134.48    2.77
  -1  -5   2  133.65    2.89
  -1  -5   2  135.26    2.60
  -1  -5   2  131.69    2.94
  -1  -5   2  133.69    2.59
  -1  -5   2  135.86    2.83
  -1  -5   2  131.32    2.96
  -1  -5   2  136.54    2.97
   0   5  -2    0.03    0.09
   0   5  -2    0.01    0.09
   0   5  -2   -0.06    0.09
   0   5  -2   -0.04    0.08
   0   5  -2    0.04    0.10
   0   5  -2    0.42    0.11
   0   5  -2    0.16    0.08
   0   5  -2    0.03    0.09
   0   5  -2   -0.01    0.09
   0   5  -2    0.56    0.11
   0  -5   2    0.21    0.10
   0  -5   2    0.08    0.05
   0  -5   2    0.10    0.10
   0  -5   2   -0.04    0.09
   0  -5   2   -0.04    0.09
   0  -5   2   -0.01    0.11
   0  -5   2    0.06    0.08
   0  -5   2    0.00    0.03
   0  -5   2    0.11    0.07
   0  -5   2    0.30    0.08
  -1   5  -2    6.19    0.26
  -1   5  -2    6.74    0.26
  -1   5  -2    5.91    0.31
  -1   5  -2    6.40    0.33
  -1   5  -2    6.06    0.17
  -1   5  -2    6.00    0.22
  -1   5  -2    6.41    0.22
  -1   5  -2    6.30    0.18
   1  -5   2    6.18    0.24
   1  -5   2    6.24    0.31
   1  -5   2    5.99    0.24
   1  -5   2    6.25    0.22
   1  -5   2    5.96    0.33
  -2   5  -2   61.45    1.33
  -2   5  -2   61.67    1.33
  -2   5  -2   59.48    1.51
  -2   5  -2   60.88    1.50
   2  -5   2   60.30    1.52
   2  -5   2   61.61    1.25
   2  -5   2   60.88    1.18
   2  -5   2   60.36    1.45
   2  -5   2   62.53    1.26
  -3   5  -2   24.51    0.61
  -3   5  -2   24.82    0.81
  -3   5  -2   24.74    0.82
  -3   5  -2   24.56    0.61
   3  -5   2   24.38    0.76
  -4   5  -2    1.12    0.14
  -4   5  -2    1.24    0.23
  -4   5  -2    0.85    0.13
  -4   5  -2    0.98    0.11
  -4   5  -2    1.10    0.11
   4  -5   2    1.30    0.22
  -5   5  -2    0.12    0.10
  -5   5  -2    0.04    0.11
  -5   5  -2    0.07    0.11
  -5   5  -2    0.11    0.12
  -5   5  -2    0.04    0.12
  -5   5  -2    0.13    0.19
   5  -5   2    0.23    0.17
   5  -5   2    0.04    0.08
   5  -5   2    0.00    0.07
  -6   5  -2   72.75    1.77
  -6   5  -2   75.16    1.85
  -6   5  -2   77.42    1.79
   6  -5   2   76.07    1.68
   6  -5   2   74.27    1.71
   6  -5   2   78.69    1.85
  -7   5  -2    3.00    0.35
  -7   5  -2    2.58    0.31
   7  -5   2    3.27    0.36
   7  -5   2    2.67    0.32
  -8   5  -2    0.98    0.28
   8  -5   2    1.64    0.32
   7   4  -2    0.56    0.22
  -7  -4   2    0.50    0.26
   6   4  -2    0.39    0.29
   6   4  -2    0.41    0.19
  -6  -4   2    0.63    0.28
  -6  -4   2    0.30    0.23
   5   4  -2    0.04    0.22
   5   4  -2   -0.13    0.15
  -5  -4   2   -0.12    0.19
  -5  -4   2   -0.21    0.20
  -5  -4   2    0.20    0.18
  -5  -4   2   -0.16    0.19
   4   4  -2    3.25    0.37
   4   4  -2    3.31    0.33
   4   4  -2    3.05    0.35
   4   4  -2    4.08    0.36
   4   4  -2    3.15    0.29
   4   4  -2    3.94    0.35
  -4  -4   2    3.00    0.36
  -4  -4   2    3.46    0.38
  -4  -4   2    2.90    0.29
  -4  -4   2    3.69    0.36
  -4  -4   2    3.97    0.37
   3   4  -2   63.72    1.53
   3   4  -2   57.37    1.61
   3   4  -2   59.10    1.38
   3   4  -2   61.53    1.52
   3   4  -2   61.87    1.62
   3   4  -2   62.03    1.46
  -3  -4   2   61.21    1.62
  -3  -4   2   61.64    1.46
  -3  -4   2   61.60    1.53
  -3  -4   2   63.31    1.53
  -3  -4   2   61.23    1.39
  -3  -4   2   60.98    1.62
   2   4  -2    0.12    0.13
   2   4  -2    0.09    0.05
   2   4  -2    0.07    0.11
   2   4  -2   -0.07    0.07
   2   4  -2   -0.17    0.11
   2   4  -2    0.04    0.10
   2   4  -2   -0.05    0.09
   2   4  -2    0.06    0.11
  -2  -4   2    0.12    0.11
  -2  -4   2    0.22    0.15
  -2  -4   2    0.29    0.12
  -2  -4   2   -0.20    0.10
  -2  -4   2   -0.13    0.09
  -2  -4   2   -0.19    0.11
  -2  -4   2    0.10    0.08
   1   4  -2  144.15    3.11
   1   4  -2  141.13    2.81
   1   4  -2  142.29    2.98
   1   4  -2  143.01    2.98
   1   4  -2  142.43    2.88
   1   4  -2  143.84    2.76
   1   4  -2  144.29    3.11
   1   4  -2  140.67    2.98
   1   4  -2  144.26    2.94
  -1  -4   2  142.05    2.73
  -1  -4   2  142.92    2.83
  -1  -4   2  137.61    3.03
  -1  -4   2  141.15    2.89
  -1  -4   2  142.38    3.10
  -1  -4   2  142.03    2.95
  -1  -4   2  143.59    2.96
  -1  -4   2  144.31    3.10
  -1  -4   2  144.96    2.73
  -1  -4   2  145.55    2.73
   0   4  -2   40.08    0.83
   0   4  -2   40.46    0.83
   0   4  -2   40.49    0.98
   0   4  -2   39.80    0.84
   0   4  -2   40.93    0.97
   0   4  -2   39.84    0.91
   0   4  -2   41.14    0.91
   0   4  -2   41.15    0.96
   0   4  -2   40.09    0.97
   0   4  -2   40.20    0.98
   0  -4   2   39.49    0.98
   0  -4   2   40.75    0.96
   0  -4   2   39.11    0.95
   0  -4   2   41.39    0.97
   0  -4   2   39.94    0.87
   0  -4   2   38.29    0.76
   0  -4   2   41.31    0.87
   0  -4   2   40.46    0.98
   0  -4   2   40.11    0.87
   0  -4   2   40.42    0.76
  -1   4  -2  302.18    6.14
  -1   4  -2  303.75    6.20
  -1   4  -2  305.38    6.28
  -1   4  -2  307.01    6.15
   1  -4   2  305.13    6.28
   1  -4   2  294.35    5.62
   1  -4   2  304.19    5.99
   1  -4   2  299.81    6.12
   1  -4   2  306.00    6.12
  -2   4  -2   18.45    0.44
  -2   4  -2   19.15    0.44
  -2   4  -2   20.27    0.62
   2  -4   2   19.02    0.58
   2  -4   2   18.29    0.61
  -3   4  -2  147.55    3.36
  -3   4  -2  149.51    3.11
  -3   4  -2  150.24    3.12
  -3   4  -2  154.42    3.30
   3  -4   2  149.29    3.14
  -4   4  -2    7.80    0.21
  -4   4  -2    7.62    0.45
  -4   4  -2    7.71    0.28
  -4   4  -2    7.49    0.42
  -4   4  -2    7.74    0.27
  -4   4  -2    8.26    0.33
  -4   4  -2    7.60    0.32
   4  -4   2    8.21    0.26
   4  -4   2    7.52    0.25
   4  -4   2    7.46    0.39
  -5   4  -2   16.81    0.59
  -5   4  -2   16.93    0.48
  -5   4  -2   17.70    0.60
  -5   4  -2   16.40    0.75
  -5   4  -2   17.47    0.55
  -5   4  -2   17.24    0.55
   5  -4   2   16.97    0.53
   5  -4   2   16.96    0.61
   5  -4   2   17.01    0.51
   5  -4   2   16.97    0.51
  -6   4  -2   50.79    1.30
  -6   4  -2   47.49    1.27
  -6   4  -2   50.60    1.17
  -6   4  -2   48.97    1.34
   6  -4   2   48.78    1.27
   6  -4   2   47.54    1.23
  -7   4  -2    5.48    0.44
  -7   4  -2    5.30    0.41
   7  -4   2    5.11    0.43
  -8   4  -2    0.05    0.23
   8  -4   2    0.17    0.23
   7   3  -2    2.10    0.26
  -7  -3   2    1.85    0.33
   6   3  -2    0.54    0.20
   6   3  -2    0.55    0.26
  -6  -3   2    0.56    0.27
  -6  -3   2    0.62    0.30
  -6  -3   2    0.39    0.26
  -6  -3   2    0.60    0.23
   5   3  -2    1.45    0.22
   5   3  -2    1.18    0.27
   5   3  -2    1.06    0.25
   5   3  -2    1.29    0.24
  -5  -3   2    1.39    0.27
  -5  -3   2    1.71    0.26
  -5  -3   2    1.56    0.30
  -5  -3   2    1.34    0.27
  -5  -3   2    1.64    0.30
   4   3  -2   14.78    0.67
   4   3  -2   15.65    0.60
   4   3  -2   15.22    0.60
   4   3  -2   14.56    0.53
   4   3  -2   16.76    0.70
   4   3  -2   15.36    0.60
   4   3  -2   15.65    0.40
  -4  -3   2   16.43    0.68
  -4  -3   2   15.88    0.57
  -4  -3   2   15.82    0.62
  -4  -3   2   14.84    0.66
  -4  -3   2   16.37    0.63
   3   3  -2   11.03    0.41
   3   3  -2   10.92    0.45
   3   3  -2   11.06    0.50
   3   3  -2   11.25    0.46
   3   3  -2   11.99    0.52
   3   3  -2   11.13    0.45
  -3  -3   2   12.15    0.53
  -3  -3   2   11.64    0.43
  -3  -3   2   10.56    0.50
  -3  -3   2   11.16    0.46
  -3  -3   2   10.75    0.46
  -3  -3   2   10.57    0.46
   2   3  -2  160.69    3.12
   2   3  -2  160.61    3.37
   2   3  -2  162.30    3.37
   2   3  -2  161.06    3.51
   2   3  -2  163.00    3.36
   2   3  -2  163.22    3.51
   2   3  -2  163.63    3.16
  -2  -3   2  159.81    3.37
  -2  -3   2  155.98    3.50
  -2  -3   2  156.61    3.19
  -2  -3   2  158.86    3.50
  -2  -3   2  163.61    3.12
  -2  -3   2  164.00    3.36
   1   3  -2  541.89   10.98
   1   3  -2  537.83   10.39
   1   3  -2  553.09   10.65
   1   3  -2  546.18   10.98
   1   3  -2  521.79   10.65
   1   3  -2  533.64   10.08
   1   3  -2  539.06    9.91
  -1  -3   2  556.88   10.98
  -1  -3   2  532.60    9.92
  -1  -3   2  535.88   10.09
  -1  -3   2  534.12   10.97
  -1  -3   2  538.01   10.62
  -1  -3   2  545.17    9.89
  -1  -3   2  533.19    9.89
  -1  -3   2  549.15   10.41
   0   3  -2   99.40    2.02
   0   3  -2  100.81    1.86
   0   3  -2  101.68    2.11
   0   3  -2   98.23    2.11
   0   3  -2  100.82    1.86
   0   3  -2  101.64    2.11
   0   3  -2   98.58    1.90
   0   3  -2   96.59    2.11
   0   3  -2  100.34    1.90
   0   3  -2   99.27    2.02
   0   3  -2   97.83    2.04
   0  -3   2   98.97    2.11
   0  -3   2   99.23    2.10
   0  -3   2   96.84    1.92
   0  -3   2  100.64    2.10
   0  -3   2   98.88    2.05
   0  -3   2   98.92    1.98
   0  -3   2  101.06    1.98
   0  -3   2   98.53    2.12
  -1   3  -2   11.63    0.40
  -1   3  -2   12.02    0.28
  -1   3  -2   11.99    0.39
  -1   3  -2   12.00    0.28
  -1   3  -2   11.67    0.39
   1  -3   2   12.16    0.39
   1  -3   2   11.58    0.39
  -2   3  -2   25.38    0.74
  -2   3  -2   25.81    0.57
  -2   3  -2   25.91    0.57
  -2   3  -2   26.49    0.73
   2  -3   2   25.22    0.69
  -3   3  -2   39.66    0.94
  -3   3  -2   39.41    0.83
  -3   3  -2   40.38    1.11
  -3   3  -2   40.70    0.83
  -3   3  -2   40.56    0.94
  -3   3  -2   40.95    1.07
   3  -3   2   38.94    0.88
   3  -3   2   40.77    0.99
   3  -3   2   39.93    0.88
  -4   3  -2    9.83    0.40
  -4   3  -2    9.76    0.50
  -4   3  -2   10.33    0.35
  -4   3  -2   10.33    0.47
  -4   3  -2   10.69    0.36
  -4   3  -2   10.78    0.40
  -4   3  -2   10.39    0.30
   4  -3   2   10.14    0.41
   4  -3   2   11.05    0.36
   4  -3   2   10.13    0.36
   4  -3   2    9.70    0.35
  -5   3  -2    0.91    0.17
  -5   3  -2    0.66    0.18
  -5   3  -2    0.77    0.16
  -5   3  -2    1.01    0.17
  -5   3  -2    0.94    0.15
  -5   3  -2    1.08    0.26
  -5   3  -2    0.75    0.18
   5  -3   2    1.02    0.19
   5  -3   2    0.91    0.17
   5  -3   2    0.97    0.16
   5  -3   2    0.99    0.16
  -6   3  -2   12.53    0.56
  -6   3  -2   14.15    0.61
  -6   3  -2   12.64    0.55
  -6   3  -2   13.33    0.52
   6  -3   2   13.68    0.57
  -7   3  -2    0.56    0.23
  -7   3  -2    0.51    0.24
  -7   3  -2    0.43    0.20
   7  -3   2    0.68    0.25
  -8   3  -2   -0.27    0.21
   8  -3   2   -0.32    0.22
  -8  -2   2    3.04    0.43
   7   2  -2    0.07    0.15
  -7  -2   2    0.28    0.26
  -7  -2   2    0.03    0.20
   6   2  -2   21.51    0.93
   6   2  -2   20.80    0.67
   6   2  -2   22.53    0.85
  -6  -2   2   22.06    0.79
  -6  -2   2   20.87    0.87
  -6  -2   2   20.74    0.92
  -6  -2   2   21.12    0.92
   5   2  -2   -0.16    0.13
   5   2  -2   -0.10    0.13
   5   2  -2    0.03    0.17
   5   2  -2   -0.02    0.17
   5   2  -2   -0.04    0.11
  -5  -2   2   -0.07    0.16
  -5  -2   2   -0.22    0.16
  -5  -2   2   -0.02    0.15
  -5  -2   2    0.00    0.17
  -5  -2   2   -0.22    0.14
   4   2  -2   28.58    0.77
   4   2  -2   30.25    0.87
   4   2  -2   29.68    0.73
   4   2  -2   28.79    0.85
   4   2  -2   28.35    0.95
   4   2  -2   30.39    0.96
  -4  -2   2   31.09    0.97
  -4  -2   2   27.46    0.88
  -4  -2   2   28.24    0.81
  -4  -2   2   26.51    0.92
  -4  -2   2   29.99    0.90
   3   2  -2   46.75    1.15
   3   2  -2   45.71    1.23
   3   2  -2   46.64    1.15
   3   2  -2   45.18    1.15
   3   2  -2   46.22    1.05
   3   2  -2   45.83    0.91
   3   2  -2   46.77    1.24
   3   2  -2   47.51    1.11
  -3  -2   2   47.13    1.17
  -3  -2   2   46.14    1.10
  -3  -2   2   45.23    1.16
  -3  -2   2   45.64    1.24
  -3  -2   2   43.99    1.22
  -3  -2   2   44.44    1.06
   2   2  -2  156.70    3.33
   2   2  -2  162.23    3.14
   2   2  -2  162.51    3.17
   2   2  -2  165.19    3.10
   2   2  -2  158.36    3.33
   2   2  -2  162.34    3.47
   2   2  -2  161.59    3.48
  -2  -2   2  160.80    3.33
  -2  -2   2  161.07    3.47
  -2  -2   2  159.77    3.34
  -2  -2   2  164.74    3.17
  -2  -2   2  158.86    3.09
  -2  -2   2  161.81    3.47
   1   2  -2  343.32    6.40
   1   2  -2  350.73    6.98
   1   2  -2  337.48    6.28
   1   2  -2  340.02    6.75
   1   2  -2  338.11    6.97
   1   2  -2  341.56    6.76
   1   2  -2  338.17    6.28
   1   2  -2  346.03    6.58
  -1  -2   2  340.47    6.28
  -1  -2   2  344.67    6.28
  -1  -2   2  332.89    6.40
  -1  -2   2  339.70    6.97
  -1  -2   2  335.31    6.97
  -1  -2   2  345.53    6.75
  -1   2  -2  111.99    2.29
  -1   2  -2  113.33    2.27
  -1   2  -2  111.86    2.40
  -1   2  -2  114.87    2.27
   1  -2   2  109.86    2.29
  -2   2  -2  146.06    3.05
  -2   2  -2  145.05    2.91
  -2   2  -2  144.56    2.96
  -2   2  -2  143.91    2.96
   2  -2   2  142.23    2.91
   2  -2   2  141.15    2.93
   2  -2   2  144.96    2.94
  -3   2  -2  195.17    4.09
  -3   2  -2  195.11    3.62
  -3   2  -2  201.12    4.14
  -3   2  -2  198.03    3.93
  -3   2  -2  200.18    3.63
  -3   2  -2  196.85    4.10
  -3   2  -2  194.17    3.92
   3  -2   2  193.64    4.06
   3  -2   2  196.76    3.75
   3  -2   2  194.21    4.06
   3  -2   2  193.80    3.93
  -4   2  -2    8.41    0.38
  -4   2  -2    8.09    0.37
  -4   2  -2    8.17    0.34
  -4   2  -2    7.74    0.33
  -4   2  -2    7.90    0.40
  -4   2  -2    7.88    0.30
   4  -2   2    8.23    0.34
   4  -2   2    7.74    0.34
   4  -2   2    8.57    0.34
  -5   2  -2    4.07    0.31
  -5   2  -2    3.89    0.33
  -5   2  -2    4.09    0.30
  -5   2  -2    3.98    0.30
  -5   2  -2    3.54    0.27
  -5   2  -2    3.11    0.30
  -5   2  -2    3.44    0.28
   5  -2   2    3.87    0.30
   5  -2   2    2.41    0.24
   5  -2   2    3.77    0.29
  -6   2  -2    4.45    0.37
  -6   2  -2    3.97    0.36
  -6   2  -2    4.27    0.34
  -6   2  -2    4.35    0.38
   6  -2   2    4.43    0.38
  -7   2  -2    0.30    0.22
  -7   2  -2    0.84    0.25
   7  -2   2    1.27    0.28
  -8   2  -2    1.14    0.31
   8  -2   2    1.36    0.35
  -8  -1   2   13.39    0.71
   7   1  -2    5.37    0.29
  -7  -1   2    4.83    0.43
  -7  -1   2    5.17    0.51
   6   1  -2   30.28    1.10
   6   1  -2   30.19    1.00
   6   1  -2   30.46    0.89
   6   1  -2   30.17    0.80
  -6  -1   2   30.99    1.12
  -6  -1   2   30.66    1.05
  -6  -1   2   30.15    0.95
  -6  -1   2   31.15    1.13
   5   1  -2    0.23    0.14
   5   1  -2    0.14    0.14
   5   1  -2    0.26    0.20
   5   1  -2    0.11    0.14
   5   1  -2    0.09    0.17
  -5  -1   2    0.35    0.17
  -5  -1   2    0.28    0.18
  -5  -1   2    0.47    0.21
  -5  -1   2    0.27    0.21
  -5  -1   2    0.36    0.17
   4   1  -2    1.35    0.20
   4   1  -2    2.77    0.25
   4   1  -2    1.31    0.23
   4   1  -2    1.21    0.21
   4   1  -2    1.61    0.09
   4   1  -2    1.47    0.17
   4   1  -2    1.67    0.20
   4   1  -2    1.66    0.17
  -4  -1   2    1.83    0.23
  -4  -1   2    1.23    0.23
  -4  -1   2    1.61    0.20
  -4  -1   2    1.41    0.22
  -4  -1   2    1.22    0.20
   3   1  -2   63.83    1.37
   3   1  -2   66.45    1.61
   3   1  -2   66.52    1.50
   3   1  -2   64.78    1.60
   3   1  -2   65.73    1.45
   3   1  -2   63.93    1.49
  -3  -1   2   66.97    1.44
  -3  -1   2   65.55    1.40
  -3  -1   2   67.53    1.53
  -3  -1   2   65.78    1.61
  -3  -1   2   64.44    1.52
  -3  -1   2   63.80    1.60
   2   1  -2  537.56    9.88
   2   1  -2  545.87   10.75
   2   1  -2  510.24   10.40
   2   1  -2  530.21    9.69
   2   1  -2  503.47    9.68
   2   1  -2  533.98   10.74
   2   1  -2  528.31   10.41
  -2  -1   2  528.59    9.69
  -2  -1   2  512.44   10.73
  -2  -1   2  533.33   10.74
  -2  -1   2  537.46    9.87
  -2  -1   2  524.16   10.41
  -2  -1   2  526.24   10.41
   1   1  -2  343.04    6.98
   1   1  -2  352.07    6.99
   1   1  -2  359.56    7.21
   1   1  -2  352.38    6.62
   1   1  -2  353.79    6.50
   1   1  -2  362.38    6.51
   1   1  -2  360.79    7.21
  -1  -1   2  347.12    6.98
  -1  -1   2  347.23    6.98
  -1  -1   2  370.34    7.21
  -1  -1   2  351.47    6.50
  -1  -1   2  348.39    6.62
  -1  -1   2  352.83    6.50
  -1  -1   2  352.65    7.21
   0   1  -2   92.50    1.74
   0   1  -2   94.13    1.88
   0   1  -2   91.60    1.95
   0   1  -2   93.38    1.78
   0   1  -2   94.13    1.74
   0   1  -2   94.95    1.95
   0   1  -2   94.26    1.95
   0   1  -2   94.03    1.88
   0   1  -2   92.45    1.77
   0  -1   2   94.49    1.86
   0  -1   2   90.05    1.95
   0  -1   2   93.20    1.79
   0  -1   2   94.36    1.95
   0  -1   2   91.81    1.86
   0  -1   2   91.24    1.78
   0  -1   2   92.93    1.72
   0  -1   2   95.65    1.95
  -2   1  -2  527.90    9.50
  -2   1  -2  515.43   10.22
  -2   1  -2  516.23   10.06
  -2   1  -2  533.35    9.51
  -2   1  -2  523.08   10.23
  -2   1  -2  517.77   10.56
  -2   1  -2  523.74   10.58
   2  -1   2  511.15   10.54
   2  -1   2  526.26    9.71
  -3   1  -2    7.13    0.29
  -3   1  -2    7.70    0.34
  -3   1  -2    7.83    0.27
  -3   1  -2    7.81    0.35
  -3   1  -2    7.87    0.34
  -3   1  -2    7.99    0.31
  -3   1  -2    7.61    0.30
   3  -1   2    8.62    0.34
   3  -1   2    8.06    0.33
   3  -1   2    7.95    0.31
  -4   1  -2   62.83    1.56
  -4   1  -2   63.99    1.52
  -4   1  -2   62.20    1.56
  -4   1  -2   61.89    1.37
  -4   1  -2   62.99    1.48
  -4   1  -2   62.93    1.48
  -4   1  -2   62.07    1.35
   4  -1   2   63.29    1.54
   4  -1   2   62.81    1.42
   4  -1   2   66.03    1.54
  -5   1  -2   -0.14    0.13
  -5   1  -2   -0.07    0.15
  -5   1  -2    0.18    0.15
  -5   1  -2    0.14    0.14
  -5   1  -2   -0.12    0.15
  -5   1  -2    0.00    0.14
  -5   1  -2    0.04    0.14
   5  -1   2    0.16    0.15
   5  -1   2    0.25    0.16
  -6   1  -2    5.60    0.37
  -6   1  -2    5.37    0.44
  -6   1  -2    5.75    0.42
   6  -1   2    5.85    0.43
  -7   1  -2    1.26    0.30
  -7   1  -2    1.67    0.29
   7  -1   2    1.59    0.31
  -8   1  -2   -0.09    0.23
  -8   1  -2   -0.17    0.23
   8  -1   2    0.18    0.27
  -8   0   2   10.28    0.63
  -8   0   2   11.17    0.72
   7   0  -2    9.38    0.61
  -7   0   2    9.72    0.54
  -7   0   2    9.05    0.63
  -7   0   2    9.95    0.61
   6   0  -2    3.16    0.24
   6   0  -2    3.22    0.31
   6   0  -2    3.98    0.32
   6   0  -2    3.02    0.36
   6   0  -2    3.37    0.39
  -6   0   2    3.22    0.32
  -6   0   2    2.56    0.37
  -6   0   2    3.52    0.38
  -6   0   2    3.08    0.39
   5   0  -2   -0.13    0.13
   5   0  -2   -0.08    0.11
   5   0  -2    0.09    0.08
   5   0  -2    0.20    0.16
   5   0  -2    0.02    0.13
   5   0  -2    0.06    0.11
   5   0  -2   -0.04    0.17
   5   0  -2   -0.04    0.16
  -5   0   2    0.03    0.19
  -5   0   2    0.29    0.17
  -5   0   2    0.02    0.14
  -5   0   2   -0.01    0.17
  -5   0   2    0.05    0.16
   4   0  -2   66.08    1.51
   4   0  -2   64.23    1.38
   4   0  -2   65.71    1.37
   4   0  -2   65.62    1.52
   4   0  -2   65.82    1.38
   4   0  -2   66.73    1.52
   4   0  -2   65.52    1.64
   4   0  -2   66.56    1.55
   4   0  -2   64.04    1.64
  -4   0   2   64.33    1.44
  -4   0   2   66.04    1.66
  -4   0   2   63.11    1.65
  -4   0   2   64.41    1.57
  -4   0   2   67.29    1.59
   3   0  -2   46.87    1.08
   3   0  -2   47.00    1.10
   3   0  -2   44.77    1.00
   3   0  -2   45.40    1.18
   3   0  -2   46.50    1.00
   3   0  -2   44.94    1.10
   3   0  -2   46.53    1.18
  -3   0   2   46.25    1.20
  -3   0   2   46.48    1.13
  -3   0   2   46.91    1.20
  -3   0   2   46.05    1.12
  -3   0   2   47.55    1.04
   2   0  -2  124.04    2.56
   2   0  -2  127.06    2.67
   2   0  -2  123.30    2.36
   2   0  -2  120.94    2.44
   2   0  -2  122.66    2.66
   2   0  -2  124.02    2.37
  -2   0   2  121.41    2.62
  -2   0   2  124.54    2.38
  -2   0   2  126.58    2.67
  -2   0   2  122.20    2.57
  -2   0   2  124.19    2.57
  -2   0   2  119.41    2.37
  -2   0   2  123.31    2.67
   1   0  -2  588.77   11.96
   1   0  -2  600.12   11.61
   1   0  -2  586.55   11.01
   1   0  -2  577.21   11.95
   1   0  -2  600.17   10.82
   1   0  -2  576.35   11.60
   1   0  -2  620.00   10.82
  -1   0   2  608.86   11.64
  -1   0   2  596.24   10.80
  -1   0   2  602.34   11.95
  -1   0   2  587.91   10.82
  -1   0   2  595.90   11.99
  -1   0   2  573.56   11.63
  -1   0   2  563.19   11.03
   0   0  -2  330.03    6.25
   0   0  -2  323.82    6.44
   0   0  -2  315.68    6.26
   0   0  -2  316.45    6.34
   0   0  -2  324.27    5.82
   0   0  -2  318.67    5.92
   0   0  -2  327.93    6.46
   0   0  -2  305.94    5.82
   0   0   2  308.52    6.36
   0   0   2  309.94    5.94
   0   0   2  325.42    6.44
   0   0   2  323.02    6.24
   0   0   2  315.16    5.81
   0   0   2  324.46    5.82
   0   0   2  288.68    6.25
   0   0   2  322.82    6.46
  -1   0  -2  131.32    2.43
  -1   0  -2  127.77    2.48
  -1   0  -2  130.04    2.62
  -1   0  -2  132.00    2.73
  -1   0  -2  130.42    2.62
  -1   0  -2  131.14    2.73
  -1   0  -2  130.28    2.43
   1   0   2  128.96    2.49
   1   0   2  129.49    2.72
   1   0   2  129.79    2.60
   1   0   2  130.37    2.40
   1   0   2  127.42    2.40
   1   0   2  128.84    2.72
   1   0   2  130.76    2.60
  -2   0  -2   26.08    0.66
  -2   0  -2   25.52    0.66
  -2   0  -2   27.81    0.72
  -2   0  -2   26.28    0.60
  -2   0  -2   25.79    0.62
  -2   0  -2   26.91    0.71
   2   0   2   25.79    0.70
   2   0   2   26.19    0.62
   2   0   2   26.34    0.64
   2   0   2   26.35    0.70
   2   0   2   26.31    0.54
   2   0   2   26.35    0.61
  -3   0  -2  122.01    2.49
  -3   0  -2  122.84    2.42
  -3   0  -2  122.77    2.74
  -3   0  -2  124.59    2.63
  -3   0  -2  125.21    2.74
  -3   0  -2  124.80    2.63
  -3   0  -2  123.84    2.63
   3   0   2  125.16    2.50
   3   0   2  123.57    2.72
   3   0   2  125.99    2.29
   3   0   2  123.02    2.72
   3   0   2  124.82    2.53
   3   0   2  118.92    2.29
   3   0   2  122.31    2.53
  -4   0  -2   41.63    1.06
  -4   0  -2   41.12    1.16
  -4   0  -2   41.80    1.11
  -4   0  -2   41.24    0.94
  -4   0  -2   42.58    1.01
  -4   0  -2   42.20    1.11
  -4   0  -2   44.06    1.18
   4   0   2   40.32    1.15
   4   0   2   41.44    1.06
   4   0   2   41.48    0.96
   4   0   2   42.67    1.15
  -5   0  -2    4.82    0.39
  -5   0  -2    4.86    0.36
  -5   0  -2    4.83    0.34
  -5   0  -2    5.03    0.36
  -5   0  -2    4.03    0.34
  -5   0  -2    5.71    0.42
   5   0   2    3.99    0.35
   5   0   2    4.39    0.37
  -6   0  -2   -0.07    0.17
  -6   0  -2    0.11    0.19
  -6   0  -2    0.04    0.20
   6   0   2    0.04    0.20
  -7   0  -2    2.11    0.32
  -7   0  -2    2.55    0.38
   7   0   2    1.78    0.34
  -8   0  -2    0.34    0.29
  -8   0  -2    0.62    0.28
  -8   1   2    1.39    0.31
  -8   1   2    1.20    0.34
   7  -1  -2    0.53    0.23
   7  -1  -2    0.52    0.26
  -7   1   2    0.77    0.24
  -7   1   2    0.87    0.28
  -7   1   2    0.70    0.27
   6  -1  -2    4.29    0.20
   6  -1  -2    4.11    0.40
   6  -1  -2    4.73    0.40
   6  -1  -2    4.36    0.31
   6  -1  -2    4.75    0.26
   6  -1  -2    4.70    0.38
  -6   1   2    4.70    0.45
  -6   1   2    4.26    0.36
  -6   1   2    3.72    0.41
  -6   1   2    4.63    0.43
  -6   1   2    4.31    0.40
  -6   1   2    4.84    0.42
   5  -1  -2    5.79    0.39
   5  -1  -2    5.65    0.39
   5  -1  -2    5.65    0.36
   5  -1  -2    5.67    0.27
   5  -1  -2    6.22    0.29
   5  -1  -2    5.57    0.26
   5  -1  -2    6.23    0.32
   5  -1  -2    5.95    0.41
  -5   1   2    6.14    0.35
  -5   1   2    5.64    0.41
  -5   1   2    5.55    0.41
  -5   1   2    5.93    0.39
  -5   1   2    6.22    0.43
  -5   1   2    5.95    0.39
   4  -1  -2   31.64    0.86
   4  -1  -2   30.63    0.90
   4  -1  -2   31.50    0.93
   4  -1  -2   32.03    0.74
   4  -1  -2   33.24    0.84
   4  -1  -2   32.86    0.95
   4  -1  -2   32.11    0.83
   4  -1  -2   31.81    0.74
   4  -1  -2   32.55    0.83
  -4   1   2   31.68    0.90
  -4   1   2   30.61    0.95
  -4   1   2   32.62    0.95
  -4   1   2   33.97    0.83
  -4   1   2   31.52    0.90
  -4   1   2   31.74    0.96
   3  -1  -2  119.15    2.46
   3  -1  -2  116.58    2.60
   3  -1  -2  116.46    2.26
   3  -1  -2  116.88    2.59
   3  -1  -2  117.51    2.46
   3  -1  -2  116.40    2.27
  -3   1   2  116.04    2.61
  -3   1   2  115.64    2.50
  -3   1   2  118.70    2.32
  -3   1   2  114.72    2.59
  -3   1   2  118.80    2.50
  -3   1   2  118.02    2.61
   2  -1  -2   58.42    1.33
   2  -1  -2   60.80    1.29
   2  -1  -2   60.75    1.23
   2  -1  -2   61.77    1.23
   2  -1  -2   61.85    1.42
   2  -1  -2   60.60    1.23
   2  -1  -2   60.68    1.34
   2  -1  -2   61.07    1.42
   2  -1  -2   61.37    1.40
  -2   1   2   62.82    1.36
  -2   1   2   61.03    1.25
  -2   1   2   59.05    1.35
  -2   1   2   62.33    1.43
  -2   1   2   63.21    1.40
  -2   1   2   61.31    1.42
   1  -1  -2   83.45    1.84
   1  -1  -2   82.05    1.82
   1  -1  -2   82.84    1.68
   1  -1  -2   84.45    1.77
   1  -1  -2   82.97    1.63
   1  -1  -2   83.70    1.84
   1  -1  -2   83.16    1.76
   1  -1  -2   83.22    1.64
  -1   1   2   85.56    1.64
  -1   1   2   84.07    1.77
  -1   1   2   85.88    1.85
  -1   1   2   82.45    1.82
  -1   1   2   86.41    1.85
  -1   1   2   82.82    1.64
  -1   1   2   84.34    1.77
   0  -1  -2   84.83    1.74
   0  -1  -2   88.14    1.82
   0  -1  -2   82.84    1.64
   0  -1  -2   84.24    1.81
   0  -1  -2   81.45    1.61
   0  -1  -2   82.01    1.61
   0  -1  -2   83.49    1.74
   0   1   2   79.90    1.80
   0   1   2   81.82    1.73
   0   1   2   81.26    1.73
   0   1   2   82.43    1.60
   0   1   2   82.67    1.65
   0   1   2   83.08    1.81
   0   1   2   81.71    1.61
   0   1   2   82.64    1.68
  -1  -1  -2  133.46    2.88
  -1  -1  -2  137.98    2.78
  -1  -1  -2  131.25    2.77
  -1  -1  -2  134.11    2.62
  -1  -1  -2  135.16    2.89
  -1  -1  -2  135.47    2.58
  -1  -1  -2  135.15    2.57
   1   1   2  136.25    2.88
   1   1   2  134.08    2.76
   1   1   2  134.16    2.88
   1   1   2  137.11    2.56
   1   1   2  136.06    2.76
   1   1   2  134.63    2.64
   1   1   2  136.03    2.56
  -2  -1  -2  173.44    3.62
  -2  -1  -2  173.54    3.76
  -2  -1  -2  177.86    3.36
  -2  -1  -2  176.14    3.62
  -2  -1  -2  175.00    3.76
   2   1   2  174.10    3.31
   2   1   2  177.11    3.32
   2   1   2  175.28    3.75
   2   1   2  178.53    3.58
   2   1   2  176.65    3.76
   2   1   2  173.16    3.58
   2   1   2  177.86    3.44
  -3  -1  -2   10.90    0.46
  -3  -1  -2   10.52    0.36
  -3  -1  -2   10.24    0.46
  -3  -1  -2    9.64    0.32
  -3  -1  -2   10.34    0.39
  -3  -1  -2   10.73    0.43
  -3  -1  -2   10.54    0.43
   3   1   2    9.89    0.41
   3   1   2   10.45    0.45
   3   1   2   10.58    0.46
   3   1   2   10.08    0.33
   3   1   2    9.79    0.37
   3   1   2   10.22    0.38
   3   1   2   10.10    0.32
  -4  -1  -2  118.59    2.83
  -4  -1  -2  122.51    2.50
  -4  -1  -2  122.90    2.60
  -4  -1  -2  120.02    2.43
  -4  -1  -2  119.82    2.71
  -4  -1  -2  125.12    2.85
  -4  -1  -2  122.20    2.72
   4   1   2  126.06    2.60
   4   1   2  120.78    2.35
   4   1   2  120.86    2.34
   4   1   2  120.87    2.81
   4   1   2  117.65    2.81
   4   1   2  121.24    2.59
  -5  -1  -2    4.35    0.34
  -5  -1  -2    4.55    0.42
  -5  -1  -2    5.22    0.40
  -5  -1  -2    5.09    0.39
  -5  -1  -2    5.11    0.44
  -5  -1  -2    4.65    0.39
   5   1   2    4.73    0.18
   5   1   2    4.73    0.40
   5   1   2    4.79    0.31
   5   1   2    4.91    0.40
  -6  -1  -2    1.79    0.33
  -6  -1  -2    1.93    0.30
  -6  -1  -2    1.81    0.31
   6   1   2    1.30    0.29
  -7  -1  -2    3.82    0.41
  -7  -1  -2    3.65    0.47
   8  -2  -2    2.27    0.39
  -8   2   2    2.84    0.38
  -8   2   2    2.76    0.43
   7  -2  -2    1.22    0.28
  -7   2   2    1.40    0.32
  -7   2   2    0.98    0.26
  -7   2   2    1.65    0.32
   6  -2  -2    5.24    0.41
   6  -2  -2    4.68    0.41
   6  -2  -2    4.42    0.38
   6  -2  -2    5.50    0.32
  -6   2   2    5.57    0.43
  -6   2   2    3.99    0.41
  -6   2   2    4.74    0.40
  -6   2   2    5.53    0.37
  -6   2   2    5.18    0.48
  -6   2   2    4.39    0.38
   5  -2  -2   76.96    1.65
   5  -2  -2   73.57    1.85
   5  -2  -2   76.13    1.67
   5  -2  -2   76.36    1.44
   5  -2  -2   72.51    1.85
   5  -2  -2   71.97    1.71
   5  -2  -2   74.29    1.85
  -5   2   2   70.65    1.79
  -5   2   2   72.58    1.89
  -5   2   2   74.53    1.81
  -5   2   2   74.29    1.65
  -5   2   2   73.43    1.89
  -5   2   2   72.67    1.92
   4  -2  -2   20.17    0.57
   4  -2  -2   19.66    0.48
   4  -2  -2   19.59    0.68
   4  -2  -2   19.73    0.67
   4  -2  -2   19.97    0.48
   4  -2  -2   19.76    0.66
  -4   2   2   20.65    0.71
  -4   2   2   20.43    0.58
  -4   2   2   18.83    0.63
  -4   2   2   18.67    0.66
  -4   2   2   19.34    0.63
  -4   2   2   19.38    0.68
   3  -2  -2   28.77    0.65
   3  -2  -2   29.05    0.73
   3  -2  -2   29.48    0.73
   3  -2  -2   27.97    0.73
   3  -2  -2   27.45    0.81
   3  -2  -2   29.29    0.82
   3  -2  -2   28.36    0.65
   3  -2  -2   30.06    0.84
  -3   2   2   28.84    0.84
  -3   2   2   29.31    0.83
  -3   2   2   29.73    0.83
  -3   2   2   28.60    0.70
  -3   2   2   29.08    0.77
  -3   2   2   29.53    0.78
   2  -2  -2  929.22   18.84
   2  -2  -2  962.43   17.88
   2  -2  -2  976.36   19.56
   2  -2  -2  943.81   17.54
   2  -2  -2  979.32   19.50
   2  -2  -2  973.29   18.85
   2  -2  -2  933.57   17.56
   2  -2  -2  993.39   19.43
  -2   2   2  974.31   19.44
  -2   2   2  959.64   17.88
  -2   2   2  954.30   18.89
  -2   2   2  939.15   17.60
  -2   2   2  940.92   19.52
  -2   2   2  970.29   18.89
  -2   2   2 1000.00   19.48
   1  -2  -2   26.25    0.70
   1  -2  -2   26.39    0.63
   1  -2  -2   25.24    0.69
   1  -2  -2   26.18    0.70
   1  -2  -2   26.43    0.60
   1  -2  -2   26.46    0.60
   1  -2  -2   26.51    0.66
  -1   2   2   26.31    0.60
  -1   2   2   26.59    0.71
  -1   2   2   26.75    0.66
  -1   2   2   26.00    0.66
  -1   2   2   26.40    0.61
  -1   2   2   26.33    0.70
  -1   2   2   26.35    0.70
  -1   2   2   25.97    0.62
   0  -2  -2  152.77    3.27
   0  -2  -2  151.54    3.15
   0  -2  -2  154.28    2.99
   0  -2  -2  154.68    2.92
   0  -2  -2  158.49    3.28
   0  -2  -2  155.09    3.15
   0  -2  -2  153.33    2.92
   0   2   2  153.80    2.99
   0   2   2  151.45    3.15
   0   2   2  151.82    3.27
   0   2   2  154.75    2.92
   0   2   2  153.04    2.92
   0   2   2  154.62    3.15
   0   2   2  151.74    3.27
  -1  -2  -2   23.21    0.60
  -1  -2  -2   23.04    0.68
  -1  -2  -2   23.59    0.69
  -1  -2  -2   22.57    0.58
  -1  -2  -2   22.51    0.62
  -1  -2  -2   22.05    0.62
   1   2   2   22.92    0.67
   1   2   2   23.17    0.56
   1   2   2   22.77    0.60
   1   2   2   23.43    0.68
   1   2   2   23.19    0.57
   1   2   2   23.39    0.63
   1   2   2   22.42    0.62
  -2  -2  -2    0.42    0.12
  -2  -2  -2    0.57    0.13
  -2  -2  -2    0.63    0.15
  -2  -2  -2    0.53    0.13
  -2  -2  -2    0.42    0.15
   2   2   2    0.53    0.15
   2   2   2    0.32    0.10
   2   2   2    0.56    0.12
   2   2   2    0.27    0.11
   2   2   2    0.30    0.13
   2   2   2    0.51    0.12
   2   2   2    0.42    0.10
  -3  -2  -2  153.49    3.06
  -3  -2  -2  145.85    3.20
  -3  -2  -2  144.06    3.34
  -3  -2  -2  146.54    3.34
  -3  -2  -2  148.70    3.21
  -3  -2  -2  146.41    2.96
   3   2   2  143.29    3.32
   3   2   2  148.83    3.15
   3   2   2  148.68    2.88
   3   2   2  151.68    3.33
   3   2   2  147.86    2.89
   3   2   2  150.59    3.05
  -4  -2  -2    0.92    0.11
  -4  -2  -2    0.83    0.23
  -4  -2  -2    0.78    0.13
  -4  -2  -2    0.44    0.20
  -4  -2  -2    0.82    0.20
  -4  -2  -2    0.63    0.20
  -4  -2  -2    1.33    0.26
   4   2   2    0.55    0.19
   4   2   2    0.83    0.18
   4   2   2    0.87    0.24
   4   2   2    0.67    0.15
   4   2   2    0.60    0.15
  -5  -2  -2   27.06    0.99
  -5  -2  -2   24.23    0.81
  -5  -2  -2   22.48    0.88
  -5  -2  -2   25.15    0.96
  -5  -2  -2   23.32    0.89
   5   2   2   25.48    0.65
   5   2   2   25.16    0.95
   5   2   2   25.53    0.89
  -6  -2  -2    0.28    0.20
  -6  -2  -2    0.25    0.25
  -6  -2  -2    0.15    0.22
   6   2   2    0.17    0.21
  -7  -2  -2    5.30    0.56
  -7  -2  -2    5.41    0.50
   8  -3  -2   22.15    0.94
   8  -3  -2   21.39    0.93
  -8   3   2   22.85    0.96
  -8   3   2   22.21    0.87
   7  -3  -2    0.32    0.18
   7  -3  -2    0.08    0.21
   7  -3  -2   -0.18    0.20
  -7   3   2    0.21    0.24
  -7   3   2   -0.05    0.19
  -7   3   2    0.17    0.22
   6  -3  -2   14.56    0.64
   6  -3  -2   14.40    0.57
   6  -3  -2   15.18    0.64
   6  -3  -2   15.87    0.70
   6  -3  -2   15.06    0.62
  -6   3   2   14.79    0.58
  -6   3   2   14.92    0.70
  -6   3   2   15.47    0.65
  -6   3   2   15.65    0.70
  -6   3   2   14.36    0.71
  -6   3   2   15.12    0.65
   5  -3  -2  217.92    4.86
   5  -3  -2  232.25    4.61
   5  -3  -2  219.76    4.88
   5  -3  -2  227.07    4.88
   5  -3  -2  227.38    4.52
   5  -3  -2  231.73    4.51
  -5   3   2  218.48    4.37
  -5   3   2  217.61    4.90
  -5   3   2  218.93    4.73
  -5   3   2  233.26    4.93
  -5   3   2  228.41    4.74
  -5   3   2  226.80    4.99
   4  -3  -2   31.02    0.96
   4  -3  -2   31.04    0.84
   4  -3  -2   32.24    0.65
   4  -3  -2   31.95    0.92
   4  -3  -2   31.95    0.77
   4  -3  -2   32.59    0.92
  -4   3   2   31.90    0.88
  -4   3   2   31.41    0.93
  -4   3   2   31.10    0.97
  -4   3   2   30.89    0.88
  -4   3   2   31.18    0.94
  -4   3   2   32.77    0.81
   3  -3  -2    6.82    0.28
   3  -3  -2    7.03    0.23
   3  -3  -2    7.02    0.28
   3  -3  -2    7.43    0.35
   3  -3  -2    6.99    0.23
   3  -3  -2    6.82    0.37
   3  -3  -2    7.17    0.35
   3  -3  -2    7.35    0.32
  -3   3   2    6.74    0.35
  -3   3   2    7.46    0.33
  -3   3   2    7.32    0.37
  -3   3   2    6.87    0.35
  -3   3   2    6.65    0.28
  -3   3   2    6.62    0.32
   2  -3  -2  808.72   16.71
   2  -3  -2  865.86   17.28
   2  -3  -2  864.93   17.35
   2  -3  -2  806.01   15.54
   2  -3  -2  850.86   15.57
   2  -3  -2  897.10   16.73
   2  -3  -2  859.21   15.88
   2  -3  -2  862.80   17.26
  -2   3   2  839.52   15.61
  -2   3   2  838.54   17.24
  -2   3   2  864.57   16.74
  -2   3   2  859.58   15.86
  -2   3   2  873.38   17.31
  -2   3   2  847.58   17.31
  -2   3   2  842.00   16.73
   1  -3  -2  138.31    3.02
   1  -3  -2  138.22    3.05
   1  -3  -2  140.66    2.76
   1  -3  -2  139.20    2.68
   1  -3  -2  142.89    3.03
   1  -3  -2  140.76    2.69
   1  -3  -2  141.74    2.90
  -1   3   2  138.88    2.91
  -1   3   2  141.73    3.04
  -1   3   2  138.05    3.03
  -1   3   2  137.78    3.04
  -1   3   2  141.97    2.91
  -1   3   2  138.79    2.75
  -1   3   2  139.47    2.70
   0  -3  -2    4.48    0.24
   0  -3  -2    4.54    0.24
   0  -3  -2    4.36    0.26
   0  -3  -2    4.10    0.26
   0  -3  -2    3.95    0.22
   0  -3  -2    4.11    0.22
   0   3   2    4.21    0.22
   0   3   2    4.34    0.27
   0   3   2    4.20    0.24
   0   3   2    4.71    0.28
   0   3   2    4.54    0.24
  -1  -3  -2    0.31    0.13
  -1  -3  -2    0.51    0.15
  -1  -3  -2    0.38    0.12
  -1  -3  -2    0.49    0.12
  -1  -3  -2    0.54    0.13
  -1  -3  -2    1.08    0.15
   1   3   2    0.45    0.12
   1   3   2    0.51    0.14
   1   3   2    0.51    0.12
   1   3   2    0.71    0.13
   1   3   2    0.83    0.16
   1   3   2    0.37    0.12
  -2  -3  -2    3.52    0.25
  -2  -3  -2    3.39    0.27
  -2  -3  -2    4.63    0.33
  -2  -3  -2    3.10    0.30
  -2  -3  -2    3.84    0.27
   2   3   2    3.38    0.28
   2   3   2    3.46    0.26
   2   3   2    2.73    0.22
   2   3   2    3.66    0.29
   2   3   2    3.99    0.26
   2   3   2    3.86    0.25
  -3  -3  -2    2.15    0.26
  -3  -3  -2    3.46    0.35
  -3  -3  -2    3.41    0.31
  -3  -3  -2    2.93    0.27
  -3  -3  -2    3.02    0.33
   3   3   2    3.41    0.29
   3   3   2    2.58    0.31
   3   3   2    2.89    0.29
   3   3   2    3.30    0.34
   3   3   2    3.48    0.26
  -4  -3  -2    0.39    0.22
  -4  -3  -2    0.28    0.22
  -4  -3  -2    0.51    0.25
  -4  -3  -2    0.38    0.21
  -4  -3  -2    0.40    0.20
   4   3   2    0.52    0.23
   4   3   2    0.54    0.20
   4   3   2    0.75    0.25
   4   3   2    0.53    0.17
  -5  -3  -2    5.28    0.51
  -5  -3  -2    6.43    0.47
  -5  -3  -2    5.37    0.47
  -5  -3  -2    5.54    0.41
  -5  -3  -2    5.43    0.46
   5   3   2    5.73    0.33
   5   3   2    5.09    0.45
   5   3   2    5.55    0.49
  -6  -3  -2    7.50    0.57
  -6  -3  -2    8.26    0.54
   6   3   2    8.91    0.36
  -7  -3  -2    1.41    0.33
   8  -4  -2    0.05    0.26
   8  -4  -2   -0.04    0.23
  -8   4   2    0.18    0.23
  -8   4   2    0.04    0.26
   7  -4  -2    3.50    0.38
   7  -4  -2    4.23    0.38
   7  -4  -2    3.22    0.43
   7  -4  -2    3.69    0.39
  -7   4   2    3.58    0.36
  -7   4   2    3.58    0.39
  -7   4   2    2.94    0.38
   6  -4  -2    1.18    0.24
   6  -4  -2    1.23    0.24
   6  -4  -2    1.29    0.24
   6  -4  -2    1.02    0.27
   6  -4  -2    1.31    0.25
  -6   4   2    1.76    0.28
  -6   4   2    1.78    0.30
  -6   4   2    1.12    0.24
  -6   4   2    1.55    0.32
  -6   4   2    1.77    0.27
  -6   4   2    1.69    0.25
   5  -4  -2   -0.07    0.15
   5  -4  -2    0.03    0.16
   5  -4  -2   -0.20    0.16
   5  -4  -2    0.14    0.15
   5  -4  -2    0.09    0.16
  -5   4   2   -0.11    0.14
  -5   4   2    0.15    0.17
  -5   4   2   -0.08    0.15
  -5   4   2    0.21    0.16
  -5   4   2    0.08    0.15
  -5   4   2    0.03    0.18
   4  -4  -2   22.77    0.81
   4  -4  -2   23.11    0.68
   4  -4  -2   21.44    0.72
   4  -4  -2   22.36    0.57
   4  -4  -2   22.41    0.80
   4  -4  -2   23.77    0.74
  -4   4   2   22.04    0.80
  -4   4   2   22.20    0.75
  -4   4   2   22.63    0.70
  -4   4   2   23.03    0.64
  -4   4   2   22.17    0.70
  -4   4   2   22.25    0.75
   3  -4  -2   18.70    0.43
   3  -4  -2   18.20    0.62
   3  -4  -2   19.08    0.62
   3  -4  -2   18.57    0.51
   3  -4  -2   18.13    0.43
   3  -4  -2   19.04    0.67
   3  -4  -2   17.94    0.50
   3  -4  -2   18.43    0.56
  -3   4   2   16.97    0.64
  -3   4   2   18.96    0.63
  -3   4   2   18.31    0.58
  -3   4   2   17.30    0.61
  -3   4   2   17.53    0.57
  -3   4   2   18.21    0.52
   2  -4  -2   17.65    0.45
   2  -4  -2   18.16    0.59
   2  -4  -2   17.44    0.51
   2  -4  -2   16.93    0.57
   2  -4  -2   17.04    0.51
   2  -4  -2   16.93    0.50
   2  -4  -2   17.69    0.45
  -2   4   2   16.70    0.58
  -2   4   2   18.17    0.55
  -2   4   2   17.36    0.49
  -2   4   2   17.44    0.49
  -2   4   2   17.30    0.54
  -2   4   2   16.61    0.58
   1  -4  -2   30.23    0.78
   1  -4  -2   30.00    0.85
   1  -4  -2   29.51    0.70
   1  -4  -2   28.97    0.75
   1  -4  -2   29.17    0.84
   1  -4  -2   28.94    0.76
   1  -4  -2   28.56    0.86
   1  -4  -2   30.03    0.70
  -1   4   2   29.21    0.84
  -1   4   2   30.26    0.79
  -1   4   2   28.65    0.78
  -1   4   2   28.08    0.84
  -1   4   2   28.98    0.72
  -1   4   2   30.03    0.74
   0  -4  -2    0.12    0.10
   0  -4  -2   -0.05    0.10
   0  -4  -2    0.16    0.10
   0  -4  -2   -0.08    0.08
   0  -4  -2    0.00    0.09
   0  -4  -2    0.18    0.12
   0  -4  -2    0.08    0.11
   0   4   2    0.25    0.11
   0   4   2    0.00    0.09
   0   4   2   -0.07    0.10
   0   4   2   -0.05    0.09
   0   4   2    0.21    0.13
   0   4   2    0.14    0.12
  -1  -4  -2   83.18    2.02
  -1  -4  -2   85.84    1.82
  -1  -4  -2   81.81    2.01
  -1  -4  -2   81.17    1.90
  -1  -4  -2   83.46    1.91
  -1  -4  -2   82.82    2.01
  -1  -4  -2   84.31    1.76
  -1  -4  -2   85.63    1.71
   1   4   2   82.05    2.01
   1   4   2   85.06    1.91
   1   4   2   83.19    1.91
   1   4   2   82.33    1.81
   1   4   2   81.41    2.00
   1   4   2   82.86    1.76
  -2  -4  -2    2.09    0.22
  -2  -4  -2    2.09    0.27
  -2  -4  -2    2.19    0.25
  -2  -4  -2    2.03    0.27
  -2  -4  -2    1.92    0.24
   2   4   2    1.60    0.25
   2   4   2    2.11    0.24
   2   4   2    2.45    0.26
   2   4   2    1.93    0.27
   2   4   2    2.14    0.22
   2   4   2    1.96    0.23
  -3  -4  -2   59.50    1.24
  -3  -4  -2   60.67    1.57
  -3  -4  -2   56.75    1.54
  -3  -4  -2   56.48    1.64
  -3  -4  -2   57.11    1.42
  -3  -4  -2   62.39    1.68
   3   4   2   59.63    1.38
   3   4   2   58.47    1.63
   3   4   2   61.86    1.50
   3   4   2   61.10    1.67
  -4  -4  -2    2.25    0.33
  -4  -4  -2    1.79    0.29
  -4  -4  -2    1.74    0.31
  -4  -4  -2    1.90    0.34
  -4  -4  -2    1.84    0.16
  -4  -4  -2    1.38    0.30
  -4  -4  -2    1.37    0.26
   4   4   2    1.88    0.31
   4   4   2    1.55    0.23
   4   4   2    2.22    0.36
  -5  -4  -2    5.00    0.52
  -5  -4  -2    4.56    0.42
  -5  -4  -2    4.55    0.47
  -5  -4  -2    4.77    0.47
  -5  -4  -2    5.05    0.53
   5   4   2    4.89    0.53
   5   4   2    5.01    0.34
  -6  -4  -2    1.12    0.30
   6   4   2    1.59    0.23
   8  -5  -2   13.99    0.80
   8  -5  -2   14.83    0.75
  -8   5   2   13.51    0.71
  -8   5   2   12.89    0.66
   7  -5  -2    5.96    0.45
   7  -5  -2    6.09    0.52
   7  -5  -2    6.80    0.47
   7  -5  -2    6.22    0.47
  -7   5   2    7.29    0.45
  -7   5   2    5.86    0.47
  -7   5   2    6.00    0.45
   6  -5  -2    0.07    0.22
   6  -5  -2    0.26    0.17
   6  -5  -2    0.10    0.18
  -6   5   2    0.09    0.18
  -6   5   2    0.15    0.18
  -6   5   2    0.15    0.16
  -6   5   2    0.24    0.18
   5  -5  -2   24.25    0.93
   5  -5  -2   26.04    0.84
   5  -5  -2   26.56    0.81
   5  -5  -2   27.18    0.88
  -5   5   2   26.15    0.84
  -5   5   2   26.01    0.96
  -5   5   2   24.97    0.87
  -5   5   2   25.78    0.88
  -5   5   2   25.06    0.82
  -5   5   2   25.03    0.75
   4  -5  -2    0.17    0.13
   4  -5  -2   -0.05    0.07
   4  -5  -2    0.26    0.14
   4  -5  -2    0.02    0.12
   4  -5  -2   -0.28    0.14
   4  -5  -2   -0.06    0.15
   4  -5  -2    0.07    0.15
  -4   5   2    0.03    0.12
  -4   5   2   -0.01    0.13
  -4   5   2    0.23    0.18
  -4   5   2    0.08    0.14
  -4   5   2    0.09    0.12
  -4   5   2   -0.25    0.10
   3  -5  -2    0.37    0.16
   3  -5  -2    0.32    0.10
   3  -5  -2    0.64    0.08
   3  -5  -2    0.45    0.13
   3  -5  -2    0.42    0.15
   3  -5  -2    0.50    0.15
  -3   5   2    0.69    0.16
  -3   5   2    0.29    0.14
  -3   5   2    0.34    0.16
  -3   5   2    0.40    0.12
  -3   5   2    0.42    0.13
  -3   5   2    0.35    0.13
   2  -5  -2    2.47    0.20
   2  -5  -2    2.17    0.17
   2  -5  -2    2.13    0.23
   2  -5  -2    2.07    0.25
   2  -5  -2    2.23    0.21
   2  -5  -2    2.36    0.24
   2  -5  -2    2.13    0.19
   2  -5  -2    2.32    0.17
  -2   5   2    1.95    0.25
  -2   5   2    1.93    0.20
  -2   5   2    1.97    0.23
  -2   5   2    2.25    0.21
  -2   5   2    2.34    0.25
  -2   5   2    1.95    0.19
   1  -5  -2   11.88    0.49
   1  -5  -2   11.90    0.44
   1  -5  -2   12.16    0.44
   1  -5  -2   12.20    0.40
   1  -5  -2   11.49    0.49
   1  -5  -2   12.27    0.44
   1  -5  -2   12.38    0.39
   1  -5  -2   12.57    0.53
  -1   5   2   11.99    0.43
  -1   5   2   12.35    0.43
  -1   5   2   12.74    0.51
  -1   5   2   12.29    0.51
  -1   5   2   12.60    0.47
  -1   5   2   12.67    0.47
   0  -5  -2    0.34    0.13
   0  -5  -2    0.41    0.15
   0  -5  -2    0.15    0.12
   0  -5  -2    0.35    0.13
   0  -5  -2    0.15    0.14
   0  -5  -2    0.24    0.12
   0  -5  -2    0.51    0.17
   0   5   2    0.26    0.13
   0   5   2    0.34    0.13
   0   5   2    0.29    0.12
   0   5   2    0.26    0.14
   0   5   2    0.32    0.15
   0   5   2    0.48    0.15
  -1  -5  -2    5.88    0.37
  -1  -5  -2    5.38    0.31
  -1  -5  -2    6.12    0.36
  -1  -5  -2    5.46    0.34
  -1  -5  -2    5.43    0.37
  -1  -5  -2    5.52    0.38
  -1  -5  -2    5.51    0.39
   1   5   2    5.82    0.36
   1   5   2    5.10    0.34
   1   5   2    5.44    0.38
   1   5   2    5.58    0.38
   1   5   2    5.92    0.33
  -2  -5  -2    9.06    0.53
  -2  -5  -2    7.34    0.44
  -2  -5  -2    7.96    0.41
  -2  -5  -2    8.83    0.46
  -2  -5  -2    8.84    0.51
   2   5   2    8.73    0.50
   2   5   2   10.09    0.48
   2   5   2    8.80    0.46
   2   5   2    8.88    0.47
   2   5   2    8.29    0.41
   2   5   2    7.61    0.48
  -3  -5  -2    0.02    0.16
  -3  -5  -2   -0.06    0.18
  -3  -5  -2    0.03    0.18
  -3  -5  -2   -0.13    0.15
  -3  -5  -2    0.27    0.21
   3   5   2   -0.23    0.14
   3   5   2    0.11    0.21
   3   5   2    0.10    0.16
   3   5   2    0.21    0.19
  -4  -5  -2    0.07    0.22
  -4  -5  -2    0.42    0.23
  -4  -5  -2    0.52    0.25
  -4  -5  -2    0.39    0.20
  -4  -5  -2    0.13    0.22
   4   5   2    0.33    0.18
   4   5   2    0.42    0.26
  -5  -5  -2    5.68    0.58
  -5  -5  -2    5.77    0.49
   5   5   2    5.95    0.40
  -6  -5  -2    1.96    0.35
   6   5   2    2.55    0.30
   8  -6  -2    5.78    0.54
   8  -6  -2    6.92    0.65
  -8   6   2    5.77    0.53
   7  -6  -2    0.50    0.24
   7  -6  -2    0.63    0.30
   7  -6  -2    0.37    0.25
  -7   6   2    0.60    0.25
  -7   6   2    0.44    0.21
   6  -6  -2    1.11    0.31
   6  -6  -2    0.75    0.22
   6  -6  -2    0.90    0.27
  -6   6   2    1.38    0.24
  -6   6   2    1.28    0.25
  -6   6   2    1.57    0.27
   5  -6  -2   74.44    1.91
   5  -6  -2   75.42    2.04
   5  -6  -2   76.42    1.77
   5  -6  -2   76.45    2.08
   5  -6  -2   76.41    1.89
  -5   6   2   76.58    1.70
  -5   6   2   79.39    1.87
  -5   6   2   75.90    1.95
  -5   6   2   73.00    1.85
  -5   6   2   77.22    2.08
  -5   6   2   74.48    1.94
   4  -6  -2    9.50    0.46
   4  -6  -2    8.80    0.42
   4  -6  -2    8.76    0.45
   4  -6  -2    8.25    0.52
   4  -6  -2    8.45    0.52
   4  -6  -2    9.24    0.50
  -4   6   2    8.35    0.45
  -4   6   2    8.35    0.42
  -4   6   2    8.84    0.40
  -4   6   2    8.05    0.50
  -4   6   2    8.99    0.48
  -4   6   2    8.26    0.42
   3  -6  -2   56.50    1.25
   3  -6  -2   56.90    1.44
   3  -6  -2   52.78    1.51
   3  -6  -2   56.80    1.05
   3  -6  -2   55.37    1.43
   3  -6  -2   52.11    1.51
   3  -6  -2   57.36    1.33
  -3   6   2   56.04    1.47
  -3   6   2   52.95    1.52
  -3   6   2   55.71    1.46
  -3   6   2   53.74    1.38
  -3   6   2   56.01    1.27
  -3   6   2   55.29    1.38
   2  -6  -2   21.63    0.65
   2  -6  -2   21.16    0.53
   2  -6  -2   21.09    0.61
   2  -6  -2   21.60    0.72
   2  -6  -2   19.20    0.69
   2  -6  -2   20.86    0.53
   2  -6  -2   19.20    0.75
  -2   6   2   20.76    0.61
  -2   6   2   18.41    0.70
  -2   6   2   19.96    0.66
  -2   6   2   20.44    0.67
  -2   6   2   19.97    0.72
  -2   6   2   20.30    0.76
   1  -6  -2    3.03    0.30
   1  -6  -2    2.71    0.22
   1  -6  -2    3.25    0.24
   1  -6  -2    2.59    0.28
   1  -6  -2    2.58    0.30
   1  -6  -2    2.66    0.25
  -1   6   2    2.43    0.27
  -1   6   2    3.33    0.27
  -1   6   2    2.91    0.17
  -1   6   2    2.70    0.28
  -1   6   2    3.04    0.25
  -1   6   2    2.50    0.25
  -1   6   2    2.84    0.25
   0  -6  -2    2.52    0.27
   0  -6  -2    2.53    0.30
   0  -6  -2    2.62    0.30
   0  -6  -2    2.19    0.28
   0  -6  -2    2.64    0.23
   0  -6  -2    2.67    0.26
   0   6   2    2.50    0.29
   0   6   2    2.37    0.28
   0   6   2    2.26    0.25
   0   6   2    2.57    0.25
   0   6   2    2.39    0.25
   0   6   2    2.88    0.26
  -1  -6  -2   11.70    0.59
  -1  -6  -2   10.73    0.51
  -1  -6  -2   12.04    0.47
  -1  -6  -2   11.69    0.52
  -1  -6  -2   11.52    0.58
  -1  -6  -2   11.36    0.51
  -1  -6  -2   11.02    0.57
  -1  -6  -2   10.99    0.56
   1   6   2   11.61    0.48
   1   6   2   10.33    0.50
   1   6   2   10.50    0.56
   1   6   2   11.17    0.52
   1   6   2   11.02    0.49
   1   6   2   11.09    0.57
  -2  -6  -2    7.24    0.30
  -2  -6  -2    7.38    0.29
  -2  -6  -2    7.34    0.50
  -2  -6  -2    7.54    0.46
  -2  -6  -2    7.04    0.52
  -2  -6  -2    6.62    0.40
  -2  -6  -2    7.64    0.48
   2   6   2    6.90    0.50
   2   6   2    6.99    0.49
   2   6   2    7.82    0.46
   2   6   2    7.10    0.46
   2   6   2    7.27    0.41
   2   6   2    6.74    0.43
  -3  -6  -2   14.51    0.75
  -3  -6  -2   14.68    0.53
  -3  -6  -2   15.64    0.71
  -3  -6  -2   15.33    0.70
  -3  -6  -2   14.60    0.70
  -3  -6  -2   13.25    0.60
   3   6   2   14.30    0.60
   3   6   2   14.24    0.75
  -4  -6  -2    1.41    0.34
  -4  -6  -2    1.22    0.27
   4   6   2    1.32    0.35
   4   6   2    1.32    0.25
  -5  -6  -2    1.58    0.32
   5   6   2    1.35    0.27
   8  -7  -2    2.85    0.48
   8  -7  -2    2.99    0.41
   8  -7  -2    3.46    0.45
  -8   7   2    2.84    0.40
   7  -7  -2    4.79    0.54
   7  -7  -2    4.47    0.49
  -7   7   2    4.42    0.40
  -7   7   2    4.05    0.42
   6  -7  -2    6.83    0.55
   6  -7  -2    7.35    0.47
   6  -7  -2    7.41    0.52
  -6   7   2    6.86    0.43
  -6   7   2    7.08    0.45
  -6   7   2    6.88    0.49
   5  -7  -2   13.64    0.73
   5  -7  -2   12.20    0.67
   5  -7  -2   14.23    0.58
   5  -7  -2   13.27    0.58
   5  -7  -2   13.21    0.72
  -5   7   2   13.05    0.54
  -5   7   2   14.11    0.61
  -5   7   2   13.97    0.63
  -5   7   2   13.57    0.64
  -5   7   2   13.80    0.59
   4  -7  -2    2.22    0.34
   4  -7  -2    1.86    0.32
   4  -7  -2    2.48    0.29
   4  -7  -2    2.20    0.27
   4  -7  -2    2.01    0.34
  -4   7   2    1.75    0.27
  -4   7   2    2.48    0.29
  -4   7   2    2.67    0.37
  -4   7   2    2.00    0.29
  -4   7   2    2.22    0.31
  -4   7   2    2.58    0.27
   3  -7  -2  156.24    3.16
   3  -7  -2  154.84    3.19
   3  -7  -2  157.68    3.47
   3  -7  -2  150.81    3.45
   3  -7  -2  156.59    3.61
   3  -7  -2  151.72    3.54
  -3   7   2  153.11    3.61
  -3   7   2  157.15    3.36
  -3   7   2  149.18    3.49
  -3   7   2  147.16    3.34
  -3   7   2  156.62    3.51
  -3   7   2  152.84    3.10
   2  -7  -2    0.52    0.21
   2  -7  -2    0.79    0.18
   2  -7  -2    0.67    0.19
   2  -7  -2    0.62    0.19
   2  -7  -2    0.44    0.20
   2  -7  -2    0.63    0.12
   2  -7  -2    0.62    0.13
   2  -7  -2    0.53    0.14
  -2   7   2    0.47    0.21
  -2   7   2    0.83    0.19
  -2   7   2    0.64    0.19
  -2   7   2    0.52    0.17
  -2   7   2    0.31    0.16
  -2   7   2    0.53    0.20
   1  -7  -2   73.21    1.90
   1  -7  -2   77.25    1.74
   1  -7  -2   71.46    1.95
   1  -7  -2   71.35    1.88
   1  -7  -2   73.86    1.84
   1  -7  -2   75.29    1.59
   1  -7  -2   77.56    1.76
  -1   7   2   73.36    1.82
  -1   7   2   72.15    1.91
  -1   7   2   76.17    1.82
  -1   7   2   74.48    1.92
  -1   7   2   74.27    1.60
  -1   7   2   72.46    1.66
   0  -7  -2   12.27    0.53
   0  -7  -2   12.06    0.63
   0  -7  -2   12.42    0.61
   0  -7  -2   12.10    0.47
   0  -7  -2   12.47    0.55
   0  -7  -2   12.48    0.60
   0  -7  -2   11.68    0.58
   0  -7  -2   11.82    0.50
   0   7   2   12.17    0.55
   0   7   2   11.71    0.50
   0   7   2   11.58    0.60
   0   7   2   11.62    0.59
   0   7   2   12.97    0.53
   0   7   2   12.67    0.56
  -1  -7  -2    0.27    0.19
  -1  -7  -2    0.26    0.19
  -1  -7  -2    0.07    0.13
  -1  -7  -2    0.08    0.16
  -1  -7  -2    0.04    0.16
  -1  -7  -2    0.03    0.17
   1   7   2   -0.03    0.15
   1   7   2    0.11    0.16
   1   7   2    0.06    0.17
   1   7   2    0.16    0.19
   1   7   2    0.09    0.19
  -2  -7  -2   13.27    0.57
  -2  -7  -2   13.02    0.72
  -2  -7  -2   13.31    0.43
  -2  -7  -2   13.54    0.41
  -2  -7  -2   14.41    0.65
  -2  -7  -2   13.74    0.58
   2   7   2   14.07    0.65
   2   7   2   13.44    0.72
   2   7   2   12.45    0.57
  -3  -7  -2   12.40    0.73
  -3  -7  -2   12.97    0.54
  -3  -7  -2   12.03    0.59
   3   7   2   12.62    0.74
   3   7   2   11.59    0.56
  -4  -7  -2    1.41    0.37
  -4  -7  -2    2.36    0.35
   4   7   2    1.82    0.30
   4   7   2    2.38    0.45
  -5  -7  -2    0.91    0.29
   5   7   2    0.29    0.23
   8  -8  -2    3.28    0.48
  -8   8   2    3.03    0.42
   7  -8  -2   -0.02    0.27
   7  -8  -2   -0.22    0.24
  -7   8   2    0.25    0.22
   6  -8  -2    3.37    0.46
   6  -8  -2    3.73    0.38
   6  -8  -2    2.70    0.40
  -6   8   2    3.49    0.35
  -6   8   2    2.71    0.34
  -6   8   2    3.82    0.41
   5  -8  -2    8.37    0.58
   5  -8  -2    8.06    0.58
   5  -8  -2    7.62    0.46
  -5   8   2    8.19    0.52
  -5   8   2    8.49    0.45
  -5   8   2    7.16    0.45
   4  -8  -2    4.00    0.45
   4  -8  -2    5.41    0.39
   4  -8  -2    4.95    0.50
   4  -8  -2    4.69    0.48
   4  -8  -2    5.05    0.39
  -4   8   2    5.41    0.37
  -4   8   2    4.93    0.41
  -4   8   2    4.33    0.41
  -4   8   2    4.86    0.38
  -4   8   2    5.08    0.43
   3  -8  -2  206.01    4.20
   3  -8  -2  205.19    4.73
   3  -8  -2  204.41    4.48
   3  -8  -2  207.18    4.55
   3  -8  -2  201.90    4.62
  -3   8   2  207.22    4.60
  -3   8   2  206.41    4.10
  -3   8   2  208.07    4.43
  -3   8   2  208.08    4.42
  -3   8   2  209.01    4.62
  -3   8   2  203.46    4.71
   2  -8  -2  173.65    3.54
   2  -8  -2  162.92    3.95
   2  -8  -2  166.37    3.75
   2  -8  -2  172.68    3.57
   2  -8  -2  167.24    3.84
   2  -8  -2  176.96    3.25
   2  -8  -2  166.12    3.83
  -2   8   2  170.02    3.73
  -2   8   2  166.36    3.43
  -2   8   2  163.45    3.86
  -2   8   2  176.64    3.73
  -2   8   2  169.15    3.88
   1  -8  -2    4.05    0.36
   1  -8  -2    3.73    0.36
   1  -8  -2    4.25    0.29
   1  -8  -2    3.87    0.42
   1  -8  -2    4.52    0.34
   1  -8  -2    4.01    0.40
  -1   8   2    4.00    0.40
  -1   8   2    4.39    0.34
  -1   8   2    4.45    0.43
  -1   8   2    3.90    0.36
  -1   8   2    4.29    0.38
   0  -8  -2   37.55    1.09
   0  -8  -2   35.70    1.20
   0  -8  -2   34.92    1.19
   0  -8  -2   37.74    1.07
   0  -8  -2   37.70    1.26
   0  -8  -2   34.58    0.96
   0   8   2   36.86    1.04
   0   8   2   37.44    1.15
   0   8   2   35.07    1.12
   0   8   2   38.54    1.25
   0   8   2   36.06    1.22
  -1  -8  -2   27.94    1.06
  -1  -8  -2   27.67    0.86
  -1  -8  -2   27.38    0.93
  -1  -8  -2   28.04    0.83
  -1  -8  -2   28.77    1.08
   1   8   2   27.42    0.99
   1   8   2   28.74    0.91
   1   8   2   30.58    1.11
   1   8   2   26.55    1.05
  -2  -8  -2    2.68    0.31
  -2  -8  -2    2.77    0.42
  -2  -8  -2    2.63    0.32
   2   8   2    2.54    0.32
   2   8   2    2.31    0.39
  -3  -8  -2    0.14    0.21
  -3  -8  -2    0.86    0.33
   3   8   2    0.61    0.23
   3   8   2    0.12    0.25
  -4  -8  -2    1.74    0.34
   4   8   2    2.49    0.48
   4   8   2    1.92    0.33
   7  -9  -2   -0.24    0.26
  -7   9   2   -0.26    0.21
   6  -9  -2   14.91    0.88
   6  -9  -2   16.28    0.84
  -6   9   2   17.19    0.75
  -6   9   2   15.90    0.67
   5  -9  -2    7.74    0.62
   5  -9  -2    8.78    0.60
   5  -9  -2    8.19    0.50
  -5   9   2    8.24    0.47
  -5   9   2    7.79    0.54
  -5   9   2    8.16    0.50
   4  -9  -2    3.82    0.37
   4  -9  -2    3.53    0.45
   4  -9  -2    3.62    0.44
  -4   9   2    3.88    0.38
  -4   9   2    3.55    0.39
  -4   9   2    4.45    0.37
   3  -9  -2   42.19    1.39
   3  -9  -2   47.14    1.35
   3  -9  -2   46.03    1.41
   3  -9  -2   45.63    1.49
   3  -9  -2   43.96    1.24
  -3   9   2   42.23    1.35
  -3   9   2   43.84    1.38
  -3   9   2   44.68    1.19
  -3   9   2   44.48    1.30
   2  -9  -2    0.63    0.23
   2  -9  -2    0.90    0.19
   2  -9  -2    1.00    0.14
   2  -9  -2    1.45    0.26
   2  -9  -2    1.24    0.28
   2  -9  -2    0.90    0.29
   2  -9  -2    1.06    0.20
   2  -9  -2    0.39    0.24
  -2   9   2    0.72    0.23
  -2   9   2    1.04    0.23
  -2   9   2    0.35    0.20
  -2   9   2    0.99    0.26
   1  -9  -2   12.57    0.66
   1  -9  -2   11.30    0.66
   1  -9  -2   12.81    0.66
   1  -9  -2   11.92    0.63
   1  -9  -2   12.05    0.45
   1  -9  -2   11.82    0.60
  -1   9   2   13.35    0.69
  -1   9   2   11.56    0.63
  -1   9   2   10.86    0.58
  -1   9   2   11.84    0.55
   0  -9  -2    2.69    0.28
   0  -9  -2    3.23    0.38
   0  -9  -2    2.66    0.31
   0  -9  -2    2.70    0.38
   0  -9  -2    3.19    0.41
   0   9   2    3.29    0.42
   0   9   2    2.70    0.32
   0   9   2    3.49    0.42
   0   9   2    3.19    0.38
  -1  -9  -2    0.69    0.19
  -1  -9  -2    0.52    0.21
  -1  -9  -2    0.71    0.30
  -1  -9  -2    0.78    0.25
   1   9   2    0.52    0.22
   1   9   2    0.64    0.26
   1   9   2    0.83    0.29
  -2  -9  -2    0.58    0.30
  -2  -9  -2    1.53    0.28
  -2  -9  -2    1.03    0.27
   2   9   2    1.12    0.27
   2   9   2    1.66    0.38
  -3  -9  -2    0.17    0.21
  -3  -9  -2   -0.34    0.24
   3   9   2    0.04    0.23
   3   9   2    0.11    0.29
  -4  -9  -2   -0.06    0.23
   4   9   2    0.18    0.25
   7 -10  -2    0.48    0.35
  -7  10   2    0.47    0.28
   6 -10  -2    0.50    0.30
   6 -10  -2    0.52    0.32
  -6  10   2    0.04    0.23
   5 -10  -2   11.10    0.74
   5 -10  -2   11.07    0.70
  -5  10   2   10.01    0.55
  -5  10   2   11.09    0.60
   4 -10  -2    2.90    0.44
   4 -10  -2    2.08    0.40
  -4  10   2    2.14    0.35
  -4  10   2    2.43    0.33
  -4  10   2    3.24    0.34
   3 -10  -2    5.04    0.50
   3 -10  -2    5.70    0.55
  -3  10   2    5.23    0.44
  -3  10   2    5.91    0.48
  -3  10   2    5.39    0.42
   2 -10  -2   -0.04    0.22
   2 -10  -2   -0.03    0.09
   2 -10  -2   -0.19    0.20
  -2  10   2   -0.16    0.18
  -2  10   2   -0.04    0.18
  -2  10   2    0.05    0.18
   1 -10  -2    2.47    0.38
   1 -10  -2    3.63    0.28
   1 -10  -2    3.78    0.40
  -1  10   2    3.32    0.36
  -1  10   2    3.22    0.42
  -1  10   2    2.96    0.37
   0 -10  -2    8.39    0.59
   0 -10  -2    8.56    0.51
   0 -10  -2    8.26    0.61
   0 -10  -2    8.72    0.45
   0  10   2    9.10    0.59
   0  10   2    8.44    0.52
   0  10   2    8.16    0.60
  -1 -10  -2   11.80    0.55
  -1 -10  -2   11.61    0.73
  -1 -10  -2   11.75    0.66
   1  10   2   11.24    0.76
   1  10   2   11.52    0.62
  -2 -10  -2    3.32    0.38
  -2 -10  -2    3.70    0.42
   2  10   2    3.37    0.42
  -3 -10  -2   -0.15    0.23
   3  10   2    0.10    0.24
   6 -11  -2   -0.04    0.32
  -6  11   2   -0.11    0.23
   5 -11  -2    0.09    0.29
   5 -11  -2   -0.07    0.25
  -5  11   2   -0.10    0.19
  -5  11   2    0.16    0.21
   4 -11  -2    1.61    0.39
   4 -11  -2    1.92    0.41
  -4  11   2    1.54    0.30
  -4  11   2    2.01    0.33
   3 -11  -2    0.96    0.34
   3 -11  -2    1.35    0.33
  -3  11   2    0.88    0.27
  -3  11   2    1.09    0.27
   2 -11  -2    0.57    0.29
   2 -11  -2    1.17    0.31
  -2  11   2    1.02    0.27
  -2  11   2    0.60    0.27
   1 -11  -2   32.71    0.82
   1 -11  -2   29.11    1.16
   1 -11  -2   29.94    1.10
  -1  11   2   30.71    1.14
  -1  11   2   31.98    1.06
   0 -11  -2    2.67    0.43
   0 -11  -2    2.76    0.30
   0  11   2    2.77    0.38
  -1 -11  -2    2.21    0.30
  -1 -11  -2    2.41    0.40
   1  11   2    1.63    0.34
  -2 -11  -2   23.13    0.87
   2  11   2   22.97    0.96
   5 -12  -2    0.14    0.33
  -5  12   2    0.15    0.26
  -5  12   2    0.42    0.27
   4 -12  -2    0.87    0.36
   4 -12  -2    0.55    0.33
  -4  12   2    0.77    0.26
  -4  12   2    0.78    0.28
   3 -12  -2    1.60    0.40
   3 -12  -2    1.17    0.33
  -3  12   2    1.37    0.31
  -3  12   2    1.29    0.32
   2 -12  -2    2.76    0.46
   2 -12  -2    3.44    0.46
  -2  12   2    2.82    0.41
  -2  12   2    2.57    0.37
   1 -12  -2    1.84    0.40
  -1  12   2    2.31    0.37
   0 -12  -2   13.49    0.79
   0 -12  -2   14.10    0.56
   0  12   2   12.69    0.71
  -1 -12  -2    2.55    0.33
   3 -13  -2    0.58    0.34
   3 -13  -2    1.20    0.37
  -3  13   2    1.30    0.33
  -3  13   2    0.52    0.30
   2 -13  -2    0.15    0.31
  -2  13   2    0.48    0.27
   0  14  -3    3.16    0.42
   0  14  -3    2.71    0.44
   0 -14   3    2.86    0.47
  -1  14  -3    9.40    0.65
  -1  14  -3    8.83    0.56
   1 -14   3   10.61    0.71
  -2  14  -3    8.86    0.58
   2 -14   3    8.31    0.69
  -3  14  -3    0.13    0.23
   3 -14   3    0.34    0.30
   4 -14   3    3.66    0.54
   2  13  -3    5.53    0.53
   1  13  -3    3.73    0.44
  -1 -13   3    4.56    0.51
   0  13  -3    0.17    0.23
   0  13  -3    0.67    0.28
   0 -13   3   -0.02    0.27
  -1  13  -3    9.04    0.53
  -1  13  -3    8.05    0.57
   1 -13   3   10.22    0.67
  -2  13  -3    1.29    0.29
   2 -13   3    1.19    0.34
  -3  13  -3    0.27    0.20
   3 -13   3    0.10    0.19
   3 -13   3    0.37    0.28
  -4  13  -3    2.54    0.32
   4 -13   3    2.86    0.46
   4 -13   3    3.12    0.34
   5 -13   3   -0.33    0.28
   5 -13   3    0.12    0.19
   3  12  -3    0.46    0.28
  -3 -12   3    0.52    0.22
   2  12  -3   11.95    0.67
  -2 -12   3   15.00    0.73
  -2 -12   3   14.16    0.51
   1  12  -3    2.97    0.38
   1  12  -3    2.04    0.37
  -1 -12   3    2.90    0.40
   0  12  -3    5.18    0.48
   0  12  -3    5.33    0.44
   0 -12   3    5.62    0.53
  -1  12  -3    5.31    0.43
  -1  12  -3    4.91    0.48
  -1  12  -3    5.48    0.42
   1 -12   3    5.57    0.47
   1 -12   3    5.55    0.54
  -2  12  -3    2.07    0.30
  -2  12  -3    2.48    0.34
  -2  12  -3    2.94    0.32
   2 -12   3    3.54    0.37
   2 -12   3    2.54    0.40
  -3  12  -3    4.60    0.38
  -3  12  -3    4.47    0.36
   3 -12   3    4.62    0.52
   3 -12   3    4.76    0.37
  -4  12  -3    0.12    0.16
  -4  12  -3   -0.01    0.17
   4 -12   3   -0.28    0.24
   4 -12   3    0.09    0.16
  -5  12  -3    0.61    0.19
  -5  12  -3    0.63    0.21
   5 -12   3    0.40    0.30
   5 -12   3    0.63    0.20
   6 -12   3    0.18    0.19
   6 -12   3   -0.07    0.32
   4  11  -3   10.54    0.66
  -4 -11   3    9.77    0.56
   3  11  -3    0.30    0.25
  -3 -11   3    0.49    0.22
   2  11  -3    6.08    0.57
   2  11  -3    5.13    0.46
  -2 -11   3    6.49    0.49
  -2 -11   3    5.71    0.47
  -2 -11   3    5.69    0.36
   1  11  -3    0.30    0.22
   1  11  -3    0.92    0.27
   1  11  -3    0.44    0.27
  -1 -11   3    0.52    0.12
  -1 -11   3    0.53    0.25
  -1 -11   3    0.36    0.25
   0  11  -3    0.03    0.17
   0  11  -3    0.29    0.23
   0  11  -3   -0.24    0.18
   0 -11   3   -0.12    0.22
   0 -11   3    0.18    0.22
   0 -11   3   -0.20    0.17
  -1  11  -3    3.30    0.38
  -1  11  -3    3.96    0.34
  -1  11  -3    3.64    0.36
   1 -11   3    4.08    0.45
   1 -11   3    3.14    0.42
   1 -11   3    3.79    0.36
  -2  11  -3    6.46    0.40
  -2  11  -3    6.87    0.42
  -2  11  -3    7.13    0.38
  -2  11  -3    6.91    0.45
   2 -11   3    5.56    0.54
   2 -11   3    6.11    0.50
   2 -11   3    7.60    0.43
  -3  11  -3    1.10    0.21
  -3  11  -3    0.72    0.21
  -3  11  -3    0.95    0.19
   3 -11   3    0.77    0.29
   3 -11   3    0.77    0.19
   3 -11   3    0.56    0.28
  -4  11  -3   13.96    0.53
  -4  11  -3   13.78    0.55
  -4  11  -3   13.47    0.53
   4 -11   3   13.93    0.53
   4 -11   3   12.99    0.76
  -5  11  -3    2.22    0.25
  -5  11  -3    2.43    0.26
  -5  11  -3    1.93    0.24
   5 -11   3    2.28    0.40
   5 -11   3    2.42    0.26
  -6  11  -3    0.79    0.20
  -6  11  -3    0.56    0.19
   6 -11   3    0.65    0.19
   6 -11   3    0.65    0.34
   7 -11   3    1.25    0.24
   7 -11   3    0.96    0.37
   4  10  -3    0.38    0.26
  -4 -10   3    0.06    0.22
  -4 -10   3    0.59    0.28
   3  10  -3    1.26    0.29
  -3 -10   3    1.40    0.30
  -3 -10   3    0.99    0.23
   2  10  -3    6.89    0.62
   2  10  -3    6.51    0.54
   2  10  -3    6.26    0.50
   2  10  -3    6.33    0.44
  -2 -10   3    5.87    0.50
  -2 -10   3    6.87    0.48
  -2 -10   3    6.87    0.38
  -2 -10   3    6.37    0.52
  -2 -10   3    6.04    0.46
   1  10  -3    2.04    0.31
   1  10  -3    2.31    0.36
   1  10  -3    2.40    0.36
   1  10  -3    2.09    0.29
  -1 -10   3    2.04    0.18
  -1 -10   3    1.96    0.31
  -1 -10   3    2.16    0.34
  -1 -10   3    2.09    0.33
   0  10  -3    1.46    0.28
   0  10  -3    1.07    0.24
   0  10  -3    1.11    0.24
   0  10  -3    1.27    0.27
   0  10  -3    1.26    0.23
   0 -10   3    1.20    0.28
   0 -10   3    0.56    0.23
   0 -10   3    0.60    0.24
   0 -10   3    1.82    0.27
  -1  10  -3   60.04    1.39
  -1  10  -3   59.16    1.59
  -1  10  -3   58.60    1.52
  -1  10  -3   55.69    1.49
  -1  10  -3   59.04    1.60
   1 -10   3   60.26    1.46
   1 -10   3   60.98    1.66
   1 -10   3   60.46    1.70
   1 -10   3   60.17    1.54
  -2  10  -3   14.40    0.51
  -2  10  -3   16.05    0.74
  -2  10  -3   15.20    0.60
  -2  10  -3   14.16    0.55
  -2  10  -3   15.65    0.62
  -2  10  -3   14.96    0.56
   2 -10   3   15.31    0.55
   2 -10   3   16.66    0.55
   2 -10   3   13.41    0.72
   2 -10   3   13.78    0.70
  -3  10  -3   30.01    1.11
  -3  10  -3   29.78    0.89
  -3  10  -3   29.91    0.84
  -3  10  -3   30.95    0.91
  -3  10  -3   30.57    0.86
   3 -10   3   31.59    1.13
   3 -10   3   30.71    0.74
   3 -10   3   30.30    0.83
   3 -10   3   31.09    0.74
   3 -10   3   30.70    1.09
  -4  10  -3   60.82    1.46
  -4  10  -3   58.40    1.41
  -4  10  -3   59.23    1.40
   4 -10   3   60.90    1.81
   4 -10   3   58.72    1.35
   4 -10   3   59.12    1.72
  -5  10  -3   -0.11    0.13
  -5  10  -3    0.17    0.14
  -5  10  -3   -0.01    0.13
   5 -10   3   -0.06    0.14
   5 -10   3   -0.13    0.23
  -6  10  -3   -0.04    0.15
  -6  10  -3   -0.12    0.13
  -6  10  -3    0.09    0.15
   6 -10   3   -0.06    0.15
   6 -10   3    0.25    0.29
  -7  10  -3    4.49    0.35
   7 -10   3    4.82    0.56
   7 -10   3    4.05    0.35
   5   9  -3   -0.02    0.25
  -5  -9   3    0.49    0.26
  -5  -9   3    0.58    0.31
   4   9  -3    7.35    0.64
   4   9  -3    6.31    0.48
  -4  -9   3    6.46    0.52
  -4  -9   3    5.99    0.61
  -4  -9   3    5.98    0.44
   3   9  -3    8.19    0.60
   3   9  -3    8.78    0.58
   3   9  -3    8.38    0.50
  -3  -9   3    8.07    0.61
  -3  -9   3    8.28    0.45
  -3  -9   3    7.91    0.50
  -3  -9   3    7.78    0.43
  -3  -9   3    8.73    0.57
   2   9  -3    0.25    0.23
   2   9  -3    0.27    0.20
   2   9  -3    0.42    0.25
   2   9  -3    0.48    0.20
  -2  -9   3    0.50    0.25
  -2  -9   3    0.20    0.18
  -2  -9   3    0.61    0.22
  -2  -9   3    0.43    0.16
  -2  -9   3    0.42    0.18
   1   9  -3   -0.17    0.14
   1   9  -3    0.57    0.20
   1   9  -3    0.13    0.20
   1   9  -3    0.23    0.19
   1   9  -3    0.15    0.17
  -1  -9   3   -0.02    0.18
  -1  -9   3    0.18    0.20
  -1  -9   3    0.29    0.18
  -1  -9   3    0.14    0.12
  -1  -9   3    0.06    0.17
  -1  -9   3    0.25    0.19
  -1  -9   3    0.10    0.15
   0   9  -3   57.38    1.50
   0   9  -3   57.72    1.58
   0   9  -3   59.83    1.51
   0   9  -3   59.59    1.59
   0   9  -3   56.52    1.36
   0  -9   3   58.30    1.55
   0  -9   3   59.13    1.44
   0  -9   3   59.14    1.61
   0  -9   3   57.23    1.53
  -1   9  -3    1.88    0.25
  -1   9  -3    1.59    0.21
  -1   9  -3    2.03    0.21
  -1   9  -3    1.58    0.27
  -1   9  -3    2.33    0.27
  -1   9  -3    1.85    0.23
   1  -9   3    1.95    0.24
   1  -9   3    1.81    0.22
   1  -9   3    1.85    0.30
   1  -9   3    1.89    0.23
   1  -9   3    1.37    0.25
  -2   9  -3    5.38    0.32
  -2   9  -3    4.92    0.29
  -2   9  -3    4.75    0.26
  -2   9  -3    5.04    0.32
  -2   9  -3    4.94    0.41
  -2   9  -3    4.25    0.28
   2  -9   3    4.95    0.28
   2  -9   3    3.61    0.39
   2  -9   3    5.11    0.29
   2  -9   3    6.05    0.43
   2  -9   3    5.37    0.28
  -3   9  -3    9.76    0.41
  -3   9  -3    9.64    0.36
  -3   9  -3    9.06    0.36
  -3   9  -3   10.56    0.58
  -3   9  -3    9.65    0.40
  -3   9  -3    9.53    0.31
   3  -9   3    9.48    0.57
   3  -9   3    9.29    0.55
   3  -9   3    9.35    0.36
  -4   9  -3    5.69    0.27
  -4   9  -3    6.14    0.31
  -4   9  -3    5.82    0.27
  -4   9  -3    5.98    0.48
  -4   9  -3    6.67    0.31
   4  -9   3    5.54    0.47
   4  -9   3    5.64    0.28
   4  -9   3    5.87    0.47
  -5   9  -3   -0.06    0.12
  -5   9  -3    0.12    0.13
  -5   9  -3    0.10    0.12
   5  -9   3    0.20    0.13
   5  -9   3   -0.14    0.22
  -6   9  -3    0.15    0.14
  -6   9  -3    0.00    0.14
  -6   9  -3    0.04    0.13
   6  -9   3    0.10    0.25
   6  -9   3   -0.12    0.14
  -7   9  -3    2.75    0.27
  -7   9  -3    2.44    0.29
   7  -9   3    1.79    0.26
   7  -9   3    2.16    0.40
   6   8  -3    5.08    0.49
  -6  -8   3    5.57    0.53
   5   8  -3    0.10    0.31
   5   8  -3    0.01    0.21
  -5  -8   3   -0.08    0.21
  -5  -8   3    0.06    0.30
   4   8  -3    1.07    0.26
   4   8  -3    1.68    0.36
  -4  -8   3    1.75    0.32
  -4  -8   3    2.03    0.40
  -4  -8   3    1.45    0.27
   3   8  -3    6.13    0.52
   3   8  -3    6.88    0.49
   3   8  -3    6.12    0.55
   3   8  -3    6.02    0.42
   3   8  -3    7.10    0.54
  -3  -8   3    6.04    0.39
  -3  -8   3    6.39    0.47
  -3  -8   3    6.33    0.44
  -3  -8   3    6.55    0.35
  -3  -8   3    6.46    0.51
   2   8  -3    6.10    0.48
   2   8  -3    7.10    0.45
   2   8  -3    6.20    0.40
   2   8  -3    5.75    0.47
   2   8  -3    5.94    0.43
   2   8  -3    5.94    0.47
  -2  -8   3    6.15    0.42
  -2  -8   3    5.69    0.44
  -2  -8   3    6.43    0.34
  -2  -8   3    6.67    0.39
  -2  -8   3    6.10    0.39
  -2  -8   3    5.76    0.45
  -2  -8   3    6.80    0.42
   1   8  -3   52.77    1.53
   1   8  -3   56.24    1.55
   1   8  -3   57.67    1.56
   1   8  -3   53.71    1.46
   1   8  -3   58.63    1.38
   1   8  -3   58.21    1.35
   1   8  -3   57.90    1.47
  -1  -8   3   56.06    1.43
  -1  -8   3   55.84    1.36
  -1  -8   3   56.97    1.54
  -1  -8   3   56.08    1.52
  -1  -8   3   53.58    1.45
  -1  -8   3   55.53    1.41
  -1  -8   3   58.02    1.53
  -1  -8   3   55.98    1.21
  -1  -8   3   55.80    1.21
   0   8  -3   15.20    0.51
   0   8  -3   15.47    0.57
   0   8  -3   15.00    0.61
   0   8  -3   15.58    0.61
   0   8  -3   15.35    0.56
   0   8  -3   14.72    0.56
   0  -8   3   15.13    0.54
   0  -8   3   14.64    0.42
   0  -8   3   14.67    0.59
   0  -8   3   15.20    0.62
   0  -8   3   15.34    0.62
   0  -8   3   14.69    0.59
  -1   8  -3    2.55    0.25
  -1   8  -3    2.73    0.23
  -1   8  -3    2.93    0.30
  -1   8  -3    2.77    0.21
  -1   8  -3    2.61    0.22
  -1   8  -3    2.29    0.28
  -1   8  -3    2.56    0.25
   1  -8   3    2.65    0.30
   1  -8   3    2.30    0.22
   1  -8   3    2.99    0.24
   1  -8   3    2.54    0.30
  -2   8  -3    0.50    0.13
  -2   8  -3    0.73    0.10
  -2   8  -3    0.49    0.13
  -2   8  -3    0.46    0.11
  -2   8  -3    0.60    0.12
  -2   8  -3    0.60    0.19
   2  -8   3    0.71    0.21
   2  -8   3    0.70    0.20
   2  -8   3    0.43    0.10
   2  -8   3    0.61    0.11
   2  -8   3    0.61    0.12
  -3   8  -3    6.59    0.25
  -3   8  -3    5.74    0.43
  -3   8  -3    6.13    0.29
  -3   8  -3    6.39    0.24
  -3   8  -3    6.23    0.29
   3  -8   3    6.43    0.44
   3  -8   3    6.15    0.43
   3  -8   3    6.31    0.26
  -4   8  -3    1.34    0.15
  -4   8  -3    1.22    0.27
  -4   8  -3    1.57    0.16
  -4   8  -3    1.28    0.13
  -4   8  -3    1.32    0.12
   4  -8   3    1.18    0.13
   4  -8   3    0.95    0.26
  -5   8  -3   19.25    0.54
  -5   8  -3   18.88    0.57
  -5   8  -3   19.07    0.54
  -5   8  -3   19.27    0.57
   5  -8   3   18.17    0.53
   5  -8   3   18.79    0.81
  -6   8  -3   14.04    0.49
  -6   8  -3   13.29    0.49
  -6   8  -3   12.73    0.48
   6  -8   3   12.39    0.47
   6  -8   3   12.52    0.69
  -7   8  -3    1.69    0.25
  -7   8  -3    1.81    0.24
   7  -8   3    1.61    0.36
   7  -8   3    1.82    0.25
   8  -8   3    0.19    0.20
   8  -8   3   -0.06    0.19
   6   7  -3    0.31    0.25
  -6  -7   3    0.35    0.26
   5   7  -3    3.06    0.46
   5   7  -3    2.15    0.32
  -5  -7   3    3.03    0.36
  -5  -7   3    3.16    0.47
   4   7  -3    1.14    0.32
   4   7  -3    1.13    0.24
  -4  -7   3    1.19    0.24
  -4  -7   3    1.23    0.32
   3   7  -3    1.68    0.28
   3   7  -3    1.68    0.25
   3   7  -3    1.45    0.28
   3   7  -3    1.56    0.31
   3   7  -3    1.84    0.32
   3   7  -3    1.25    0.28
  -3  -7   3    1.83    0.32
  -3  -7   3    1.18    0.22
  -3  -7   3    1.53    0.19
  -3  -7   3    1.26    0.26
   2   7  -3   22.04    0.71
   2   7  -3   23.12    0.85
   2   7  -3   23.01    0.80
   2   7  -3   23.04    0.86
   2   7  -3   22.10    0.79
  -2  -7   3   22.46    0.84
  -2  -7   3   22.12    0.78
  -2  -7   3   23.36    0.75
  -2  -7   3   22.58    0.77
  -2  -7   3   22.24    0.77
  -2  -7   3   22.04    0.69
  -2  -7   3   23.28    0.67
  -2  -7   3   23.04    0.84
   1   7  -3    0.39    0.18
   1   7  -3    0.46    0.16
   1   7  -3    0.50    0.15
   1   7  -3    0.60    0.19
   1   7  -3    0.41    0.14
   1   7  -3    0.52    0.15
   1   7  -3    0.64    0.19
  -1  -7   3    0.48    0.18
  -1  -7   3    0.57    0.16
  -1  -7   3    0.54    0.17
  -1  -7   3    0.57    0.12
  -1  -7   3    0.37    0.17
  -1  -7   3    0.56    0.18
  -1  -7   3    0.38    0.14
  -1  -7   3    0.46    0.17
  -1  -7   3    0.78    0.13
   0   7  -3    1.68    0.20
   0   7  -3    1.71    0.20
   0   7  -3    1.77    0.22
   0   7  -3    2.03    0.23
   0   7  -3    1.85    0.22
   0   7  -3    1.97    0.19
   0   7  -3    1.58    0.19
   0   7  -3    1.58    0.21
   0  -7   3    2.03    0.23
   0  -7   3    2.22    0.23
   0  -7   3    1.64    0.22
   0  -7   3    1.41    0.22
   0  -7   3    1.90    0.14
   0  -7   3    1.99    0.21
  -1   7  -3  106.30    2.38
  -1   7  -3  109.91    2.28
  -1   7  -3  111.13    2.46
  -1   7  -3  108.16    2.38
  -1   7  -3  106.96    2.27
  -1   7  -3  110.06    2.08
  -1   7  -3  107.76    2.49
   1  -7   3  106.73    2.49
   1  -7   3  108.66    2.34
   1  -7   3   94.79    2.32
   1  -7   3  106.77    2.40
   1  -7   3  106.79    2.16
  -2   7  -3  174.48    3.51
  -2   7  -3  174.61    3.68
  -2   7  -3  177.68    3.87
  -2   7  -3  175.93    3.52
  -2   7  -3  177.82    3.91
  -2   7  -3  176.20    3.68
   2  -7   3  172.76    3.36
   2  -7   3  178.76    3.58
   2  -7   3  177.07    3.58
   2  -7   3  171.80    3.90
   2  -7   3  173.04    3.74
  -3   7  -3    7.24    0.27
  -3   7  -3    7.17    0.27
  -3   7  -3    7.54    0.45
   3  -7   3    6.86    0.44
   3  -7   3    7.49    0.23
   3  -7   3    6.82    0.42
  -4   7  -3    4.04    0.21
  -4   7  -3    3.94    0.14
  -4   7  -3    3.95    0.21
  -4   7  -3    3.67    0.13
  -4   7  -3    3.38    0.37
   4  -7   3    3.46    0.36
  -5   7  -3   91.51    2.05
  -5   7  -3   92.18    1.96
  -5   7  -3   93.31    2.46
  -5   7  -3   96.29    2.06
  -5   7  -3   92.43    1.97
   5  -7   3   93.49    2.26
  -6   7  -3    1.56    0.21
  -6   7  -3    1.45    0.20
  -6   7  -3    1.47    0.20
   6  -7   3    1.70    0.32
  -7   7  -3   -0.03    0.16
  -7   7  -3   -0.07    0.16
   7  -7   3    0.05    0.17
   7  -7   3   -0.28    0.22
   8  -7   3    8.15    0.52
   6   6  -3    0.64    0.24
   6   6  -3    0.99    0.35
  -6  -6   3    0.69    0.26
   5   6  -3    0.26    0.28
   5   6  -3    0.24    0.20
  -5  -6   3   -0.19    0.17
  -5  -6   3    0.01    0.25
   4   6  -3   33.90    1.21
   4   6  -3   37.46    1.15
   4   6  -3   34.02    1.01
  -4  -6   3   35.79    1.13
  -4  -6   3   34.56    1.21
  -4  -6   3   32.46    0.98
   3   6  -3    0.56    0.18
   3   6  -3    0.42    0.22
   3   6  -3    0.83    0.24
   3   6  -3    0.24    0.17
   3   6  -3    0.50    0.19
   3   6  -3    0.35    0.17
  -3  -6   3    0.69    0.19
  -3  -6   3    0.19    0.18
  -3  -6   3    0.60    0.18
  -3  -6   3    0.52    0.21
  -3  -6   3    0.56    0.19
   2   6  -3    7.90    0.44
   2   6  -3    7.02    0.28
   2   6  -3    7.35    0.44
   2   6  -3    7.29    0.37
   2   6  -3    6.61    0.40
   2   6  -3    7.84    0.42
   2   6  -3    7.95    0.39
  -2  -6   3    7.77    0.39
  -2  -6   3    8.12    0.40
  -2  -6   3    8.13    0.35
  -2  -6   3    7.88    0.35
  -2  -6   3    6.84    0.43
  -2  -6   3    7.02    0.44
  -2  -6   3    8.55    0.43
  -2  -6   3    7.46    0.42
   1   6  -3    4.20    0.31
   1   6  -3    4.98    0.30
   1   6  -3    4.85    0.27
   1   6  -3    4.45    0.31
   1   6  -3    5.01    0.30
   1   6  -3    4.63    0.30
   1   6  -3    4.57    0.28
  -1  -6   3    4.85    0.24
  -1  -6   3    4.75    0.31
  -1  -6   3    4.56    0.30
  -1  -6   3    4.84    0.31
  -1  -6   3    5.08    0.31
  -1  -6   3    5.16    0.24
  -1  -6   3    4.60    0.26
  -1  -6   3    4.75    0.30
  -1  -6   3    4.68    0.30
  -1  -6   3    5.44    0.27
   0   6  -3   37.04    0.99
   0   6  -3   38.56    1.01
   0   6  -3   38.23    0.85
   0   6  -3   38.50    0.98
   0   6  -3   37.48    0.93
   0   6  -3   36.84    0.99
   0   6  -3   37.19    0.93
   0  -6   3   36.93    0.81
   0  -6   3   37.04    0.97
   0  -6   3   35.20    0.98
   0  -6   3   36.51    1.00
   0  -6   3   38.07    0.82
   0  -6   3   36.79    0.89
   0  -6   3   37.14    1.00
   0  -6   3   37.29    0.97
  -1   6  -3   32.01    0.83
  -1   6  -3   33.11    0.77
  -1   6  -3   33.00    0.68
  -1   6  -3   33.31    0.93
  -1   6  -3   32.77    0.76
  -1   6  -3   33.38    0.68
  -1   6  -3   33.64    0.94
  -1   6  -3   33.10    0.84
  -1   6  -3   32.81    0.83
   1  -6   3   33.28    0.80
   1  -6   3   33.06    0.93
   1  -6   3   32.38    0.74
   1  -6   3   33.79    0.80
   1  -6   3   30.84    0.91
  -2   6  -3   88.48    2.13
  -2   6  -3   91.28    1.92
  -2   6  -3   91.04    1.92
  -2   6  -3   92.96    2.14
   2  -6   3   88.58    1.72
   2  -6   3   88.40    2.06
   2  -6   3   89.33    2.14
  -3   6  -3   12.91    0.36
  -3   6  -3   13.41    0.36
  -3   6  -3   13.56    0.58
   3  -6   3   13.34    0.57
  -4   6  -3    9.10    0.52
  -4   6  -3    8.78    0.31
  -4   6  -3    8.97    0.30
   4  -6   3    9.02    0.49
  -5   6  -3    1.90    0.17
  -5   6  -3    1.58    0.18
  -5   6  -3    1.90    0.17
  -5   6  -3    1.52    0.32
  -5   6  -3    1.43    0.17
   5  -6   3    1.56    0.27
  -6   6  -3   14.59    0.53
  -6   6  -3   14.41    0.52
  -6   6  -3   14.68    0.55
   6  -6   3   14.49    0.52
   6  -6   3   15.06    0.67
  -7   6  -3    0.08    0.17
  -7   6  -3    0.11    0.17
   7  -6   3    0.15    0.18
   7  -6   3    0.05    0.24
   8  -6   3    2.16    0.34
   7   5  -3   -0.21    0.21
  -7  -5   3   -0.09    0.25
   6   5  -3    0.64    0.32
   6   5  -3    0.56    0.23
  -6  -5   3    0.76    0.32
  -6  -5   3    0.36    0.23
   5   5  -3   -0.10    0.15
   5   5  -3   -0.21    0.19
  -5  -5   3   -0.01    0.17
  -5  -5   3   -0.17    0.21
  -5  -5   3   -0.16    0.19
   4   5  -3    0.14    0.17
   4   5  -3    0.25    0.21
   4   5  -3    0.41    0.19
   4   5  -3    0.31    0.23
   4   5  -3    0.25    0.20
   4   5  -3    0.29    0.19
  -4  -5   3    0.51    0.18
  -4  -5   3    0.52    0.24
  -4  -5   3    0.00    0.18
  -4  -5   3    0.30    0.19
  -4  -5   3    0.26    0.19
   3   5  -3   33.49    0.97
   3   5  -3   32.96    0.70
   3   5  -3   30.92    1.05
   3   5  -3   30.78    0.88
   3   5  -3   35.29    1.07
   3   5  -3   32.10    0.97
   3   5  -3   30.87    0.90
  -3  -5   3   31.76    0.86
  -3  -5   3   33.66    1.05
  -3  -5   3   30.42    1.03
  -3  -5   3   31.17    0.92
  -3  -5   3   32.73    0.96
  -3  -5   3   31.76    0.96
   2   5  -3   70.48    1.53
   2   5  -3   69.43    1.76
   2   5  -3   71.04    1.67
   2   5  -3   69.12    1.77
   2   5  -3   70.89    1.67
   2   5  -3   68.75    1.67
   2   5  -3   69.87    1.57
  -2  -5   3   71.04    1.50
  -2  -5   3   70.30    1.60
  -2  -5   3   71.21    1.76
  -2  -5   3   70.29    1.64
  -2  -5   3   69.89    1.53
  -2  -5   3   69.98    1.76
   1   5  -3    0.08    0.10
   1   5  -3    0.18    0.09
   1   5  -3    0.09    0.10
   1   5  -3    0.01    0.10
   1   5  -3    0.13    0.12
   1   5  -3   -0.08    0.10
  -1  -5   3    0.12    0.12
  -1  -5   3    0.07    0.10
  -1  -5   3   -0.13    0.09
  -1  -5   3    0.09    0.10
  -1  -5   3    0.07    0.12
  -1  -5   3   -0.08    0.08
  -1  -5   3    0.05    0.09
  -1  -5   3   -0.01    0.11
  -1  -5   3    0.01    0.08
  -1  -5   3    0.07    0.08
   0   5  -3    0.43    0.09
   0   5  -3    0.53    0.10
   0   5  -3    0.36    0.11
   0   5  -3    0.62    0.12
   0   5  -3    0.45    0.13
   0   5  -3    0.52    0.09
   0   5  -3    0.54    0.12
   0   5  -3    0.52    0.10
   0  -5   3    0.60    0.12
   0  -5   3    0.76    0.07
   0  -5   3    0.67    0.11
   0  -5   3    0.41    0.13
   0  -5   3    0.64    0.07
   0  -5   3    0.43    0.13
   0  -5   3    1.01    0.14
   0  -5   3    0.59    0.12
  -1   5  -3  172.74    3.34
  -1   5  -3  168.80    3.51
  -1   5  -3  168.64    3.52
  -1   5  -3  168.54    3.34
  -1   5  -3  170.40    3.64
  -1   5  -3  171.56    3.62
   1  -5   3  168.43    3.64
   1  -5   3  166.83    3.47
   1  -5   3  168.31    3.20
   1  -5   3  172.01    3.52
   1  -5   3  170.08    3.48
  -2   5  -3    6.29    0.19
  -2   5  -3    6.29    0.19
  -2   5  -3    6.96    0.38
  -2   5  -3    5.42    0.33
   2  -5   3    6.17    0.35
   2  -5   3    6.14    0.36
  -3   5  -3   81.36    1.69
  -3   5  -3   83.13    1.70
  -3   5  -3   79.96    1.99
   3  -5   3   80.44    1.87
  -4   5  -3   40.95    1.24
  -4   5  -3   40.49    0.95
  -4   5  -3   39.45    0.83
  -4   5  -3   39.70    0.83
  -4   5  -3   40.58    0.95
   4  -5   3   40.81    1.11
  -5   5  -3    0.65    0.13
  -5   5  -3    0.51    0.14
  -5   5  -3    0.56    0.13
  -5   5  -3    0.64    0.15
  -5   5  -3    0.60    0.10
  -5   5  -3    0.31    0.21
   5  -5   3    0.38    0.19
   5  -5   3    0.49    0.13
  -6   5  -3   21.14    0.68
  -6   5  -3   22.01    0.72
  -6   5  -3   19.96    0.67
   6  -5   3   21.88    0.79
   6  -5   3   18.72    0.44
   6  -5   3   20.83    0.66
  -7   5  -3    0.81    0.22
  -7   5  -3    0.65    0.23
   7  -5   3    0.87    0.23
  -8   5  -3    2.31    0.36
   8  -5   3    2.65    0.36
   7   4  -3    2.36    0.31
  -7  -4   3    1.73    0.34
   6   4  -3    1.31    0.25
   6   4  -3    1.33    0.33
  -6  -4   3    0.47    0.28
  -6  -4   3    1.12    0.26
   5   4  -3    6.49    0.39
   5   4  -3    6.94    0.53
  -5  -4   3    6.20    0.42
  -5  -4   3    6.11    0.49
  -5  -4   3    6.52    0.50
  -5  -4   3    6.26    0.48
  -5  -4   3    6.80    0.49
   4   4  -3   30.37    0.86
   4   4  -3   28.57    1.01
   4   4  -3   29.63    0.92
   4   4  -3   30.62    0.96
   4   4  -3   28.25    1.01
   4   4  -3   29.62    0.94
   4   4  -3   30.46    0.67
  -4  -4   3   30.39    0.96
  -4  -4   3   29.20    0.95
  -4  -4   3   29.20    1.02
  -4  -4   3   28.88    1.02
  -4  -4   3   27.80    0.85
   3   4  -3   -0.04    0.13
   3   4  -3    0.00    0.06
   3   4  -3   -0.05    0.13
   3   4  -3    0.16    0.13
   3   4  -3    0.00    0.13
   3   4  -3   -0.22    0.13
   3   4  -3    0.17    0.15
   3   4  -3   -0.01    0.07
  -3  -4   3   -0.01    0.12
  -3  -4   3   -0.10    0.13
  -3  -4   3    0.02    0.12
  -3  -4   3   -0.11    0.14
  -3  -4   3    0.02    0.13
  -3  -4   3    0.00    0.13
   2   4  -3  276.53    5.32
   2   4  -3  279.00    5.22
   2   4  -3  276.95    5.40
   2   4  -3  273.85    5.62
   2   4  -3  269.96    5.84
   2   4  -3  274.34    5.62
   2   4  -3  282.15    5.84
  -2  -4   3  282.16    5.60
  -2  -4   3  261.47    5.60
  -2  -4   3  276.96    5.83
  -2  -4   3  270.20    5.82
  -2  -4   3  273.80    5.34
  -2  -4   3  279.14    5.20
   1   4  -3  104.76    2.11
   1   4  -3  105.41    2.25
   1   4  -3  104.79    2.35
   1   4  -3  106.74    2.08
   1   4  -3  106.72    2.35
   1   4  -3  104.43    2.25
  -1  -4   3  105.84    2.21
  -1  -4   3  108.39    2.35
  -1  -4   3  105.88    2.04
  -1  -4   3  104.80    2.33
  -1  -4   3  106.61    2.21
  -1  -4   3  105.27    2.04
  -1  -4   3  103.18    2.13
  -1  -4   3  103.51    2.19
  -1  -4   3  103.15    2.32
  -1  -4   3  102.31    2.26
   0   4  -3   52.15    1.20
   0   4  -3   52.93    1.15
   0   4  -3   51.85    1.21
   0   4  -3   52.99    1.26
   0   4  -3   52.43    1.04
   0   4  -3   51.97    1.22
   0   4  -3   53.20    1.15
   0   4  -3   53.70    1.05
   0  -4   3   54.88    1.05
   0  -4   3   52.86    1.20
   0  -4   3   55.38    1.27
   0  -4   3   51.37    1.20
   0  -4   3   52.24    1.20
   0  -4   3   51.70    1.09
   0  -4   3   51.64    1.21
  -1   4  -3   99.19    2.04
  -1   4  -3   98.53    2.16
  -1   4  -3   97.27    2.04
   1  -4   3   98.27    1.98
   1  -4   3   98.12    2.16
   1  -4   3   96.38    1.98
  -2   4  -3    3.45    0.25
  -2   4  -3    3.56    0.26
   2  -4   3    3.25    0.26
  -3   4  -3   66.47    1.40
  -3   4  -3   67.51    1.41
  -3   4  -3   64.03    1.65
  -3   4  -3   65.25    1.63
   3  -4   3   64.23    1.53
  -4   4  -3    1.73    0.17
  -4   4  -3    1.54    0.13
  -4   4  -3    1.26    0.25
  -4   4  -3    1.51    0.23
  -4   4  -3    1.41    0.16
  -4   4  -3    1.61    0.13
   4  -4   3    1.60    0.14
   4  -4   3    1.40    0.21
  -5   4  -3    6.65    0.27
  -5   4  -3    6.20    0.33
  -5   4  -3    6.49    0.32
  -5   4  -3    5.98    0.30
  -5   4  -3    5.72    0.48
  -5   4  -3    5.91    0.33
   5  -4   3    5.71    0.39
   5  -4   3    5.94    0.25
   5  -4   3    6.28    0.25
   5  -4   3    5.71    0.30
  -6   4  -3   35.28    1.00
  -6   4  -3   35.15    0.99
  -6   4  -3   34.37    1.03
  -6   4  -3   34.20    0.98
   6  -4   3   35.65    0.98
  -7   4  -3   16.87    0.69
  -7   4  -3   16.16    0.71
   7  -4   3   16.60    0.68
  -8   4  -3    1.63    0.33
   8  -4   3    1.64    0.33
   7   3  -3    2.23    0.28
  -7  -3   3    1.94    0.33
   6   3  -3    1.47    0.33
   6   3  -3    0.60    0.20
  -6  -3   3    0.85    0.28
  -6  -3   3    1.05    0.30
  -6  -3   3    1.04    0.25
   5   3  -3    8.14    0.55
   5   3  -3    8.98    0.50
   5   3  -3    8.22    0.43
   5   3  -3    8.10    0.32
  -5  -3   3    7.65    0.50
  -5  -3   3    7.88    0.53
  -5  -3   3    7.91    0.45
  -5  -3   3    7.87    0.49
  -5  -3   3    7.38    0.52
   4   3  -3    0.74    0.19
   4   3  -3    0.44    0.16
   4   3  -3    0.51    0.18
   4   3  -3    0.70    0.21
   4   3  -3    0.50    0.20
   4   3  -3    0.77    0.19
  -4  -3   3    0.45    0.17
  -4  -3   3    0.71    0.21
  -4  -3   3    0.57    0.21
  -4  -3   3    0.71    0.20
  -4  -3   3    0.61    0.19
   3   3  -3   71.07    1.69
   3   3  -3   69.83    1.78
   3   3  -3   73.26    1.62
   3   3  -3   67.71    1.78
   3   3  -3   72.34    1.68
   3   3  -3   71.89    1.54
   3   3  -3   72.62    1.46
  -3  -3   3   70.14    1.54
  -3  -3   3   69.75    1.60
  -3  -3   3   73.56    1.69
  -3  -3   3   71.43    1.79
  -3  -3   3   71.19    1.69
  -3  -3   3   67.10    1.77
   2   3  -3   52.65    1.34
   2   3  -3   53.71    1.27
   2   3  -3   53.34    1.15
   2   3  -3   53.55    1.35
   2   3  -3   50.88    1.19
   2   3  -3   53.52    1.27
   2   3  -3   54.83    1.17
  -2  -3   3   53.14    1.34
  -2  -3   3   52.98    1.15
  -2  -3   3   53.51    1.35
  -2  -3   3   53.13    1.26
  -2  -3   3   53.69    1.26
  -2  -3   3   52.24    1.21
   1   3  -3   10.28    0.32
   1   3  -3   10.26    0.35
   1   3  -3   10.40    0.34
   1   3  -3   10.33    0.32
   1   3  -3    9.81    0.38
   1   3  -3   10.35    0.32
   1   3  -3   10.15    0.35
   1   3  -3   10.44    0.33
   1   3  -3   10.15    0.38
  -1  -3   3    9.95    0.29
  -1  -3   3   10.17    0.37
  -1  -3   3   10.33    0.30
  -1  -3   3    9.87    0.33
  -1  -3   3   10.09    0.34
  -1  -3   3   10.51    0.34
  -1  -3   3   10.33    0.38
  -1  -3   3   10.22    0.38
  -1  -3   3   10.26    0.30
   0   3  -3   11.96    0.28
   0   3  -3   11.64    0.36
   0   3  -3   11.85    0.33
   0   3  -3   12.37    0.36
   0   3  -3   11.98    0.28
   0   3  -3   11.11    0.39
   0   3  -3   11.89    0.32
   0   3  -3   12.06    0.32
   0   3  -3   11.67    0.27
   0  -3   3   11.58    0.33
   0  -3   3   12.35    0.41
   0  -3   3   11.98    0.35
   0  -3   3   11.81    0.31
   0  -3   3   11.90    0.31
  -1   3  -3  224.11    4.53
  -1   3  -3  222.62    4.66
  -1   3  -3  227.66    4.53
   1  -3   3  223.06    4.48
  -2   3  -3    7.01    0.20
  -2   3  -3    6.84    0.20
  -2   3  -3    7.02    0.33
  -2   3  -3    7.02    0.20
   2  -3   3    6.81    0.33
  -3   3  -3   19.81    0.65
  -3   3  -3   18.79    0.42
  -3   3  -3   19.23    0.42
  -3   3  -3   18.84    0.51
  -3   3  -3   19.72    0.52
   3  -3   3   18.33    0.59
   3  -3   3   19.65    0.45
   3  -3   3   19.03    0.44
   3  -3   3   19.00    0.44
  -4   3  -3    9.02    0.28
  -4   3  -3    9.66    0.34
  -4   3  -3    8.89    0.37
  -4   3  -3    9.74    0.48
  -4   3  -3    8.61    0.36
  -4   3  -3    9.32    0.33
   4  -3   3    9.47    0.32
   4  -3   3    9.49    0.42
   4  -3   3    9.63    0.34
   4  -3   3    9.30    0.32
  -5   3  -3   18.19    0.60
  -5   3  -3   19.86    0.55
  -5   3  -3   17.95    0.65
  -5   3  -3   18.78    0.62
  -5   3  -3   18.67    0.66
   5  -3   3   19.02    0.59
   5  -3   3   19.00    0.58
   5  -3   3   19.83    0.62
  -6   3  -3    0.61    0.19
  -6   3  -3    0.58    0.18
  -6   3  -3    0.64    0.19
  -6   3  -3    0.43    0.18
  -6   3  -3    0.94    0.23
   6  -3   3    0.53    0.20
  -7   3  -3    5.68    0.44
   7  -3   3    5.46    0.45
  -8   3  -3    1.98    0.36
   8  -3   3    1.63    0.34
  -8  -2   3   11.58    0.68
   7   2  -3    1.71    0.24
  -7  -2   3    1.13    0.28
  -7  -2   3    0.73    0.31
   6   2  -3   33.08    1.09
   6   2  -3   32.48    0.90
   6   2  -3   32.67    0.89
   6   2  -3   31.52    1.17
  -6  -2   3   31.37    1.18
  -6  -2   3   30.44    1.10
  -6  -2   3   30.93    0.99
  -6  -2   3   32.09    1.20
   5   2  -3   40.30    1.01
   5   2  -3   41.09    1.14
   5   2  -3   38.72    1.25
   5   2  -3   37.59    1.11
   5   2  -3   39.31    1.00
  -5  -2   3   37.18    1.24
  -5  -2   3   37.46    1.16
  -5  -2   3   38.76    1.06
  -5  -2   3   38.96    1.18
  -5  -2   3   39.58    1.27
   4   2  -3    0.90    0.22
   4   2  -3    0.53    0.19
   4   2  -3    0.93    0.18
   4   2  -3    0.79    0.17
   4   2  -3    0.66    0.17
   4   2  -3    0.90    0.08
   4   2  -3    0.88    0.18
   4   2  -3    0.85    0.18
  -4  -2   3    0.97    0.20
  -4  -2   3    0.72    0.20
  -4  -2   3    1.05    0.18
  -4  -2   3    0.77    0.18
  -4  -2   3    1.12    0.24
   3   2  -3  251.67    5.12
   3   2  -3  254.40    4.87
   3   2  -3  244.80    5.11
   3   2  -3  247.81    4.74
   3   2  -3  238.18    5.30
   3   2  -3  247.83    5.32
  -3  -2   3  246.56    5.12
  -3  -2   3  259.69    4.87
  -3  -2   3  249.35    4.75
  -3  -2   3  251.10    5.13
  -3  -2   3  245.17    5.32
  -3  -2   3  248.08    5.32
   2   2  -3  302.73    5.60
   2   2  -3  296.67    6.03
   2   2  -3  297.15    6.24
   2   2  -3  298.77    6.24
   2   2  -3  305.96    6.03
  -2  -2   3  300.00    5.72
  -2  -2   3  297.76    6.03
  -2  -2   3  298.10    6.24
  -2  -2   3  297.44    5.60
  -2  -2   3  300.75    6.25
  -2  -2   3  296.58    6.02
   1   2  -3   16.46    0.41
   1   2  -3   15.52    0.48
   1   2  -3   15.56    0.41
   1   2  -3   16.49    0.45
   1   2  -3   15.22    0.42
   1   2  -3   15.65    0.45
   1   2  -3   14.93    0.42
   1   2  -3   15.09    0.48
  -1  -2   3   15.47    0.43
  -1  -2   3   15.91    0.49
  -1  -2   3   15.59    0.48
  -1  -2   3   15.95    0.44
  -1  -2   3   16.26    0.40
  -1  -2   3   15.29    0.43
  -1  -2   3   16.18    0.39
   0   2  -3   44.29    1.01
   0   2  -3   43.57    0.88
   0   2  -3   43.66    0.95
   0   2  -3   44.78    0.95
   0   2  -3   43.93    0.87
   0   2  -3   45.04    1.04
   0   2  -3   44.69    1.01
   0   2  -3   44.25    0.86
   0   2  -3   45.04    0.96
   0   2  -3   43.63    0.88
   0  -2   3   44.12    1.05
   0  -2   3   44.56    1.00
   0  -2   3   41.13    0.99
   0  -2   3   44.48    0.91
   0  -2   3   44.41    0.91
   0  -2   3   44.85    0.90
   0  -2   3   43.47    0.90
  -1   2  -3   78.28    1.68
  -1   2  -3   79.72    1.66
  -1   2  -3   81.61    1.66
   1  -2   3   77.73    1.48
   1  -2   3   80.33    1.64
   1  -2   3   77.22    1.48
   1  -2   3   79.25    1.64
  -2   2  -3   35.38    0.71
  -2   2  -3   33.74    0.71
  -2   2  -3   35.06    0.81
  -2   2  -3   35.72    0.81
   2  -2   3   34.90    0.78
   2  -2   3   34.48    0.78
   2  -2   3   34.64    0.71
  -3   2  -3   32.68    0.84
  -3   2  -3   33.27    0.78
  -3   2  -3   33.89    0.93
  -3   2  -3   33.58    0.78
  -3   2  -3   33.62    0.69
  -3   2  -3   33.39    0.85
   3  -2   3   32.90    0.81
   3  -2   3   33.28    0.81
   3  -2   3   32.40    0.75
  -4   2  -3    2.19    0.18
  -4   2  -3    2.36    0.26
  -4   2  -3    1.93    0.21
  -4   2  -3    2.38    0.23
  -4   2  -3    1.99    0.19
  -4   2  -3    2.10    0.19
   4  -2   3    2.77    0.22
   4  -2   3    2.24    0.20
   4  -2   3    2.10    0.20
  -5   2  -3   23.76    0.79
  -5   2  -3   23.04    0.74
  -5   2  -3   24.50    0.67
  -5   2  -3   23.86    0.80
  -5   2  -3   23.55    0.81
  -5   2  -3   24.57    0.76
   5  -2   3   23.68    0.73
   5  -2   3   23.61    0.74
  -6   2  -3    0.72    0.20
  -6   2  -3    0.61    0.23
  -6   2  -3    0.76    0.22
  -6   2  -3    0.68    0.21
  -6   2  -3    0.84    0.20
   6  -2   3    0.77    0.22
  -7   2  -3    0.87    0.23
  -7   2  -3    0.17    0.21
   7  -2   3    0.31    0.24
  -8   2  -3    3.93    0.47
   8  -2   3    4.15    0.48
  -8  -1   3    2.15    0.37
   7   1  -3    0.20    0.16
  -7  -1   3    0.39    0.24
  -7  -1   3    0.44    0.24
   6   1  -3   88.08    2.13
   6   1  -3   85.12    2.30
   6   1  -3   89.33    2.07
   6   1  -3   85.15    1.87
  -6  -1   3   86.86    2.03
  -6  -1   3   87.39    2.23
  -6  -1   3   87.73    2.34
  -6  -1   3   90.78    2.37
   5   1  -3   10.01    0.56
   5   1  -3   10.18    0.41
   5   1  -3   10.72    0.54
   5   1  -3   10.14    0.29
   5   1  -3   10.40    0.44
   5   1  -3   10.39    0.49
  -5  -1   3    9.93    0.51
  -5  -1   3   10.37    0.58
  -5  -1   3    9.68    0.47
  -5  -1   3   10.31    0.53
  -5  -1   3    8.99    0.53
   4   1  -3   29.33    0.95
   4   1  -3   29.49    0.78
   4   1  -3   30.05    0.86
   4   1  -3   28.91    0.93
   4   1  -3   27.64    0.84
   4   1  -3   30.90    0.86
  -4  -1   3   28.60    0.94
  -4  -1   3   30.03    0.96
  -4  -1   3   30.19    0.81
  -4  -1   3   30.09    0.90
  -4  -1   3   31.98    0.91
   3   1  -3   47.67    1.12
   3   1  -3   46.73    1.06
   3   1  -3   47.04    1.16
   3   1  -3   48.41    1.25
   3   1  -3   46.94    1.16
   3   1  -3   47.02    1.24
  -3  -1   3   48.20    1.26
  -3  -1   3   47.48    1.18
  -3  -1   3   47.51    1.08
  -3  -1   3   45.42    1.24
  -3  -1   3   46.33    1.18
   2   1  -3   38.88    0.86
   2   1  -3   38.73    1.00
   2   1  -3   37.17    0.93
   2   1  -3   38.57    0.94
   2   1  -3   38.00    0.86
   2   1  -3   39.03    0.90
   2   1  -3   37.17    0.99
   2   1  -3   38.49    0.90
  -2  -1   3   38.35    0.86
  -2  -1   3   38.04    0.94
  -2  -1   3   38.91    1.00
  -2  -1   3   37.61    0.94
  -2  -1   3   38.51    0.89
  -2  -1   3   37.66    1.00
   1   1  -3  244.73    4.93
   1   1  -3  241.34    4.92
   1   1  -3  241.26    4.58
   1   1  -3  249.06    5.10
   1   1  -3  244.03    4.67
   1   1  -3  245.57    4.66
   1   1  -3  249.34    4.58
   1   1  -3  243.03    5.09
  -1  -1   3  251.88    5.10
  -1  -1   3  242.40    4.96
  -1  -1   3  249.10    4.57
  -1  -1   3  247.12    4.57
  -1  -1   3  252.91    5.10
  -1  -1   3  245.67    4.68
  -1  -1   3  246.79    4.92
   0   1  -3  362.47    6.42
   0   1  -3  351.26    7.13
   0   1  -3  354.04    6.53
   0   1  -3  340.70    7.05
   0   1  -3  341.63    6.53
   0   1  -3  362.97    6.90
   0   1  -3  344.53    6.43
   0   1  -3  348.35    6.92
   0   1  -3  359.10    7.13
   0  -1   3  341.11    7.06
   0  -1   3  345.54    6.88
   0  -1   3  358.71    7.12
   0  -1   3  343.10    6.40
   0  -1   3  358.70    6.40
   0  -1   3  350.28    7.14
   0  -1   3  356.38    6.88
   0  -1   3  338.83    6.55
  -1   1  -3   28.24    0.57
  -1   1  -3   27.73    0.63
  -1   1  -3   28.74    0.69
  -1   1  -3   28.10    0.57
  -1   1  -3   28.39    0.64
  -1   1  -3   28.72    0.69
   1  -1   3   28.83    0.68
   1  -1   3   28.26    0.61
  -2   1  -3   55.26    1.08
  -2   1  -3   55.11    1.19
  -2   1  -3   54.76    1.22
  -2   1  -3   56.87    1.27
  -2   1  -3   53.28    1.26
  -2   1  -3   53.55    1.19
  -2   1  -3   55.50    1.08
   2  -1   3   54.51    1.14
   2  -1   3   54.48    1.25
  -3   1  -3  212.03    4.29
  -3   1  -3  209.83    4.45
  -3   1  -3  214.04    3.96
  -3   1  -3  210.35    4.45
  -3   1  -3  208.70    4.28
   3  -1   3  209.42    4.42
   3  -1   3  211.10    4.08
   3  -1   3  208.72    4.41
  -4   1  -3    1.70    0.23
  -4   1  -3    1.31    0.19
  -4   1  -3    1.55    0.20
  -4   1  -3    1.46    0.21
  -4   1  -3    1.65    0.21
  -4   1  -3    1.60    0.18
   4  -1   3    1.35    0.19
   4  -1   3    1.65    0.21
   4  -1   3    1.44    0.20
  -5   1  -3   16.19    0.62
  -5   1  -3   16.54    0.56
  -5   1  -3   14.81    0.65
  -5   1  -3   16.50    0.63
  -5   1  -3   16.16    0.66
  -5   1  -3   15.95    0.61
   5  -1   3   16.77    0.61
   5  -1   3   15.63    0.62
  -6   1  -3    8.36    0.51
  -6   1  -3    8.09    0.45
  -6   1  -3    7.95    0.51
  -6   1  -3    7.86    0.49
   6  -1   3    8.51    0.51
  -7   1  -3    1.38    0.31
  -7   1  -3    1.46    0.29
   7  -1   3    1.25    0.30
  -8   1  -3    1.36    0.37
  -8   0   3    7.86    0.58
   7   0  -3    0.92    0.16
   7   0  -3    0.59    0.28
   7   0  -3    0.89    0.24
  -7   0   3    0.97    0.31
  -7   0   3    0.72    0.24
  -7   0   3    0.31    0.25
   6   0  -3    0.88    0.25
   6   0  -3    1.33    0.24
   6   0  -3    1.15    0.19
   6   0  -3    0.87    0.27
  -6   0   3    1.17    0.30
  -6   0   3    0.98    0.26
  -6   0   3    1.07    0.27
  -6   0   3    1.09    0.24
  -6   0   3    0.48    0.25
   5   0  -3    4.70    0.34
   5   0  -3    4.77    0.28
   5   0  -3    4.84    0.25
   5   0  -3    4.68    0.32
   5   0  -3    4.38    0.38
   5   0  -3    4.57    0.39
   5   0  -3    4.76    0.35
  -5   0   3    4.80    0.35
  -5   0   3    4.64    0.40
  -5   0   3    3.84    0.38
  -5   0   3    4.71    0.33
  -5   0   3    5.18    0.38
  -5   0   3    4.38    0.36
   4   0  -3    0.40    0.14
   4   0  -3    0.34    0.14
   4   0  -3    0.23    0.11
   4   0  -3    0.22    0.14
   4   0  -3    0.24    0.13
   4   0  -3    0.38    0.16
  -4   0   3    0.39    0.15
  -4   0   3    0.41    0.16
  -4   0   3    0.39    0.16
  -4   0   3    0.23    0.14
  -4   0   3    0.51    0.15
  -4   0   3    0.56    0.15
   3   0  -3   74.47    1.77
   3   0  -3   73.43    1.53
   3   0  -3   72.15    1.61
   3   0  -3   75.80    1.78
   3   0  -3   75.32    1.61
   3   0  -3   74.34    1.67
  -3   0   3   71.93    1.77
  -3   0   3   75.45    1.79
  -3   0   3   74.42    1.70
  -3   0   3   72.20    1.69
  -3   0   3   73.25    1.56
  -3   0   3   73.22    1.69
   2   0  -3   -0.05    0.07
   2   0  -3    0.27    0.09
   2   0  -3   -0.02    0.08
   2   0  -3    0.02    0.08
   2   0  -3    0.20    0.10
   2   0  -3    0.02    0.07
   2   0  -3    0.05    0.10
   2   0  -3    0.02    0.07
  -2   0   3    0.02    0.10
  -2   0   3    0.08    0.08
  -2   0   3    0.09    0.09
  -2   0   3    0.01    0.07
  -2   0   3    0.05    0.10
   1   0  -3  157.49    2.93
   1   0  -3  156.33    3.28
   1   0  -3  153.99    3.19
   1   0  -3  153.20    2.99
   1   0  -3  152.69    2.93
   1   0  -3  154.13    3.27
   1   0  -3  151.46    3.16
   1   0  -3  159.01    3.16
  -1   0   3  152.95    3.15
  -1   0   3  156.29    2.93
  -1   0   3  156.78    2.93
  -1   0   3  155.91    3.28
  -1   0   3  156.56    3.28
  -1   0   3  154.47    3.19
  -1   0   3  152.18    3.16
  -1   0   3  152.75    3.00
   0   0  -3   21.08    0.57
   0   0  -3   21.39    0.54
   0   0  -3   20.93    0.57
   0   0  -3   21.40    0.54
   0   0  -3   21.18    0.50
   0   0  -3   21.28    0.49
   0   0  -3   21.28    0.52
   0   0  -3   21.24    0.49
   0   0   3   21.56    0.58
   0   0   3   21.26    0.48
   0   0   3   20.53    0.48
   0   0   3   21.03    0.53
   0   0   3   21.74    0.57
   0   0   3   21.54    0.53
   0   0   3   20.67    0.51
   0   0   3   20.41    0.52
  -1   0  -3  160.30    3.26
  -1   0  -3  164.50    3.03
  -1   0  -3  159.85    3.08
  -1   0  -3  164.41    3.40
  -1   0  -3  161.77    3.39
  -1   0  -3  162.26    3.03
  -1   0  -3  157.69    3.26
   1   0   3  157.73    3.23
   1   0   3  160.43    2.99
   1   0   3  163.41    3.23
   1   0   3  160.40    3.38
   1   0   3  161.20    3.38
   1   0   3  160.59    2.98
   1   0   3  159.24    3.10
  -2   0  -3  451.23    9.14
  -2   0  -3  448.29    8.85
  -2   0  -3  433.73    9.14
  -2   0  -3  449.38    8.23
  -2   0  -3  437.78    8.84
   2   0   3  433.56    8.77
   2   0   3  451.81    8.13
   2   0   3  457.10    8.78
   2   0   3  459.51    9.13
   2   0   3  445.32    9.13
   2   0   3  444.11    8.40
  -3   0  -3   10.67    0.42
  -3   0  -3   11.44    0.39
  -3   0  -3   10.84    0.42
  -3   0  -3   10.97    0.46
  -3   0  -3   10.66    0.45
   3   0   3   10.70    0.33
   3   0   3   10.88    0.41
   3   0   3   11.83    0.45
   3   0   3   11.27    0.45
  -4   0  -3    9.66    0.48
  -4   0  -3    9.27    0.44
  -4   0  -3    9.60    0.44
  -4   0  -3    9.26    0.41
  -4   0  -3   10.15    0.42
  -4   0  -3    9.66    0.48
   4   0   3   10.58    0.47
   4   0   3    9.30    0.31
   4   0   3    9.86    0.46
   4   0   3    9.92    0.45
  -5   0  -3    5.44    0.39
  -5   0  -3    6.08    0.42
  -5   0  -3    5.99    0.37
  -5   0  -3    5.77    0.42
  -5   0  -3    6.59    0.46
  -5   0  -3    5.84    0.38
   5   0   3    6.23    0.43
   5   0   3    6.37    0.42
  -6   0  -3    0.22    0.20
  -6   0  -3    0.32    0.21
  -6   0  -3    0.52    0.20
  -6   0  -3    0.56    0.24
   6   0   3    0.35    0.22
  -7   0  -3    0.13    0.24
  -7   0  -3    0.18    0.22
   7   0   3    0.39    0.25
  -8   1   3    5.16    0.49
  -8   1   3    5.48    0.57
   7  -1  -3   18.79    0.81
   7  -1  -3   17.09    0.75
  -7   1   3   18.72    0.88
  -7   1   3   16.99    0.72
  -7   1   3   18.74    0.84
   6  -1  -3    7.34    0.35
   6  -1  -3    7.11    0.45
   6  -1  -3    7.62    0.40
   6  -1  -3    7.10    0.31
   6  -1  -3    8.19    0.49
   6  -1  -3    6.49    0.49
  -6   1   3    7.88    0.53
  -6   1   3    7.25    0.44
  -6   1   3    7.35    0.48
  -6   1   3    6.55    0.50
  -6   1   3    6.78    0.49
  -6   1   3    7.32    0.48
   5  -1  -3   33.43    1.02
   5  -1  -3   33.92    0.82
   5  -1  -3   33.35    1.07
   5  -1  -3   34.00    0.99
   5  -1  -3   34.32    0.82
   5  -1  -3   34.46    1.08
   5  -1  -3   34.16    0.94
  -5   1   3   34.99    1.11
  -5   1   3   32.77    1.01
  -5   1   3   33.80    1.09
  -5   1   3   33.59    0.93
  -5   1   3   33.70    1.05
  -5   1   3   33.66    1.02
   4  -1  -3   41.09    1.12
   4  -1  -3   39.87    1.02
   4  -1  -3   38.86    1.11
   4  -1  -3   39.31    1.01
   4  -1  -3   38.42    1.01
   4  -1  -3   38.85    0.90
   4  -1  -3   37.67    0.90
   4  -1  -3   39.02    1.00
  -4   1   3   39.22    0.97
  -4   1   3   40.08    1.07
  -4   1   3   38.95    1.09
  -4   1   3   37.69    1.11
  -4   1   3   38.92    1.13
  -4   1   3   38.43    1.05
   3  -1  -3  121.57    2.60
   3  -1  -3  120.43    2.39
   3  -1  -3  122.47    2.50
   3  -1  -3  121.38    2.60
   3  -1  -3  124.71    2.74
   3  -1  -3  126.15    2.75
   3  -1  -3  123.66    2.40
  -3   1   3  123.33    2.63
  -3   1   3  122.85    2.43
  -3   1   3  122.05    2.69
  -3   1   3  117.26    2.62
  -3   1   3  119.21    2.74
  -3   1   3  123.16    2.75
   2  -1  -3    6.42    0.31
   2  -1  -3    5.90    0.27
   2  -1  -3    5.96    0.28
   2  -1  -3    6.15    0.25
   2  -1  -3    6.01    0.31
   2  -1  -3    6.21    0.26
   2  -1  -3    6.11    0.27
   2  -1  -3    6.47    0.29
  -2   1   3    6.16    0.31
  -2   1   3    5.96    0.26
  -2   1   3    5.58    0.31
  -2   1   3    6.08    0.29
  -2   1   3    5.78    0.28
  -2   1   3    6.08    0.27
  -2   1   3    6.74    0.28
   1  -1  -3  711.39   14.19
   1  -1  -3  709.40   14.21
   1  -1  -3  744.16   14.69
   1  -1  -3  694.03   13.26
   1  -1  -3  743.35   14.70
   1  -1  -3  720.70   13.22
   1  -1  -3  718.82   13.47
   1  -1  -3  689.41   14.67
  -1   1   3  734.15   14.23
  -1   1   3  720.84   13.49
  -1   1   3  771.41   14.66
  -1   1   3  719.46   13.27
  -1   1   3  713.66   14.66
  -1   1   3  703.57   14.19
  -1   1   3  734.35   13.24
  -1   1   3  736.75   14.63
   0  -1  -3    7.67    0.29
   0  -1  -3    7.28    0.27
   0  -1  -3    7.33    0.28
   0  -1  -3    7.66    0.31
   0  -1  -3    8.04    0.27
   0  -1  -3    7.45    0.31
   0  -1  -3    7.84    0.27
   0   1   3    7.27    0.27
   0   1   3    7.77    0.23
   0   1   3    7.97    0.27
   0   1   3    7.85    0.26
   0   1   3    7.83    0.29
   0   1   3    7.72    0.31
   0   1   3    7.75    0.31
  -1  -1  -3    2.78    0.19
  -1  -1  -3    2.77    0.19
  -1  -1  -3    2.85    0.22
  -1  -1  -3    3.03    0.22
  -1  -1  -3    2.93    0.18
  -1  -1  -3    3.40    0.20
   1   1   3    2.81    0.16
   1   1   3    2.71    0.18
   1   1   3    3.06    0.19
   1   1   3    2.89    0.18
   1   1   3    3.04    0.22
   1   1   3    3.19    0.21
   1   1   3    2.52    0.17
  -2  -1  -3  199.19    4.32
  -2  -1  -3  206.84    4.17
  -2  -1  -3  207.62    3.86
  -2  -1  -3  205.99    4.32
  -2  -1  -3  198.87    4.15
  -2  -1  -3  190.12    4.31
   2   1   3  204.52    3.96
   2   1   3  200.29    3.79
   2   1   3  204.99    4.11
   2   1   3  202.75    4.11
   2   1   3  198.53    4.30
   2   1   3  208.46    3.81
   2   1   3  197.57    4.30
  -3  -1  -3    2.50    0.25
  -3  -1  -3    1.97    0.23
  -3  -1  -3    2.21    0.21
  -3  -1  -3    2.01    0.25
  -3  -1  -3    1.53    0.22
   3   1   3    2.21    0.17
   3   1   3    2.14    0.24
   3   1   3    2.01    0.19
   3   1   3    2.24    0.24
   3   1   3    1.74    0.23
   3   1   3    2.55    0.18
  -4  -1  -3   38.79    0.99
  -4  -1  -3   37.75    1.00
  -4  -1  -3   38.21    1.16
  -4  -1  -3   38.02    1.09
  -4  -1  -3   35.97    1.14
  -4  -1  -3   37.35    1.08
   4   1   3   38.99    0.80
   4   1   3   37.94    1.05
   4   1   3   37.12    0.95
   4   1   3   38.24    1.14
   4   1   3   38.78    1.13
  -5  -1  -3   27.44    0.78
  -5  -1  -3   27.24    0.99
  -5  -1  -3   25.10    0.90
  -5  -1  -3   25.87    0.97
  -5  -1  -3   26.06    0.84
   5   1   3   28.05    0.91
   5   1   3   26.53    0.95
  -6  -1  -3    0.20    0.23
  -6  -1  -3   -0.23    0.19
  -6  -1  -3    0.32    0.22
  -6  -1  -3   -0.09    0.19
   6   1   3   -0.01    0.22
  -7  -1  -3    0.24    0.27
  -7  -1  -3    0.16    0.23
  -8   2   3    1.72    0.33
  -8   2   3    1.89    0.38
   7  -2  -3    0.72    0.25
   7  -2  -3    0.84    0.27
  -7   2   3    0.67    0.24
  -7   2   3    0.72    0.29
  -7   2   3    0.46    0.25
   6  -2  -3   -0.03    0.13
   6  -2  -3    0.13    0.10
   6  -2  -3    0.14    0.19
   6  -2  -3   -0.02    0.19
   6  -2  -3   -0.05    0.14
   6  -2  -3   -0.04    0.17
   6  -2  -3    0.14    0.18
  -6   2   3   -0.09    0.19
  -6   2   3   -0.05    0.18
  -6   2   3    0.06    0.17
  -6   2   3    0.09    0.18
  -6   2   3    0.21    0.18
  -6   2   3    0.15    0.19
   5  -2  -3   92.03    1.84
   5  -2  -3   92.64    2.25
   5  -2  -3   90.39    2.24
   5  -2  -3   92.21    2.25
   5  -2  -3   93.43    2.05
   5  -2  -3   92.34    2.08
   5  -2  -3   92.55    1.84
   5  -2  -3   92.00    2.08
  -5   2   3   92.27    2.00
  -5   2   3   90.54    2.27
  -5   2   3   87.16    2.16
  -5   2   3   94.53    2.30
  -5   2   3   93.80    2.18
  -5   2   3   93.49    2.28
   4  -2  -3    4.89    0.25
   4  -2  -3    5.24    0.25
   4  -2  -3    4.83    0.28
   4  -2  -3    5.02    0.30
   4  -2  -3    5.05    0.34
   4  -2  -3    5.62    0.36
  -4   2   3    4.50    0.33
  -4   2   3    5.08    0.33
  -4   2   3    6.06    0.38
  -4   2   3    5.04    0.29
  -4   2   3    5.45    0.33
  -4   2   3    5.09    0.35
   3  -2  -3    3.31    0.26
   3  -2  -3    3.88    0.27
   3  -2  -3    3.59    0.23
   3  -2  -3    3.74    0.20
   3  -2  -3    3.66    0.21
   3  -2  -3    4.65    0.26
   3  -2  -3    3.60    0.25
   3  -2  -3    3.07    0.21
   3  -2  -3    3.10    0.27
  -3   2   3    3.84    0.26
  -3   2   3    3.37    0.23
  -3   2   3    3.66    0.28
  -3   2   3    4.05    0.27
  -3   2   3    3.70    0.25
  -3   2   3    4.22    0.30
   2  -2  -3  418.83    7.84
   2  -2  -3  420.35    8.43
   2  -2  -3  425.31    8.02
   2  -2  -3  428.53    8.72
   2  -2  -3  423.17    8.72
   2  -2  -3  419.91    8.73
   2  -2  -3  425.05    7.85
  -2   2   3  424.25    8.01
  -2   2   3  421.01    7.87
  -2   2   3  424.62    8.72
  -2   2   3  429.61    8.46
  -2   2   3  418.37    8.73
  -2   2   3  424.24    8.46
  -2   2   3  435.21    8.74
   1  -2  -3   86.41    1.74
   1  -2  -3   87.92    1.89
   1  -2  -3   87.35    1.90
   1  -2  -3   88.93    1.99
   1  -2  -3   89.68    1.80
   1  -2  -3   91.25    1.99
   1  -2  -3   87.39    1.75
   1  -2  -3   85.86    1.96
  -1   2   3   86.61    1.90
  -1   2   3   86.64    1.76
  -1   2   3   88.02    1.99
  -1   2   3   85.14    1.89
  -1   2   3   86.66    1.98
   0  -2  -3   75.89    1.75
   0  -2  -3   74.60    1.58
   0  -2  -3   77.68    1.76
   0  -2  -3   75.28    1.67
   0  -2  -3   74.64    1.67
   0  -2  -3   75.69    1.54
   0   2   3   74.64    1.66
   0   2   3   74.12    1.66
   0   2   3   74.61    1.53
   0   2   3   74.78    1.58
   0   2   3   75.88    1.75
   0   2   3   74.38    1.75
  -1  -2  -3    1.26    0.18
  -1  -2  -3    1.82    0.19
  -1  -2  -3    1.62    0.17
  -1  -2  -3    1.58    0.17
  -1  -2  -3    1.25    0.16
  -1  -2  -3    1.67    0.20
   1   2   3    1.62    0.20
   1   2   3    1.80    0.19
   1   2   3    1.82    0.17
   1   2   3    1.68    0.16
   1   2   3    1.21    0.19
   1   2   3    1.50    0.17
  -2  -2  -3    1.77    0.20
  -2  -2  -3    1.59    0.22
  -2  -2  -3    1.38    0.19
  -2  -2  -3    1.46    0.18
  -2  -2  -3    1.17    0.20
  -2  -2  -3    2.56    0.27
   2   2   3    1.66    0.18
   2   2   3    1.39    0.20
   2   2   3    1.42    0.16
   2   2   3    1.61    0.21
   2   2   3    1.59    0.16
   2   2   3    1.27    0.18
   2   2   3    1.62    0.18
  -3  -2  -3   52.99    1.47
  -3  -2  -3   53.82    1.40
  -3  -2  -3   53.78    1.28
  -3  -2  -3   54.74    1.40
  -3  -2  -3   55.91    1.49
   3   2   3   55.37    1.34
   3   2   3   54.27    1.20
   3   2   3   54.80    1.19
   3   2   3   54.80    1.46
   3   2   3   53.45    1.47
   3   2   3   57.38    1.36
  -4  -2  -3  133.94    3.01
  -4  -2  -3  130.11    2.77
  -4  -2  -3  135.39    2.82
  -4  -2  -3  131.53    3.14
  -4  -2  -3  133.12    3.14
  -4  -2  -3  129.83    3.00
   4   2   3  134.49    2.61
   4   2   3  130.05    2.86
   4   2   3  132.29    3.13
   4   2   3  132.53    2.87
  -5  -2  -3    0.63    0.26
  -5  -2  -3    0.72    0.26
  -5  -2  -3    0.29    0.20
  -5  -2  -3    0.33    0.21
   5   2   3    0.37    0.23
   5   2   3    0.73    0.25
   5   2   3    0.59    0.12
  -6  -2  -3   15.23    0.77
  -6  -2  -3   15.85    0.78
  -6  -2  -3   15.05    0.68
   6   2   3   14.70    0.75
  -7  -2  -3    3.23    0.47
  -7  -2  -3    3.21    0.42
   8  -3  -3    7.45    0.58
  -8   3   3    6.73    0.56
  -8   3   3    6.81    0.52
   7  -3  -3    0.57    0.24
   7  -3  -3    0.51    0.20
   7  -3  -3    0.68    0.26
  -7   3   3    0.37    0.24
  -7   3   3    0.38    0.21
  -7   3   3    0.49    0.24
   6  -3  -3    5.92    0.41
   6  -3  -3    5.58    0.44
   6  -3  -3    5.41    0.41
   6  -3  -3    5.24    0.40
   6  -3  -3    5.71    0.46
  -6   3   3    4.90    0.43
  -6   3   3    5.12    0.40
  -6   3   3    4.97    0.37
  -6   3   3    5.33    0.49
  -6   3   3    5.34    0.46
  -6   3   3    4.60    0.39
   5  -3  -3   65.13    1.55
   5  -3  -3   60.59    1.69
   5  -3  -3   66.41    1.28
   5  -3  -3   62.90    1.66
   5  -3  -3   63.12    1.46
   5  -3  -3   63.77    1.27
  -5   3   3   64.16    1.62
  -5   3   3   63.68    1.71
  -5   3   3   59.76    1.67
  -5   3   3   64.04    1.47
  -5   3   3   61.69    1.60
  -5   3   3   64.72    1.71
   4  -3  -3   18.61    0.56
   4  -3  -3   19.29    0.68
   4  -3  -3   17.82    0.48
   4  -3  -3   18.80    0.49
   4  -3  -3   18.49    0.61
   4  -3  -3   17.16    0.67
   4  -3  -3   16.74    0.65
  -4   3   3   19.11    0.69
  -4   3   3   18.40    0.57
  -4   3   3   17.49    0.66
  -4   3   3   17.18    0.62
  -4   3   3   17.39    0.62
  -4   3   3   17.93    0.68
   3  -3  -3  314.14    6.04
   3  -3  -3  298.07    5.58
   3  -3  -3  297.11    5.57
   3  -3  -3  298.07    5.58
   3  -3  -3  300.76    6.02
   3  -3  -3  303.86    5.78
   3  -3  -3  305.36    6.28
   3  -3  -3  293.57    6.30
   3  -3  -3  299.56    6.29
  -3   3   3  302.90    6.30
  -3   3   3  301.99    6.30
  -3   3   3  292.34    5.64
  -3   3   3  297.26    6.08
  -3   3   3  292.40    6.08
  -3   3   3  281.81    6.29
   2  -3  -3    2.41    0.21
   2  -3  -3    2.06    0.19
   2  -3  -3    2.06    0.17
   2  -3  -3    2.63    0.20
   2  -3  -3    2.04    0.22
   2  -3  -3    1.83    0.21
   2  -3  -3    2.08    0.20
   2  -3  -3    1.92    0.21
  -2   3   3    2.14    0.22
  -2   3   3    2.10    0.20
  -2   3   3    2.02    0.22
  -2   3   3    2.06    0.19
  -2   3   3    2.00    0.20
  -2   3   3    2.04    0.22
  -2   3   3    2.19    0.19
   1  -3  -3   24.68    0.72
   1  -3  -3   24.16    0.61
   1  -3  -3   24.46    0.73
   1  -3  -3   22.71    0.63
   1  -3  -3   22.76    0.66
   1  -3  -3   23.66    0.66
   1  -3  -3   22.68    0.71
  -1   3   3   23.90    0.73
  -1   3   3   23.25    0.62
  -1   3   3   23.42    0.63
  -1   3   3   22.41    0.66
  -1   3   3   23.26    0.67
  -1   3   3   22.47    0.71
   0  -3  -3  137.95    2.68
   0  -3  -3  139.29    2.90
   0  -3  -3  135.75    3.02
   0  -3  -3  140.27    2.90
   0  -3  -3  133.73    2.74
   0  -3  -3  139.38    3.03
   0   3   3  134.19    3.02
   0   3   3  134.83    2.89
   0   3   3  135.48    2.74
   0   3   3  136.76    2.68
   0   3   3  132.39    2.89
   0   3   3  133.45    3.02
  -1  -3  -3  174.34    3.77
  -1  -3  -3  169.68    3.76
  -1  -3  -3  170.72    3.35
  -1  -3  -3  174.07    3.61
  -1  -3  -3  166.12    3.60
  -1  -3  -3  171.28    3.41
   1   3   3  170.89    3.43
   1   3   3  175.34    3.76
   1   3   3  169.43    3.58
   1   3   3  163.82    3.74
   1   3   3  171.48    3.33
   1   3   3  173.03    3.60
  -2  -3  -3    0.66    0.18
  -2  -3  -3    0.70    0.17
  -2  -3  -3    0.58    0.18
  -2  -3  -3    0.75    0.18
  -2  -3  -3    0.52    0.17
  -2  -3  -3    0.51    0.15
   2   3   3    0.62    0.16
   2   3   3    0.55    0.14
   2   3   3    0.54    0.18
   2   3   3    0.57    0.15
   2   3   3    0.47    0.14
   2   3   3    0.52    0.18
  -3  -3  -3    1.75    0.29
  -3  -3  -3    2.43    0.30
  -3  -3  -3    1.76    0.26
  -3  -3  -3    1.74    0.24
  -3  -3  -3    1.97    0.30
   3   3   3    2.45    0.29
   3   3   3    2.12    0.31
   3   3   3    2.30    0.30
   3   3   3    2.08    0.26
   3   3   3    1.66    0.21
  -4  -3  -3    0.00    0.20
  -4  -3  -3   -0.03    0.21
  -4  -3  -3    0.21    0.10
  -4  -3  -3    0.11    0.18
  -4  -3  -3    0.12    0.19
  -4  -3  -3    0.05    0.19
   4   3   3   -0.08    0.19
   4   3   3    0.32    0.21
   4   3   3    0.06    0.14
   4   3   3    0.06    0.17
  -5  -3  -3    0.17    0.22
  -5  -3  -3    0.51    0.21
  -5  -3  -3    0.41    0.23
  -5  -3  -3    0.69    0.25
   5   3   3    0.40    0.15
   5   3   3    0.47    0.23
  -6  -3  -3   10.12    0.60
  -6  -3  -3   10.23    0.68
  -6  -3  -3   10.23    0.67
   8  -4  -3    0.45    0.29
   8  -4  -3    1.28    0.36
  -8   4   3    1.00    0.31
  -8   4   3    0.90    0.29
   7  -4  -3    5.55    0.44
   7  -4  -3    5.13    0.47
   7  -4  -3    5.90    0.55
  -7   4   3    4.85    0.46
  -7   4   3    6.04    0.50
  -7   4   3    5.77    0.43
   6  -4  -3    1.63    0.27
   6  -4  -3    2.15    0.30
   6  -4  -3    2.10    0.30
   6  -4  -3    1.70    0.33
   6  -4  -3    1.66    0.27
  -6   4   3    1.78    0.30
  -6   4   3    1.85    0.26
  -6   4   3    2.01    0.29
  -6   4   3    1.64    0.30
  -6   4   3    1.88    0.34
   5  -4  -3   25.98    0.82
   5  -4  -3   27.50    0.72
   5  -4  -3   26.57    0.89
   5  -4  -3   25.30    0.94
  -5   4   3   24.90    0.77
  -5   4   3   26.26    0.88
  -5   4   3   24.72    0.89
  -5   4   3   26.30    0.93
  -5   4   3   26.23    0.95
  -5   4   3   27.59    0.88
   4  -4  -3    0.23    0.09
   4  -4  -3    0.25    0.16
   4  -4  -3    0.22    0.11
   4  -4  -3    0.33    0.14
   4  -4  -3    0.24    0.16
   4  -4  -3    0.29    0.15
   4  -4  -3    0.22    0.09
  -4   4   3    0.39    0.17
  -4   4   3    0.12    0.13
  -4   4   3    0.04    0.15
  -4   4   3    0.31    0.15
  -4   4   3    0.33    0.15
  -4   4   3    0.02    0.12
   3  -4  -3   -0.12    0.11
   3  -4  -3    0.05    0.09
   3  -4  -3    0.02    0.08
   3  -4  -3    0.02    0.11
   3  -4  -3   -0.01    0.10
   3  -4  -3    0.05    0.09
   3  -4  -3   -0.02    0.11
   3  -4  -3   -0.01    0.12
  -3   4   3    0.09    0.12
  -3   4   3   -0.02    0.12
  -3   4   3    0.04    0.11
  -3   4   3    0.08    0.12
  -3   4   3    0.04    0.12
  -3   4   3    0.20    0.12
   2  -4  -3  234.17    4.66
   2  -4  -3  237.34    4.51
   2  -4  -3  233.76    5.09
   2  -4  -3  238.50    4.87
   2  -4  -3  239.67    4.51
   2  -4  -3  236.88    5.12
   2  -4  -3  239.45    5.09
   2  -4  -3  244.67    4.88
  -2   4   3  242.82    4.63
  -2   4   3  241.83    4.57
  -2   4   3  241.09    5.11
  -2   4   3  231.70    5.09
  -2   4   3  243.57    4.92
  -2   4   3  232.73    5.11
  -2   4   3  240.22    4.92
   1  -4  -3    0.02    0.10
   1  -4  -3    0.03    0.11
   1  -4  -3    0.06    0.08
   1  -4  -3    0.07    0.10
   1  -4  -3   -0.03    0.11
   1  -4  -3    0.04    0.09
   1  -4  -3   -0.01    0.12
  -1   4   3    0.06    0.10
  -1   4   3    0.14    0.12
  -1   4   3    0.13    0.12
  -1   4   3    0.00    0.10
  -1   4   3    0.01    0.09
  -1   4   3    0.12    0.10
   0  -4  -3  125.68    2.88
   0  -4  -3  131.19    2.90
   0  -4  -3  128.91    2.55
   0  -4  -3  128.81    2.75
   0  -4  -3  125.26    2.75
   0  -4  -3  124.70    2.90
   0  -4  -3  130.21    2.63
   0   4   3  125.13    2.55
   0   4   3  127.41    2.89
   0   4   3  124.54    2.75
   0   4   3  122.67    2.88
   0   4   3  125.61    2.75
  -1  -4  -3  105.67    2.25
  -1  -4  -3  112.36    2.45
  -1  -4  -3  105.60    2.43
  -1  -4  -3  110.91    2.33
  -1  -4  -3  107.06    2.57
  -1  -4  -3  113.00    2.58
   1   4   3  108.95    2.57
   1   4   3  105.81    2.31
   1   4   3  108.21    2.25
   1   4   3  107.36    2.57
   1   4   3  107.65    2.44
   1   4   3  112.66    2.44
  -2  -4  -3    0.87    0.22
  -2  -4  -3    1.12    0.24
  -2  -4  -3    1.03    0.21
  -2  -4  -3    1.12    0.20
  -2  -4  -3    0.96    0.20
  -2  -4  -3    1.07    0.23
   2   4   3    0.96    0.18
   2   4   3    1.01    0.19
   2   4   3    0.86    0.19
   2   4   3    0.95    0.22
   2   4   3    1.07    0.21
   2   4   3    0.92    0.23
  -3  -4  -3   67.87    1.78
  -3  -4  -3   65.96    1.75
  -3  -4  -3   71.48    1.91
  -3  -4  -3   64.32    1.85
  -3  -4  -3   68.62    1.63
   3   4   3   67.82    1.87
   3   4   3   69.23    1.56
   3   4   3   69.50    1.72
   3   4   3   70.03    1.70
  -4  -4  -3   -0.04    0.19
  -4  -4  -3    0.32    0.19
  -4  -4  -3    0.35    0.25
  -4  -4  -3    0.19    0.21
   4   4   3    0.17    0.23
   4   4   3    0.02    0.15
   4   4   3    0.30    0.21
  -5  -4  -3    1.23    0.28
  -5  -4  -3    1.58    0.37
  -5  -4  -3    1.86    0.36
  -5  -4  -3    1.80    0.35
   5   4   3    1.55    0.23
  -6  -4  -3    6.86    0.53
   8  -5  -3    6.81    0.64
   8  -5  -3    5.92    0.55
  -8   5   3    6.45    0.53
  -8   5   3    5.94    0.51
   7  -5  -3   11.40    0.70
   7  -5  -3   11.70    0.61
   7  -5  -3   12.30    0.63
  -7   5   3   11.65    0.63
  -7   5   3   12.21    0.60
   6  -5  -3    4.51    0.42
   6  -5  -3    4.66    0.48
   6  -5  -3    5.48    0.41
  -6   5   3    4.54    0.43
  -6   5   3    4.64    0.35
  -6   5   3    4.90    0.40
   5  -5  -3   19.68    0.75
   5  -5  -3   17.97    0.79
   5  -5  -3   18.35    0.79
   5  -5  -3   17.53    0.71
   5  -5  -3   18.12    0.68
  -5   5   3   18.02    0.74
  -5   5   3   17.92    0.70
  -5   5   3   18.94    0.80
  -5   5   3   18.55    0.64
  -5   5   3   19.11    0.76
  -5   5   3   18.82    0.71
   4  -5  -3    1.20    0.23
   4  -5  -3    1.27    0.22
   4  -5  -3    0.90    0.19
   4  -5  -3    1.14    0.11
   4  -5  -3    0.93    0.15
   4  -5  -3    1.03    0.24
  -4   5   3    1.26    0.25
  -4   5   3    0.71    0.19
  -4   5   3    0.88    0.19
  -4   5   3    0.91    0.20
  -4   5   3    2.29    0.30
  -4   5   3    1.10    0.20
   3  -5  -3   40.70    1.02
   3  -5  -3   38.38    1.19
   3  -5  -3   40.86    1.16
   3  -5  -3   43.09    1.07
   3  -5  -3   40.49    1.16
   3  -5  -3   41.66    0.91
   3  -5  -3   41.08    0.91
  -3   5   3   41.19    1.18
  -3   5   3   40.78    1.01
  -3   5   3   41.21    1.21
  -3   5   3   41.53    1.10
  -3   5   3   40.08    1.11
  -3   5   3   40.56    1.17
   2  -5  -3   56.19    1.50
   2  -5  -3   57.99    1.36
   2  -5  -3   59.61    1.39
   2  -5  -3   57.12    1.53
   2  -5  -3   58.29    1.38
   2  -5  -3   58.90    1.25
   2  -5  -3   58.49    1.26
   2  -5  -3   56.61    1.49
  -2   5   3   58.58    1.52
  -2   5   3   57.98    1.54
  -2   5   3   57.16    1.43
  -2   5   3   58.41    1.52
  -2   5   3   58.60    1.44
  -2   5   3   58.21    1.33
  -2   5   3   57.44    1.32
   1  -5  -3    0.06    0.13
   1  -5  -3    0.02    0.12
   1  -5  -3    0.00    0.12
   1  -5  -3   -0.04    0.06
   1  -5  -3    0.02    0.10
   1  -5  -3   -0.05    0.10
   1  -5  -3    0.49    0.13
  -1   5   3    0.00    0.10
  -1   5   3   -0.10    0.11
  -1   5   3    0.13    0.13
  -1   5   3    0.00    0.11
  -1   5   3    0.16    0.12
  -1   5   3    0.25    0.12
   0  -5  -3   12.59    0.56
   0  -5  -3   12.14    0.49
   0  -5  -3   12.21    0.50
   0  -5  -3   12.33    0.50
   0  -5  -3   12.97    0.47
   0  -5  -3   11.27    0.53
   0  -5  -3   11.72    0.55
   0   5   3   11.72    0.46
   0   5   3   12.56    0.56
   0   5   3   11.74    0.56
   0   5   3   11.18    0.49
   0   5   3   12.20    0.47
   0   5   3   11.82    0.50
  -1  -5  -3   11.97    0.58
  -1  -5  -3   12.07    0.53
  -1  -5  -3   11.69    0.50
  -1  -5  -3   12.11    0.58
  -1  -5  -3   13.28    0.50
  -1  -5  -3   12.10    0.52
   1   5   3   12.18    0.52
   1   5   3   11.22    0.57
   1   5   3   11.87    0.48
   1   5   3   13.24    0.62
   1   5   3   12.98    0.52
   1   5   3   11.74    0.52
  -2  -5  -3    0.48    0.19
  -2  -5  -3    0.41    0.20
  -2  -5  -3    0.50    0.19
  -2  -5  -3    0.31    0.20
  -2  -5  -3    0.76    0.21
   2   5   3    0.57    0.19
   2   5   3    0.84    0.23
   2   5   3    0.81    0.20
   2   5   3    0.51    0.21
   2   5   3    0.43    0.17
  -3  -5  -3    1.07    0.25
  -3  -5  -3    0.39    0.24
  -3  -5  -3    0.59    0.26
  -3  -5  -3    0.81    0.25
  -3  -5  -3    0.92    0.23
   3   5   3    1.14    0.27
   3   5   3    0.62    0.24
   3   5   3    0.81    0.21
  -4  -5  -3    0.72    0.23
  -4  -5  -3    0.76    0.27
  -4  -5  -3    0.57    0.29
   4   5   3    0.75    0.29
   4   5   3    0.63    0.21
  -5  -5  -3    0.16    0.22
   5   5   3   -0.06    0.18
  -6  -5  -3   -0.02    0.24
   8  -6  -3    2.11    0.38
   8  -6  -3    2.09    0.44
  -8   6   3    2.40    0.39
  -8   6   3    1.92    0.33
   7  -6  -3    3.86    0.45
   7  -6  -3    3.42    0.48
  -7   6   3    3.70    0.41
  -7   6   3    4.14    0.40
   6  -6  -3    4.74    0.49
   6  -6  -3    4.27    0.44
   6  -6  -3    5.21    0.43
  -6   6   3    4.10    0.40
  -6   6   3    4.52    0.44
  -6   6   3    4.56    0.38
   5  -6  -3    2.81    0.37
   5  -6  -3    2.97    0.39
   5  -6  -3    3.42    0.35
   5  -6  -3    2.96    0.38
   5  -6  -3    3.13    0.32
  -5   6   3    3.38    0.37
  -5   6   3    2.84    0.39
  -5   6   3    3.10    0.33
  -5   6   3    3.35    0.37
  -5   6   3    2.53    0.31
  -5   6   3    3.13    0.31
   4  -6  -3  136.58    3.21
   4  -6  -3  141.12    2.56
   4  -6  -3  135.69    3.30
   4  -6  -3  132.74    3.30
   4  -6  -3  146.35    2.98
   4  -6  -3  142.82    2.92
  -4   6   3  138.07    3.24
  -4   6   3  142.77    3.35
  -4   6   3  137.56    3.12
  -4   6   3  143.40    3.12
  -4   6   3  139.37    2.88
  -4   6   3  141.87    3.26
   3  -6  -3    1.50    0.25
   3  -6  -3    1.98    0.24
   3  -6  -3    1.90    0.17
   3  -6  -3    1.56    0.27
   3  -6  -3    1.50    0.23
   3  -6  -3    1.74    0.16
   3  -6  -3    1.72    0.20
  -3   6   3    1.86    0.24
  -3   6   3    1.34    0.26
  -3   6   3    1.60    0.22
  -3   6   3    1.58    0.23
  -3   6   3    1.54    0.25
  -3   6   3    1.66    0.25
   2  -6  -3    5.21    0.35
   2  -6  -3    5.39    0.31
   2  -6  -3    4.78    0.39
   2  -6  -3    4.76    0.35
   2  -6  -3    4.73    0.37
   2  -6  -3    5.04    0.28
  -2   6   3    5.21    0.35
  -2   6   3    5.96    0.42
  -2   6   3    5.42    0.33
  -2   6   3    5.02    0.41
  -2   6   3    5.26    0.34
  -2   6   3    5.07    0.36
   1  -6  -3   66.47    1.74
   1  -6  -3   63.69    1.77
   1  -6  -3   66.53    1.61
   1  -6  -3   65.46    1.74
   1  -6  -3   65.77    1.47
   1  -6  -3   65.06    1.57
  -1   6   3   66.16    1.65
  -1   6   3   67.79    1.39
  -1   6   3   69.09    1.66
  -1   6   3   67.75    1.77
  -1   6   3   67.34    1.53
  -1   6   3   64.71    1.75
  -1   6   3   68.73    1.55
   0  -6  -3    0.62    0.18
   0  -6  -3    0.80    0.18
   0  -6  -3    0.54    0.20
   0  -6  -3    0.41    0.15
   0  -6  -3    0.15    0.15
   0  -6  -3    0.44    0.17
   0  -6  -3    0.79    0.21
   0   6   3    0.72    0.18
   0   6   3    0.66    0.20
   0   6   3    0.39    0.16
   0   6   3    0.35    0.15
   0   6   3    0.40    0.19
   0   6   3    0.38    0.15
  -1  -6  -3   13.45    0.67
  -1  -6  -3   13.94    0.60
  -1  -6  -3   14.28    0.61
  -1  -6  -3   13.48    0.54
  -1  -6  -3   14.46    0.67
  -1  -6  -3   14.00    0.67
  -1  -6  -3   12.92    0.59
  -1  -6  -3   13.52    0.66
   1   6   3   13.94    0.61
   1   6   3   14.00    0.61
   1   6   3   12.08    0.63
   1   6   3   13.24    0.66
   1   6   3   14.28    0.56
  -2  -6  -3    0.96    0.24
  -2  -6  -3    0.68    0.26
  -2  -6  -3    0.85    0.26
  -2  -6  -3    1.15    0.25
  -2  -6  -3    0.75    0.21
   2   6   3    0.63    0.25
   2   6   3    0.55    0.19
   2   6   3    1.11    0.24
  -3  -6  -3    0.47    0.25
  -3  -6  -3    0.63    0.25
  -3  -6  -3    0.34    0.20
   3   6   3    0.91    0.28
   3   6   3    0.61    0.21
  -4  -6  -3    8.15    0.65
  -4  -6  -3    8.67    0.54
   4   6   3    8.34    0.49
   4   6   3    8.87    0.66
  -5  -6  -3    1.90    0.35
   5   6   3    1.12    0.25
   8  -7  -3    3.80    0.45
   8  -7  -3    3.81    0.49
  -8   7   3    2.70    0.42
   7  -7  -3    2.20    0.43
   7  -7  -3    1.77    0.36
  -7   7   3    1.90    0.31
  -7   7   3    2.35    0.36
   6  -7  -3    8.20    0.58
   6  -7  -3    7.75    0.50
   6  -7  -3    7.35    0.60
  -6   7   3    7.07    0.48
  -6   7   3    8.80    0.49
  -6   7   3    8.04    0.54
   5  -7  -3    4.55    0.45
   5  -7  -3    4.27    0.46
   5  -7  -3    4.59    0.39
   5  -7  -3    4.91    0.50
  -5   7   3    4.15    0.39
  -5   7   3    4.32    0.42
  -5   7   3    5.30    0.39
   4  -7  -3  158.36    3.54
   4  -7  -3  147.19    3.62
   4  -7  -3  158.34    3.27
   4  -7  -3  153.24    3.67
  -4   7   3  155.05    3.58
  -4   7   3  152.98    3.44
  -4   7   3  150.75    3.16
  -4   7   3  155.99    3.43
  -4   7   3  149.97    3.56
  -4   7   3  156.95    3.68
   3  -7  -3    2.83    0.21
   3  -7  -3    2.37    0.29
   3  -7  -3    2.86    0.33
   3  -7  -3    2.40    0.19
   3  -7  -3    2.50    0.25
   3  -7  -3    2.38    0.33
  -3   7   3    2.26    0.33
  -3   7   3    2.74    0.31
  -3   7   3    1.95    0.32
  -3   7   3    2.47    0.30
  -3   7   3    2.28    0.28
  -3   7   3    2.48    0.33
   2  -7  -3  125.65    2.74
   2  -7  -3  124.95    2.70
   2  -7  -3  127.80    2.51
   2  -7  -3  124.55    3.03
   2  -7  -3  126.07    2.96
  -2   7   3  120.49    2.83
  -2   7   3  124.36    2.83
  -2   7   3  127.08    2.99
  -2   7   3  121.52    2.98
  -2   7   3  125.08    2.63
   1  -7  -3   13.63    0.68
   1  -7  -3   13.90    0.58
   1  -7  -3   13.43    0.65
   1  -7  -3   13.73    0.51
   1  -7  -3   14.08    0.56
  -1   7   3   13.96    0.61
  -1   7   3   14.24    0.65
  -1   7   3   13.70    0.56
  -1   7   3   14.46    0.62
  -1   7   3   13.85    0.66
   0  -7  -3    1.12    0.21
   0  -7  -3    0.94    0.26
   0  -7  -3    1.29    0.23
   0  -7  -3    0.49    0.15
   0  -7  -3    0.65    0.22
   0   7   3    1.22    0.23
   0   7   3    1.10    0.26
   0   7   3    1.10    0.24
   0   7   3    1.41    0.25
   0   7   3    1.12    0.26
  -1  -7  -3   31.97    1.15
  -1  -7  -3   33.08    1.05
  -1  -7  -3   32.66    1.16
  -1  -7  -3   29.52    0.92
  -1  -7  -3   32.35    1.15
   1   7   3   31.76    0.96
   1   7   3   30.82    1.14
   1   7   3   34.09    1.17
   1   7   3   30.74    1.04
   1   7   3   33.30    1.07
  -2  -7  -3    2.95    0.33
  -2  -7  -3    4.17    0.46
  -2  -7  -3    2.87    0.24
   2   7   3    2.80    0.32
   2   7   3    3.21    0.42
  -3  -7  -3    0.45    0.27
  -3  -7  -3    0.61    0.23
  -3  -7  -3    0.88    0.23
   3   7   3    0.59    0.22
   3   7   3    0.41    0.28
  -4  -7  -3    1.35    0.30
   4   7   3    1.30    0.28
  -5  -7  -3    0.57    0.28
   5   7   3    0.34    0.22
   7  -8  -3    6.90    0.68
   7  -8  -3    5.60    0.58
  -7   8   3    7.82    0.52
  -7   8   3    7.09    0.54
   6  -8  -3    0.73    0.29
   6  -8  -3    0.69    0.30
  -6   8   3    1.27    0.26
  -6   8   3    0.77    0.25
   5  -8  -3    3.21    0.36
   5  -8  -3    3.13    0.44
   5  -8  -3    3.32    0.44
  -5   8   3    3.45    0.40
  -5   8   3    3.14    0.33
  -5   8   3    3.27    0.36
   4  -8  -3    4.69    0.50
   4  -8  -3    5.88    0.43
   4  -8  -3    5.93    0.55
   4  -8  -3    4.87    0.50
   4  -8  -3    5.28    0.45
  -4   8   3    5.56    0.47
  -4   8   3    4.81    0.46
  -4   8   3    5.59    0.39
  -4   8   3    5.61    0.42
   3  -8  -3    3.28    0.34
   3  -8  -3    2.94    0.20
   3  -8  -3    3.02    0.38
   3  -8  -3    3.05    0.38
   3  -8  -3    2.96    0.26
   3  -8  -3    3.08    0.36
  -3   8   3    2.89    0.33
  -3   8   3    2.98    0.31
  -3   8   3    2.96    0.40
  -3   8   3    2.89    0.37
  -3   8   3    3.17    0.37
  -3   8   3    2.36    0.31
   2  -8  -3   13.92    0.47
   2  -8  -3   13.42    0.66
   2  -8  -3   13.50    0.71
   2  -8  -3   14.29    0.69
   2  -8  -3   12.81    0.55
   2  -8  -3   14.27    0.61
  -2   8   3   13.58    0.63
  -2   8   3   15.13    0.71
  -2   8   3   13.86    0.58
  -2   8   3   13.62    0.63
  -2   8   3   14.13    0.68
   1  -8  -3   50.17    1.21
   1  -8  -3   46.86    1.52
   1  -8  -3   50.43    1.42
   1  -8  -3   50.90    1.50
  -1   8   3   49.87    1.52
  -1   8   3   48.56    1.40
  -1   8   3   49.33    1.30
  -1   8   3   48.62    1.41
  -1   8   3   48.02    1.49
   0  -8  -3   34.24    1.04
   0  -8  -3   32.32    1.18
   0  -8  -3   35.54    1.24
   0  -8  -3   34.60    0.97
   0  -8  -3   32.20    1.18
   0   8   3   33.94    1.11
   0   8   3   35.58    1.22
   0   8   3   32.07    1.18
   0   8   3   34.96    1.03
  -1  -8  -3    2.50    0.27
  -1  -8  -3    2.93    0.32
  -1  -8  -3    2.90    0.43
   1   8   3    2.97    0.34
   1   8   3    3.17    0.39
   1   8   3    2.27    0.38
  -2  -8  -3   11.50    0.59
  -2  -8  -3   10.33    0.71
  -2  -8  -3   10.97    0.56
   2   8   3   10.74    0.57
   2   8   3   11.64    0.74
  -3  -8  -3    1.50    0.39
  -3  -8  -3    1.57    0.30
   3   8   3    2.26    0.44
   3   8   3    1.15    0.29
  -4  -8  -3   -0.10    0.22
   4   8   3   -0.46    0.20
   7  -9  -3    5.36    0.59
  -7   9   3    3.95    0.46
   6  -9  -3    0.42    0.31
   6  -9  -3    0.14    0.29
  -6   9   3    0.28    0.22
  -6   9   3    0.04    0.22
   5  -9  -3    1.17    0.33
   5  -9  -3    1.24    0.34
  -5   9   3    1.18    0.26
  -5   9   3    1.24    0.29
   4  -9  -3   18.36    0.87
   4  -9  -3   16.64    0.85
  -4   9   3   19.57    0.84
  -4   9   3   19.69    0.79
  -4   9   3   18.96    0.73
   3  -9  -3    7.05    0.56
   3  -9  -3    6.92    0.52
  -3   9   3    6.96    0.44
  -3   9   3    5.91    0.49
  -3   9   3    7.39    0.49
   2  -9  -3    1.47    0.19
   2  -9  -3    1.39    0.30
   2  -9  -3    1.34    0.29
  -2   9   3    1.57    0.30
  -2   9   3    0.90    0.25
  -2   9   3    1.08    0.24
  -2   9   3    1.35    0.29
   1  -9  -3   37.68    0.98
   1  -9  -3   37.74    1.19
   1  -9  -3   37.08    1.27
  -1   9   3   34.26    1.08
  -1   9   3   35.84    1.27
  -1   9   3   39.06    1.32
  -1   9   3   35.33    1.18
   0  -9  -3   38.68    1.06
   0  -9  -3   37.29    1.34
   0  -9  -3   41.68    1.19
   0  -9  -3   38.03    1.34
   0   9   3   38.55    1.15
   0   9   3   36.98    1.25
   0   9   3   38.16    1.36
  -1  -9  -3   15.73    0.73
  -1  -9  -3   14.96    0.65
  -1  -9  -3   16.96    0.87
   1   9   3   14.75    0.68
   1   9   3   13.43    0.79
  -2  -9  -3    1.66    0.30
  -2  -9  -3    1.31    0.36
  -2  -9  -3    1.21    0.30
   2   9   3    1.20    0.28
   2   9   3    1.43    0.39
  -3  -9  -3    0.73    0.28
   3   9   3    0.29    0.24
   7 -10  -3   13.61    0.87
  -7  10   3   15.07    0.82
   6 -10  -3    1.24    0.39
  -6  10   3    1.52    0.34
  -6  10   3    1.19    0.30
   5 -10  -3   -0.02    0.25
   5 -10  -3   -0.08    0.28
  -5  10   3    0.17    0.20
  -5  10   3    0.07    0.21
   4 -10  -3    0.10    0.26
   4 -10  -3    0.17    0.26
  -4  10   3   -0.02    0.19
  -4  10   3   -0.07    0.21
   3 -10  -3    2.45    0.41
   3 -10  -3    2.78    0.42
  -3  10   3    2.54    0.36
  -3  10   3    2.63    0.39
  -3  10   3    2.54    0.33
   2 -10  -3    0.29    0.26
   2 -10  -3    0.07    0.23
   2 -10  -3    0.11    0.13
  -2  10   3    0.22    0.22
  -2  10   3    0.06    0.20
  -2  10   3    0.01    0.20
   1 -10  -3   23.06    0.89
   1 -10  -3   20.28    0.67
   1 -10  -3   19.64    0.89
  -1  10   3   18.65    0.85
  -1  10   3   19.45    0.93
  -1  10   3   20.23    0.81
   0 -10  -3   10.98    0.68
   0 -10  -3   12.01    0.56
   0 -10  -3   12.14    0.61
   0  10   3   11.38    0.62
  -1 -10  -3    0.28    0.22
  -1 -10  -3    0.38    0.28
   1  10   3   -0.02    0.22
  -2 -10  -3    8.43    0.54
   2  10   3    6.88    0.53
   6 -11  -3   18.08    0.99
  -6  11   3   18.48    0.82
  -6  11   3   18.03    0.88
   5 -11  -3    0.81    0.36
  -5  11   3    0.23    0.23
  -5  11   3    0.50    0.26
   4 -11  -3    1.56    0.40
   4 -11  -3    1.45    0.41
  -4  11   3    1.60    0.31
  -4  11   3    2.05    0.36
   3 -11  -3    1.38    0.36
   3 -11  -3    1.41    0.36
  -3  11   3    1.57    0.31
  -3  11   3    1.28    0.32
   2 -11  -3    2.98    0.42
   2 -11  -3    3.29    0.48
  -2  11   3    2.48    0.38
  -2  11   3    3.33    0.40
   1 -11  -3   -0.02    0.28
   1 -11  -3    0.16    0.17
   1 -11  -3    0.65    0.26
  -1  11   3    0.07    0.22
   0 -11  -3    2.19    0.41
   0 -11  -3    2.41    0.31
   0  11   3    2.45    0.38
  -1 -11  -3   18.57    0.76
  -1 -11  -3   19.83    0.91
   1  11   3   18.37    0.84
   5 -12  -3    0.94    0.39
  -5  12   3    1.52    0.33
   4 -12  -3    2.15    0.46
  -4  12   3    2.02    0.38
  -4  12   3    2.35    0.36
   3 -12  -3   -0.21    0.27
   3 -12  -3   -0.02    0.27
  -3  12   3   -0.30    0.23
  -3  12   3   -0.02    0.24
   2 -12  -3    0.46    0.33
   2 -12  -3    0.12    0.27
  -2  12   3    0.33    0.25
   1 -12  -3    1.13    0.38
  -1  12   3    1.56    0.34
   0 -12  -3    0.04    0.19
   0 -12  -3    0.47    0.32
   0  12   3    0.40    0.28
   0  14  -4    0.04    0.26
   0  14  -4   -0.04    0.24
   0 -14   4    0.62    0.33
  -1  14  -4    0.51    0.27
  -1  14  -4    0.31    0.25
   1 -14   4   -0.15    0.29
  -2  14  -4    9.63    0.57
   2 -14   4    8.80    0.71
  -3  14  -4    0.28    0.22
   3 -14   4   -0.34    0.28
   4 -14   4    4.88    0.42
   4 -14   4    4.71    0.60
   2  13  -4    0.72    0.30
   1  13  -4    1.13    0.33
   1  13  -4    0.88    0.28
  -1 -13   4    0.81    0.30
   0  13  -4   -0.46    0.20
   0  13  -4    0.01    0.23
   0 -13   4   -0.25    0.25
  -1  13  -4    9.14    0.58
  -1  13  -4    9.92    0.55
   1 -13   4    9.17    0.68
  -2  13  -4    3.29    0.37
   2 -13   4    3.71    0.38
   2 -13   4    3.39    0.47
  -3  13  -4    1.48    0.26
   3 -13   4    1.58    0.27
   3 -13   4    1.39    0.36
  -4  13  -4    0.10    0.17
   4 -13   4   -0.14    0.28
   4 -13   4    0.18    0.19
   5 -13   4    0.31    0.19
   5 -13   4    0.27    0.31
   3  12  -4   -0.20    0.23
  -3 -12   4   -0.24    0.18
   2  12  -4    1.32    0.32
  -2 -12   4    1.82    0.35
   1  12  -4    5.69    0.44
   1  12  -4    5.11    0.51
  -1 -12   4    5.56    0.50
   0  12  -4   17.82    0.79
   0  12  -4   16.76    0.69
   0 -12   4   19.74    0.89
   0 -12   4   17.15    0.83
  -1  12  -4    9.59    0.58
  -1  12  -4    9.28    0.49
  -1  12  -4    9.74    0.54
   1 -12   4    8.40    0.63
   1 -12   4    8.07    0.60
   1 -12   4    8.92    0.54
  -2  12  -4   29.65    0.95
  -2  12  -4   29.64    1.00
   2 -12   4   29.99    0.93
   2 -12   4   29.64    1.15
  -3  12  -4    8.71    0.45
  -3  12  -4    8.12    0.46
   3 -12   4    8.64    0.45
   3 -12   4    8.65    0.63
  -4  12  -4    6.87    0.40
  -4  12  -4    6.36    0.37
  -4  12  -4    5.86    0.37
   4 -12   4    5.17    0.57
   4 -12   4    6.21    0.37
  -5  12  -4   19.35    0.66
  -5  12  -4   18.75    0.62
   5 -12   4   18.82    0.97
   5 -12   4   19.12    0.64
   6 -12   4    9.22    0.44
   6 -12   4    7.61    0.70
   4  11  -4    3.88    0.46
  -4 -11   4    4.22    0.40
   3  11  -4    2.99    0.40
  -3 -11   4    3.83    0.45
  -3 -11   4    3.63    0.34
   2  11  -4    2.65    0.35
   2  11  -4    2.60    0.41
  -2 -11   4    3.01    0.37
  -2 -11   4    3.56    0.41
  -2 -11   4    3.24    0.42
  -2 -11   4    3.10    0.26
   1  11  -4   15.72    0.66
   1  11  -4   15.23    0.79
   1  11  -4   15.87    0.74
  -1 -11   4   16.23    0.73
  -1 -11   4   16.60    0.78
   0  11  -4   43.33    1.30
   0  11  -4   43.73    1.37
   0  11  -4   43.57    1.18
   0 -11   4   45.36    1.38
   0 -11   4   43.80    1.26
   0 -11   4   44.04    1.40
  -1  11  -4   20.38    0.80
  -1  11  -4   20.22    0.74
  -1  11  -4   20.80    0.68
  -1  11  -4   19.94    0.74
   1 -11   4   19.34    0.85
   1 -11   4   20.52    0.87
   1 -11   4   20.48    0.73
  -2  11  -4   10.77    0.49
  -2  11  -4   11.11    0.50
  -2  11  -4   10.34    0.46
  -2  11  -4   10.56    0.62
  -2  11  -4   10.61    0.52
   2 -11   4    9.90    0.66
   2 -11   4   10.26    0.63
   2 -11   4   10.01    0.48
  -3  11  -4    3.68    0.29
  -3  11  -4    3.35    0.31
  -3  11  -4    2.98    0.27
   3 -11   4    3.72    0.29
   3 -11   4    4.04    0.47
   3 -11   4    3.41    0.43
  -4  11  -4   29.86    0.83
  -4  11  -4   28.59    0.81
  -4  11  -4   28.61    0.81
   4 -11   4   28.55    1.14
   4 -11   4   29.63    0.80
  -5  11  -4    0.55    0.15
  -5  11  -4    0.55    0.17
  -5  11  -4    0.45    0.16
   5 -11   4    0.44    0.15
   5 -11   4   -0.06    0.29
  -6  11  -4    7.06    0.38
  -6  11  -4    7.30    0.38
   6 -11   4    7.52    0.67
   6 -11   4    6.82    0.37
   7 -11   4    0.33    0.33
   7 -11   4    0.58    0.19
   4  10  -4    7.61    0.54
  -4 -10   4    7.91    0.58
  -4 -10   4    7.98    0.49
   3  10  -4    0.17    0.22
   3  10  -4    0.11    0.28
  -3 -10   4    0.46    0.20
  -3 -10   4    0.26    0.24
  -3 -10   4    0.53    0.24
   2  10  -4    5.64    0.51
   2  10  -4    5.22    0.54
   2  10  -4    6.42    0.53
   2  10  -4    6.71    0.45
  -2 -10   4    5.80    0.51
  -2 -10   4    6.07    0.45
  -2 -10   4    6.04    0.45
  -2 -10   4    6.32    0.48
  -2 -10   4    5.83    0.33
   1  10  -4   18.94    0.70
   1  10  -4   20.33    0.80
   1  10  -4   19.65    0.85
   1  10  -4   18.99    0.84
  -1 -10   4   20.12    0.78
  -1 -10   4   18.24    0.80
  -1 -10   4   19.50    0.42
  -1 -10   4   20.32    0.81
  -1 -10   4   20.71    0.79
   0  10  -4   -0.39    0.14
   0  10  -4   -0.01    0.17
   0  10  -4   -0.15    0.18
   0  10  -4   -0.09    0.19
   0  10  -4   -0.04    0.16
   0 -10   4   -0.10    0.18
   0 -10   4   -0.07    0.18
   0 -10   4   -0.07    0.20
   0 -10   4   -0.23    0.16
  -1  10  -4    9.99    0.47
  -1  10  -4    9.57    0.49
  -1  10  -4   10.22    0.47
  -1  10  -4   10.52    0.44
  -1  10  -4   10.58    0.58
  -1  10  -4    9.05    0.49
   1 -10   4    9.65    0.56
   1 -10   4    9.35    0.57
   1 -10   4    9.14    0.45
  -2  10  -4   18.77    0.55
  -2  10  -4   17.73    0.60
  -2  10  -4   18.14    0.79
  -2  10  -4   17.64    0.60
  -2  10  -4   18.20    0.65
  -2  10  -4   17.85    0.64
   2 -10   4   19.08    0.79
   2 -10   4   18.08    0.54
   2 -10   4   17.73    0.54
   2 -10   4   17.62    0.58
   2 -10   4   16.66    0.79
  -3  10  -4    4.73    0.27
  -3  10  -4    4.56    0.30
  -3  10  -4    5.08    0.28
  -3  10  -4    4.64    0.47
  -3  10  -4    5.34    0.32
   3 -10   4    5.79    0.48
   3 -10   4    4.54    0.27
   3 -10   4    4.89    0.48
  -4  10  -4    3.06    0.23
  -4  10  -4    3.09    0.22
  -4  10  -4    3.01    0.21
   4 -10   4    3.07    0.42
   4 -10   4    3.32    0.43
   4 -10   4    3.23    0.23
  -5  10  -4   44.80    1.07
  -5  10  -4   45.75    1.07
  -5  10  -4   45.45    1.08
   5 -10   4   45.81    1.47
   5 -10   4   44.83    1.04
  -6  10  -4   -0.01    0.14
  -6  10  -4    0.09    0.14
   6 -10   4    0.04    0.14
   6 -10   4    0.04    0.28
   7 -10   4    2.25    0.43
   7 -10   4    1.68    0.24
   5   9  -4   -0.25    0.22
  -5  -9   4    0.08    0.22
  -5  -9   4    0.17    0.27
   4   9  -4    0.40    0.22
   4   9  -4    0.67    0.31
  -4  -9   4   -0.04    0.19
  -4  -9   4    0.28    0.24
  -4  -9   4   -0.08    0.21
  -4  -9   4    0.13    0.26
   3   9  -4    0.70    0.27
   3   9  -4    0.63    0.23
   3   9  -4    0.42    0.25
  -3  -9   4    0.40    0.23
  -3  -9   4    0.58    0.23
  -3  -9   4    0.51    0.19
  -3  -9   4    0.17    0.17
  -3  -9   4    0.24    0.24
   2   9  -4    8.67    0.57
   2   9  -4    8.22    0.46
   2   9  -4    9.28    0.59
   2   9  -4    8.31    0.52
   2   9  -4    8.78    0.58
  -2  -9   4    9.20    0.39
  -2  -9   4    7.82    0.46
  -2  -9   4    8.64    0.56
  -2  -9   4    7.94    0.51
  -2  -9   4    8.70    0.51
   1   9  -4   27.52    1.00
   1   9  -4   27.99    0.94
   1   9  -4   29.12    1.01
   1   9  -4   29.22    1.01
   1   9  -4   29.53    0.87
   1   9  -4   28.65    0.85
   1   9  -4   28.90    0.93
  -1  -9   4   28.70    0.79
  -1  -9   4   27.72    0.95
  -1  -9   4   28.70    0.95
  -1  -9   4   27.24    0.90
  -1  -9   4   28.50    0.64
  -1  -9   4   28.60    0.92
  -1  -9   4   29.19    0.98
   0   9  -4   83.23    1.79
   0   9  -4   79.32    2.04
   0   9  -4   87.39    2.02
   0   9  -4   80.96    1.95
   0   9  -4   81.12    2.04
   0   9  -4   79.85    1.93
   0  -9   4   79.61    2.06
   0  -9   4   83.04    2.02
   0  -9   4   81.10    1.99
   0  -9   4   82.46    1.86
  -1   9  -4   17.08    0.63
  -1   9  -4   16.61    0.69
  -1   9  -4   16.85    0.58
  -1   9  -4   16.83    0.58
  -1   9  -4   17.01    0.52
  -1   9  -4   16.14    0.61
  -1   9  -4   15.88    0.57
   1  -9   4   17.16    0.57
   1  -9   4   18.43    0.73
   1  -9   4   16.24    0.68
   1  -9   4   16.38    0.56
   1  -9   4   17.82    0.58
  -2   9  -4   14.19    0.64
  -2   9  -4   13.76    0.46
  -2   9  -4   13.83    0.40
  -2   9  -4   13.57    0.50
  -2   9  -4   12.80    0.45
  -2   9  -4   13.60    0.46
  -2   9  -4   13.54    0.50
   2  -9   4   13.98    0.64
   2  -9   4   13.59    0.40
   2  -9   4   13.34    0.40
   2  -9   4   13.52    0.65
   2  -9   4   13.62    0.45
  -3   9  -4   37.66    0.89
  -3   9  -4   40.42    0.97
  -3   9  -4   38.20    1.24
  -3   9  -4   39.05    0.90
  -3   9  -4   37.86    0.95
   3  -9   4   38.04    0.87
   3  -9   4   36.73    1.20
   3  -9   4   38.08    1.24
  -4   9  -4   -0.05    0.08
  -4   9  -4    0.01    0.08
  -4   9  -4    0.09    0.22
  -4   9  -4    0.12    0.10
  -4   9  -4   -0.11    0.09
   4  -9   4    0.02    0.09
   4  -9   4   -0.06    0.21
  -5   9  -4    0.05    0.10
  -5   9  -4    0.01    0.09
  -5   9  -4    0.01    0.10
  -5   9  -4    0.02    0.09
   5  -9   4   -0.12    0.10
   5  -9   4   -0.03    0.23
  -6   9  -4   24.44    0.69
  -6   9  -4   23.87    0.64
  -6   9  -4   23.94    0.69
   6  -9   4   23.04    0.66
   6  -9   4   26.19    1.02
  -7   9  -4    1.03    0.21
   7  -9   4    1.24    0.36
   7  -9   4    0.82    0.19
   7  -9   4    0.88    0.20
   6   8  -4    2.38    0.38
  -6  -8   4    2.77    0.38
   5   8  -4   -0.25    0.28
   5   8  -4    0.25    0.22
  -5  -8   4    0.35    0.31
  -5  -8   4   -0.06    0.21
   4   8  -4    1.54    0.29
   4   8  -4    1.44    0.34
  -4  -8   4    1.97    0.34
  -4  -8   4    1.52    0.26
  -4  -8   4    1.67    0.36
   3   8  -4   15.01    0.63
   3   8  -4   15.66    0.72
   3   8  -4   13.81    0.74
   3   8  -4   15.48    0.76
  -3  -8   4   15.89    0.68
  -3  -8   4   15.12    0.76
  -3  -8   4   14.96    0.69
  -3  -8   4   15.26    0.57
   2   8  -4   -0.02    0.18
   2   8  -4    0.35    0.21
   2   8  -4    0.26    0.19
   2   8  -4    0.13    0.17
   2   8  -4    0.08    0.18
   2   8  -4    0.15    0.13
  -2  -8   4    0.28    0.16
  -2  -8   4    0.06    0.13
  -2  -8   4   -0.26    0.17
  -2  -8   4    0.12    0.16
  -2  -8   4   -0.07    0.17
  -2  -8   4    0.18    0.16
  -2  -8   4   -0.14    0.15
   1   8  -4    6.10    0.36
   1   8  -4    6.05    0.35
   1   8  -4    5.12    0.37
   1   8  -4    5.79    0.42
   1   8  -4    5.46    0.37
   1   8  -4    5.19    0.40
   1   8  -4    6.14    0.39
  -1  -8   4    5.66    0.24
  -1  -8   4    5.71    0.30
  -1  -8   4    5.69    0.24
  -1  -8   4    6.15    0.41
  -1  -8   4    6.43    0.42
  -1  -8   4    5.54    0.40
  -1  -8   4    5.03    0.37
  -1  -8   4    4.89    0.38
  -1  -8   4    4.95    0.35
   0   8  -4    9.70    0.39
   0   8  -4    9.78    0.43
   0   8  -4   10.21    0.48
   0   8  -4    9.35    0.46
   0   8  -4    9.36    0.42
   0   8  -4   10.03    0.47
   0   8  -4    9.67    0.43
   0   8  -4    9.18    0.46
   0  -8   4   10.38    0.51
   0  -8   4    9.47    0.42
   0  -8   4    9.87    0.45
   0  -8   4    9.04    0.43
   0  -8   4    9.33    0.47
  -1   8  -4   19.01    0.57
  -1   8  -4   18.12    0.56
  -1   8  -4   18.17    0.61
  -1   8  -4   17.51    0.67
  -1   8  -4   18.04    0.61
  -1   8  -4   18.37    0.49
  -1   8  -4   19.09    0.71
   1  -8   4   19.04    0.56
   1  -8   4   18.17    0.68
   1  -8   4   19.12    0.57
   1  -8   4   17.88    0.70
   1  -8   4   18.18    0.56
  -2   8  -4   28.82    0.77
  -2   8  -4   30.06    0.59
  -2   8  -4   28.75    0.70
  -2   8  -4   28.50    0.70
  -2   8  -4   29.50    0.95
  -2   8  -4   29.34    0.77
   2  -8   4   28.64    0.95
   2  -8   4   28.85    0.69
   2  -8   4   28.74    0.95
  -3   8  -4   23.47    0.61
  -3   8  -4   23.71    0.88
  -3   8  -4   23.83    0.61
   3  -8   4   23.16    0.54
   3  -8   4   23.34    0.86
   3  -8   4   25.92    0.91
  -4   8  -4    2.58    0.15
  -4   8  -4    1.77    0.32
  -4   8  -4    2.28    0.15
   4  -8   4    2.18    0.14
   4  -8   4    2.28    0.34
  -5   8  -4    1.21    0.12
  -5   8  -4    1.57    0.13
  -5   8  -4    1.42    0.14
  -5   8  -4    1.55    0.12
   5  -8   4    1.02    0.29
  -6   8  -4   15.75    0.52
  -6   8  -4   16.08    0.52
  -6   8  -4   16.13    0.50
   6  -8   4   16.96    0.79
  -7   8  -4    0.52    0.18
  -7   8  -4    0.70    0.18
   7  -8   4    0.15    0.27
   7  -8   4    0.76    0.19
   6   7  -4    1.95    0.45
   6   7  -4    1.58    0.31
  -6  -7   4    1.13    0.29
   5   7  -4    0.17    0.19
   5   7  -4   -0.24    0.25
  -5  -7   4   -0.01    0.18
  -5  -7   4   -0.12    0.26
   4   7  -4    0.38    0.20
   4   7  -4    0.55    0.24
   4   7  -4    0.47    0.28
  -4  -7   4    0.79    0.27
  -4  -7   4    1.02    0.23
   3   7  -4   35.24    0.79
   3   7  -4   33.43    0.99
   3   7  -4   33.51    1.18
   3   7  -4   33.61    1.09
   3   7  -4   34.58    1.17
   3   7  -4   36.30    1.11
  -3  -7   4   32.97    1.15
  -3  -7   4   33.77    1.09
  -3  -7   4   34.85    1.06
  -3  -7   4   35.25    0.95
   2   7  -4   23.03    0.86
   2   7  -4   23.46    0.73
   2   7  -4   22.49    0.79
   2   7  -4   23.50    0.66
   2   7  -4   23.28    0.80
   2   7  -4   21.24    0.83
   2   7  -4   22.68    0.79
  -2  -7   4   24.22    0.75
  -2  -7   4   22.85    0.71
  -2  -7   4   22.76    0.76
  -2  -7   4   22.82    0.81
  -2  -7   4   22.56    0.65
  -2  -7   4   23.56    0.85
  -2  -7   4   23.23    0.84
  -2  -7   4   23.54    0.78
   1   7  -4   73.56    1.67
   1   7  -4   70.90    1.80
   1   7  -4   73.64    1.58
   1   7  -4   69.96    1.70
   1   7  -4   68.92    1.70
   1   7  -4   73.47    1.81
  -1  -7   4   70.46    1.77
  -1  -7   4   72.46    1.78
  -1  -7   4   72.52    1.78
  -1  -7   4   69.96    1.73
  -1  -7   4   69.06    1.67
  -1  -7   4   71.58    1.61
  -1  -7   4   72.59    1.43
  -1  -7   4   71.93    1.43
  -1  -7   4   70.42    1.63
   0   7  -4  216.59    4.65
   0   7  -4  219.70    4.67
   0   7  -4  213.53    4.48
   0   7  -4  221.65    4.49
   0   7  -4  222.59    4.62
   0   7  -4  220.08    4.14
   0  -7   4  216.16    4.26
   0  -7   4  220.13    4.62
   0  -7   4  212.09    4.66
   0  -7   4  217.76    4.67
   0  -7   4  217.57    4.62
   0  -7   4  215.96    4.51
  -1   7  -4    8.03    0.40
  -1   7  -4    8.73    0.45
  -1   7  -4    8.33    0.26
  -1   7  -4    8.56    0.31
  -1   7  -4    8.14    0.35
  -1   7  -4    8.02    0.35
  -1   7  -4    8.03    0.35
  -1   7  -4    8.11    0.31
   1  -7   4    8.17    0.31
   1  -7   4    8.79    0.31
   1  -7   4    7.86    0.43
   1  -7   4    8.03    0.40
   1  -7   4    8.36    0.31
  -2   7  -4   50.73    1.17
  -2   7  -4   51.30    1.16
  -2   7  -4   53.78    1.03
  -2   7  -4   51.12    1.38
   2  -7   4   50.68    1.38
   2  -7   4   50.06    1.36
   2  -7   4   50.33    1.04
  -3   7  -4   11.65    0.56
  -3   7  -4   11.29    0.30
  -3   7  -4   10.72    0.29
   3  -7   4   10.68    0.53
  -4   7  -4    0.25    0.07
  -4   7  -4    0.40    0.20
  -4   7  -4    0.42    0.07
   4  -7   4    0.39    0.21
  -5   7  -4   41.09    0.94
  -5   7  -4   39.87    0.89
  -5   7  -4   38.65    0.88
  -5   7  -4   41.56    0.94
   5  -7   4   39.47    1.22
  -6   7  -4    7.30    0.34
  -6   7  -4    7.24    0.34
  -6   7  -4    7.29    0.35
   6  -7   4    7.11    0.55
   6  -7   4    7.21    0.34
  -7   7  -4    1.88    0.25
  -7   7  -4    1.64    0.23
   7  -7   4    1.36    0.23
   7  -7   4    1.49    0.34
   8  -7   4   13.18    0.62
   7   6  -4    1.08    0.28
  -7  -6   4    0.88    0.29
   6   6  -4    0.42    0.30
   6   6  -4    0.12    0.22
  -6  -6   4    0.54    0.24
  -6  -6   4    0.44    0.30
   5   6  -4    3.07    0.45
   5   6  -4    2.45    0.31
  -5  -6   4    3.02    0.44
  -5  -6   4    3.35    0.35
   4   6  -4    2.06    0.32
   4   6  -4    2.61    0.35
   4   6  -4    2.53    0.30
   4   6  -4    1.78    0.34
  -4  -6   4    1.68    0.33
  -4  -6   4    2.01    0.27
  -4  -6   4    1.98    0.30
   3   6  -4    1.05    0.20
   3   6  -4    1.11    0.21
   3   6  -4    1.41    0.24
   3   6  -4    0.99    0.24
   3   6  -4    1.13    0.24
   3   6  -4    1.04    0.22
   3   6  -4    1.80    0.30
  -3  -6   4    1.21    0.25
  -3  -6   4    0.96    0.22
  -3  -6   4    0.98    0.24
  -3  -6   4    1.29    0.21
   2   6  -4   17.30    0.68
   2   6  -4   17.94    0.65
   2   6  -4   16.45    0.63
   2   6  -4   18.29    0.60
   2   6  -4   17.39    0.70
   2   6  -4   17.59    0.58
  -2  -6   4   18.36    0.64
  -2  -6   4   17.93    0.60
  -2  -6   4   17.17    0.60
  -2  -6   4   17.85    0.54
  -2  -6   4   17.49    0.57
  -2  -6   4   17.82    0.69
  -2  -6   4   18.51    0.69
  -2  -6   4   17.72    0.66
   1   6  -4   36.15    0.97
   1   6  -4   35.89    1.03
   1   6  -4   35.08    0.96
   1   6  -4   36.12    0.88
   1   6  -4   35.89    1.03
  -1  -6   4   35.26    0.78
  -1  -6   4   35.74    0.89
  -1  -6   4   37.21    0.94
  -1  -6   4   35.83    1.01
  -1  -6   4   35.88    0.96
  -1  -6   4   37.93    1.02
  -1  -6   4   36.97    0.97
  -1  -6   4   36.51    1.04
  -1  -6   4   36.35    0.79
   0   6  -4   10.75    0.38
   0   6  -4   11.09    0.43
   0   6  -4   10.24    0.38
   0   6  -4   10.60    0.34
   0   6  -4   10.76    0.41
   0   6  -4   10.98    0.34
   0   6  -4   11.26    0.43
   0  -6   4   10.92    0.46
   0  -6   4   10.70    0.38
   0  -6   4   10.52    0.41
   0  -6   4   10.44    0.40
   0  -6   4    9.82    0.45
   0  -6   4   10.81    0.40
  -1   6  -4   22.60    0.55
  -1   6  -4   22.98    0.62
  -1   6  -4   23.03    0.63
  -1   6  -4   23.99    0.75
  -1   6  -4   23.12    0.71
  -1   6  -4   23.90    0.55
  -1   6  -4   23.21    0.44
   1  -6   4   22.54    0.54
   1  -6   4   22.98    0.57
   1  -6   4   22.48    0.70
   1  -6   4   23.78    0.58
  -2   6  -4   39.39    0.87
  -2   6  -4   40.27    1.13
  -2   6  -4   39.97    0.87
  -2   6  -4   39.07    1.10
   2  -6   4   39.45    1.11
   2  -6   4   38.16    1.09
  -3   6  -4    0.26    0.16
   3  -6   4    0.27    0.17
  -4   6  -4    0.90    0.09
  -4   6  -4    1.02    0.10
  -4   6  -4    0.60    0.21
   4  -6   4    0.84    0.21
  -5   6  -4   29.43    1.11
  -5   6  -4   32.46    0.80
  -5   6  -4   30.92    0.79
  -5   6  -4   30.35    0.73
  -5   6  -4   30.85    0.73
   5  -6   4   30.81    1.01
   5  -6   4   30.34    0.73
  -6   6  -4    4.51    0.31
  -6   6  -4    3.81    0.28
  -6   6  -4    3.70    0.28
  -6   6  -4    3.94    0.28
   6  -6   4    3.91    0.41
   6  -6   4    4.40    0.29
  -7   6  -4    0.17    0.18
  -7   6  -4    0.02    0.18
   7  -6   4    0.19    0.18
   8  -6   4   15.79    0.71
   7   5  -4    7.18    0.49
  -7  -5   4    7.91    0.56
   6   5  -4   -0.29    0.17
   6   5  -4   -0.03    0.25
  -6  -5   4    0.27    0.28
  -6  -5   4    0.24    0.21
   5   5  -4    0.42    0.19
   5   5  -4    0.27    0.24
  -5  -5   4    0.22    0.19
  -5  -5   4   -0.17    0.19
   4   5  -4    5.97    0.48
   4   5  -4    6.06    0.42
   4   5  -4    6.74    0.45
   4   5  -4    6.09    0.38
   4   5  -4    5.57    0.48
   4   5  -4    5.97    0.42
  -4  -5   4    5.82    0.42
  -4  -5   4    5.01    0.43
  -4  -5   4    5.90    0.46
  -4  -5   4    6.15    0.38
   3   5  -4    5.34    0.38
   3   5  -4    5.76    0.39
   3   5  -4    6.12    0.40
   3   5  -4    5.41    0.42
   3   5  -4    5.81    0.42
   3   5  -4    6.04    0.38
   3   5  -4    5.42    0.34
  -3  -5   4    6.11    0.37
  -3  -5   4    5.56    0.40
  -3  -5   4    6.06    0.39
  -3  -5   4    5.41    0.39
  -3  -5   4    5.82    0.37
  -3  -5   4    6.01    0.33
   2   5  -4   22.00    0.75
   2   5  -4   20.60    0.69
   2   5  -4   20.53    0.74
   2   5  -4   22.55    0.65
   2   5  -4   20.82    0.69
   2   5  -4   21.88    0.65
  -2  -5   4   20.32    0.72
  -2  -5   4   20.65    0.72
  -2  -5   4   21.48    0.66
  -2  -5   4   22.38    0.67
  -2  -5   4   21.67    0.60
  -2  -5   4   19.98    0.72
  -2  -5   4   22.09    0.66
   1   5  -4  180.04    3.73
   1   5  -4  183.23    3.45
   1   5  -4  177.52    3.87
   1   5  -4  181.42    3.73
   1   5  -4  178.25    3.88
  -1  -5   4  178.60    3.65
  -1  -5   4  178.88    3.86
  -1  -5   4  177.89    3.66
  -1  -5   4  177.34    3.37
  -1  -5   4  177.84    3.67
  -1  -5   4  179.23    3.54
  -1  -5   4  178.19    3.77
  -1  -5   4  185.36    3.87
  -1  -5   4  175.28    3.85
  -1  -5   4  181.33    3.37
   0   5  -4   93.82    2.09
   0   5  -4   93.75    1.99
   0   5  -4   93.83    2.09
   0   5  -4   96.32    1.83
   0   5  -4   94.93    1.99
   0   5  -4   94.86    2.07
   0  -5   4   95.05    2.07
   0  -5   4   89.82    2.06
   0  -5   4   94.93    2.07
   0  -5   4   95.85    2.16
   0  -5   4   93.95    2.07
   0  -5   4   93.84    1.90
  -1   5  -4    0.28    0.09
  -1   5  -4    0.31    0.12
  -1   5  -4    0.46    0.09
   1  -5   4    0.53    0.07
   1  -5   4    0.40    0.06
   1  -5   4    0.40    0.07
   1  -5   4    0.55    0.13
   1  -5   4    0.33    0.14
   1  -5   4    0.30    0.06
  -2   5  -4    0.06    0.04
  -2   5  -4    0.14    0.12
  -2   5  -4   -0.12    0.11
  -2   5  -4    0.06    0.04
   2  -5   4   -0.02    0.12
  -3   5  -4   14.93    0.34
  -3   5  -4   15.45    0.62
  -3   5  -4   14.55    0.34
  -3   5  -4   15.35    0.61
   3  -5   4   14.89    0.59
  -4   5  -4   15.77    0.70
  -4   5  -4   16.34    0.46
  -4   5  -4   16.52    0.46
   4  -5   4   17.15    0.65
  -5   5  -4    2.41    0.22
  -5   5  -4    1.82    0.19
  -5   5  -4    2.07    0.19
  -5   5  -4    1.85    0.35
  -5   5  -4    2.09    0.18
   5  -5   4    2.10    0.19
   5  -5   4    2.11    0.29
  -6   5  -4   22.15    0.73
  -6   5  -4   22.99    0.71
  -6   5  -4   22.12    0.69
  -6   5  -4   20.92    0.69
   6  -5   4   22.15    0.70
  -7   5  -4    0.28    0.19
  -7   5  -4    0.29    0.20
   7  -5   4   -0.02    0.17
   8  -5   4    1.10    0.29
   7   4  -4   17.36    0.70
  -7  -4   4   18.06    0.80
   6   4  -4    0.17    0.19
   6   4  -4   -0.26    0.22
  -6  -4   4   -0.04    0.20
  -6  -4   4    0.07    0.26
   5   4  -4   -0.29    0.15
   5   4  -4    0.18    0.22
   5   4  -4   -0.23    0.16
   5   4  -4   -0.11    0.09
  -5  -4   4    0.11    0.20
  -5  -4   4   -0.31    0.18
  -5  -4   4   -0.18    0.16
  -5  -4   4    0.20    0.23
   4   4  -4   11.56    0.62
   4   4  -4   12.32    0.35
   4   4  -4   10.99    0.52
   4   4  -4   11.31    0.55
   4   4  -4   11.47    0.54
   4   4  -4   12.24    0.61
   4   4  -4   11.76    0.50
   4   4  -4   11.51    0.54
  -4  -4   4   11.47    0.55
  -4  -4   4   13.50    0.58
  -4  -4   4   12.93    0.56
  -4  -4   4   10.81    0.60
  -4  -4   4   11.79    0.50
  -4  -4   4   12.50    0.62
   3   4  -4   32.68    0.92
   3   4  -4   33.09    0.97
   3   4  -4   32.85    1.04
   3   4  -4   33.71    0.89
   3   4  -4   32.44    1.04
   3   4  -4   34.29    0.97
   3   4  -4   34.03    0.80
  -3  -4   4   32.84    1.04
  -3  -4   4   32.42    0.95
  -3  -4   4   31.83    0.85
  -3  -4   4   33.91    0.94
  -3  -4   4   33.36    1.04
  -3  -4   4   33.07    0.95
   2   4  -4    0.95    0.17
   2   4  -4    0.84    0.15
   2   4  -4    0.90    0.18
   2   4  -4    0.78    0.15
   2   4  -4    0.93    0.18
   2   4  -4    0.89    0.17
  -2  -4   4    0.55    0.13
  -2  -4   4    0.77    0.15
  -2  -4   4    0.84    0.18
  -2  -4   4    0.97    0.16
  -2  -4   4    1.08    0.15
  -2  -4   4    0.84    0.18
   1   4  -4   15.39    0.54
   1   4  -4   16.05    0.45
   1   4  -4   16.05    0.46
   1   4  -4   15.60    0.54
   1   4  -4   16.68    0.51
   1   4  -4   15.97    0.50
  -1  -4   4   16.04    0.43
  -1  -4   4   15.97    0.57
  -1  -4   4   16.80    0.47
  -1  -4   4   15.82    0.48
  -1  -4   4   16.45    0.41
  -1  -4   4   15.29    0.52
  -1  -4   4   15.15    0.46
  -1  -4   4   16.15    0.54
  -1  -4   4   16.40    0.41
   0   4  -4   78.93    1.69
   0   4  -4   76.46    1.72
   0   4  -4   76.82    1.49
   0   4  -4   77.50    1.49
   0   4  -4   77.97    1.63
   0   4  -4   78.31    1.73
   0   4  -4   77.12    1.63
   0  -4   4   76.18    1.56
   0  -4   4   77.01    1.57
   0  -4   4   77.45    1.71
   0  -4   4   79.30    1.73
   0  -4   4   79.26    1.69
   0  -4   4   77.33    1.79
  -1   4  -4  114.67    2.47
  -1   4  -4  115.73    2.36
  -1   4  -4  113.63    2.36
   1  -4   4  111.99    2.12
   1  -4   4  111.14    2.11
   1  -4   4  112.65    2.29
   1  -4   4  113.82    2.43
   1  -4   4  113.42    2.30
  -2   4  -4  202.04    4.06
  -2   4  -4  201.83    4.06
  -2   4  -4  198.09    4.31
   2  -4   4  201.55    4.13
  -3   4  -4    5.96    0.38
  -3   4  -4    5.62    0.21
  -3   4  -4    5.93    0.37
  -3   4  -4    5.73    0.21
   3  -4   4    5.87    0.34
  -4   4  -4    2.82    0.20
  -4   4  -4    2.61    0.16
  -4   4  -4    2.64    0.20
  -4   4  -4    2.61    0.16
  -4   4  -4    2.41    0.31
   4  -4   4    2.76    0.18
   4  -4   4    2.24    0.26
  -5   4  -4   34.40    1.22
  -5   4  -4   35.34    0.91
  -5   4  -4   35.93    0.81
  -5   4  -4   35.48    0.91
  -5   4  -4   35.53    0.97
  -5   4  -4   35.40    0.97
   5  -4   4   34.80    0.79
   5  -4   4   35.24    0.89
   5  -4   4   35.93    0.79
  -6   4  -4    2.87    0.29
  -6   4  -4    2.87    0.28
  -6   4  -4    2.73    0.30
   6  -4   4    2.23    0.27
  -7   4  -4   -0.15    0.17
   7  -4   4    0.02    0.18
   8  -4   4    6.71    0.54
   8   3  -4    3.85    0.36
  -8  -3   4    3.42    0.46
   7   3  -4    4.37    0.37
  -7  -3   4    4.22    0.44
   6   3  -4   -0.09    0.24
   6   3  -4   -0.23    0.15
  -6  -3   4    0.08    0.24
  -6  -3   4   -0.28    0.20
  -6  -3   4    0.07    0.19
   5   3  -4    2.10    0.35
   5   3  -4    1.98    0.29
   5   3  -4    2.04    0.26
   5   3  -4    2.72    0.33
  -5  -3   4    1.94    0.30
  -5  -3   4    2.33    0.36
  -5  -3   4    2.58    0.33
  -5  -3   4    2.34    0.29
  -5  -3   4    2.32    0.35
   4   3  -4    2.52    0.28
   4   3  -4    2.99    0.30
   4   3  -4    2.65    0.29
   4   3  -4    2.65    0.33
   4   3  -4    2.30    0.25
   4   3  -4    2.82    0.33
   4   3  -4    2.79    0.30
   4   3  -4    2.89    0.19
  -4  -3   4    2.98    0.28
  -4  -3   4    3.46    0.32
  -4  -3   4    2.96    0.34
  -4  -3   4    2.78    0.30
  -4  -3   4    3.29    0.32
  -4  -3   4    2.84    0.34
   3   3  -4  124.04    2.76
   3   3  -4  127.71    2.90
   3   3  -4  122.50    2.89
   3   3  -4  128.50    2.55
   3   3  -4  123.16    2.54
   3   3  -4  124.73    2.76
  -3  -3   4  122.08    2.88
  -3  -3   4  127.73    2.63
  -3  -3   4  126.31    2.75
  -3  -3   4  124.60    2.89
  -3  -3   4  128.21    2.77
  -3  -3   4  122.81    2.53
   2   3  -4   38.19    0.98
   2   3  -4   37.51    0.91
   2   3  -4   37.40    0.90
   2   3  -4   37.91    1.05
   2   3  -4   38.60    0.90
   2   3  -4   37.42    1.04
   2   3  -4   37.91    0.92
   2   3  -4   37.66    0.98
  -2  -3   4   36.32    1.03
  -2  -3   4   37.35    1.04
  -2  -3   4   39.71    0.97
  -2  -3   4   37.11    0.87
  -2  -3   4   37.68    0.94
   1   3  -4   36.27    0.95
   1   3  -4   37.45    0.90
   1   3  -4   38.76    0.83
   1   3  -4   37.95    0.84
   1   3  -4   35.73    0.90
   1   3  -4   35.70    0.95
  -1  -3   4   36.70    0.78
  -1  -3   4   37.82    0.79
  -1  -3   4   37.09    0.97
  -1  -3   4   37.08    0.87
  -1  -3   4   37.82    0.96
  -1  -3   4   36.18    0.86
  -1  -3   4   37.15    0.79
  -1  -3   4   36.01    0.94
  -1  -3   4   35.84    0.86
   0   3  -4  127.28    2.65
   0   3  -4  126.54    2.54
   0   3  -4  123.94    2.53
   0   3  -4  129.12    2.59
   0   3  -4  126.58    2.69
   0   3  -4  123.79    2.33
   0   3  -4  126.38    2.65
   0   3  -4  125.38    2.33
   0  -3   4  125.71    2.41
   0  -3   4  125.81    2.63
   0  -3   4  121.78    2.69
   0  -3   4  124.49    2.41
   0  -3   4  113.87    2.62
  -1   3  -4   64.46    1.46
  -1   3  -4   63.33    1.37
  -1   3  -4   62.46    1.36
   1  -3   4   64.43    1.33
   1  -3   4   64.04    1.33
   1  -3   4   62.51    1.21
   1  -3   4   62.84    1.21
  -2   3  -4    4.75    0.18
  -2   3  -4    4.62    0.18
   2  -3   4    4.40    0.12
  -3   3  -4  122.49    2.44
  -3   3  -4  120.33    2.43
  -3   3  -4  120.07    2.57
  -3   3  -4  123.80    2.58
   3  -3   4  120.84    2.49
   3  -3   4  120.86    2.49
   3  -3   4  119.28    2.34
  -4   3  -4   30.37    0.82
  -4   3  -4   30.35    0.95
  -4   3  -4   30.04    0.76
  -4   3  -4   28.88    0.75
  -4   3  -4   30.25    0.67
  -4   3  -4   28.67    0.81
   4  -3   4   30.69    0.75
   4  -3   4   29.73    0.74
   4  -3   4   29.58    0.74
  -5   3  -4   58.48    1.44
  -5   3  -4   61.61    1.31
  -5   3  -4   60.73    1.53
  -5   3  -4   61.05    1.45
  -5   3  -4   60.39    1.52
   5  -3   4   61.21    1.40
   5  -3   4   58.85    1.41
   5  -3   4   59.05    1.41
  -6   3  -4    1.84    0.26
  -6   3  -4    2.09    0.27
  -6   3  -4    1.74    0.27
   6  -3   4    1.92    0.27
  -7   3  -4    0.86    0.26
   7  -3   4    0.86    0.27
   8  -3   4    4.75    0.50
   8   2  -4    5.88    0.39
  -8  -2   4    4.92    0.51
   7   2  -4    0.21    0.17
  -7  -2   4   -0.38    0.17
   6   2  -4    8.26    0.43
   6   2  -4    7.77    0.42
   6   2  -4    7.96    0.60
  -6  -2   4    8.53    0.52
  -6  -2   4    7.33    0.53
  -6  -2   4    8.14    0.59
  -6  -2   4    7.55    0.56
   5   2  -4    7.00    0.48
   5   2  -4    6.96    0.49
   5   2  -4    6.88    0.38
  -5  -2   4    7.95    0.52
  -5  -2   4    6.71    0.46
  -5  -2   4    6.21    0.39
  -5  -2   4    6.73    0.47
  -5  -2   4    7.84    0.51
   4   2  -4   12.51    0.54
   4   2  -4   13.19    0.60
   4   2  -4   11.90    0.51
   4   2  -4   12.94    0.59
   4   2  -4   13.42    0.50
   4   2  -4   12.30    0.52
  -4  -2   4   13.34    0.62
  -4  -2   4   12.38    0.59
  -4  -2   4   12.92    0.50
  -4  -2   4   12.09    0.55
  -4  -2   4   12.33    0.54
   3   2  -4   59.15    1.51
   3   2  -4   59.02    1.52
   3   2  -4   58.10    1.30
   3   2  -4   59.12    1.36
   3   2  -4   58.18    1.42
   3   2  -4   56.73    1.42
  -3  -2   4   58.63    1.31
  -3  -2   4   60.03    1.43
  -3  -2   4   57.69    1.51
  -3  -2   4   57.35    1.51
  -3  -2   4   56.49    1.35
  -3  -2   4   58.19    1.42
   2   2  -4   91.85    2.02
   2   2  -4   91.24    1.90
   2   2  -4   92.52    1.86
   2   2  -4   92.23    1.90
   2   2  -4   90.59    2.11
   2   2  -4   90.31    2.01
   2   2  -4   90.77    2.10
  -2  -2   4   88.13    1.99
  -2  -2   4   90.03    1.84
  -2  -2   4   90.08    1.99
  -2  -2   4   90.74    1.91
  -2  -2   4   91.28    2.10
  -2  -2   4   91.26    2.10
  -2  -2   4   93.70    1.92
   1   2  -4   98.02    2.14
   1   2  -4   98.76    2.05
   1   2  -4   96.12    1.92
   1   2  -4   94.84    2.13
   1   2  -4   95.25    1.92
   1   2  -4   96.78    2.05
   1   2  -4   96.79    1.89
  -1  -2   4   93.71    2.12
  -1  -2   4   94.88    1.94
  -1  -2   4   95.23    1.86
  -1  -2   4   96.83    2.13
  -1  -2   4   95.26    1.86
  -1  -2   4   95.36    2.02
  -1  -2   4   97.97    1.95
  -1  -2   4   94.74    2.12
  -1  -2   4   95.18    2.02
   0   2  -4  429.55    8.82
   0   2  -4  445.37    7.95
   0   2  -4  447.35    8.84
   0   2  -4  446.28    8.55
   0   2  -4  437.90    8.56
   0   2  -4  427.78    7.95
   0   2  -4  423.04    8.77
   0   2  -4  431.62    8.07
   0  -2   4  445.44    8.82
   0  -2   4  439.21    8.49
   0  -2   4  418.67    8.78
   0  -2   4  437.69    8.82
   0  -2   4  423.89    8.49
   0  -2   4  427.49    8.11
  -1   2  -4  176.46    3.60
  -1   2  -4  179.11    3.17
  -1   2  -4  171.10    3.44
  -1   2  -4  173.49    3.17
  -1   2  -4  176.07    3.45
  -1   2  -4  172.79    3.60
  -1   2  -4  173.64    3.64
   1  -2   4  171.86    3.58
   1  -2   4  168.82    3.28
   1  -2   4  173.33    3.58
  -2   2  -4    0.81    0.09
  -2   2  -4    0.95    0.13
  -2   2  -4    1.00    0.08
  -2   2  -4    0.85    0.12
  -2   2  -4    1.00    0.07
  -2   2  -4    0.89    0.09
   2  -2   4    1.07    0.11
   2  -2   4    0.87    0.10
   2  -2   4    1.12    0.11
  -3   2  -4   37.17    0.78
  -3   2  -4   35.16    0.93
  -3   2  -4   35.90    0.87
  -3   2  -4   36.89    0.87
  -3   2  -4   37.06    0.94
   3  -2   4   36.32    0.89
   3  -2   4   37.51    0.90
   3  -2   4   36.41    0.84
  -4   2  -4   53.95    1.15
  -4   2  -4   53.23    1.39
  -4   2  -4   52.22    1.34
  -4   2  -4   52.74    1.34
  -4   2  -4   53.36    1.27
  -4   2  -4   52.80    1.26
   4  -2   4   53.61    1.28
   4  -2   4   52.64    1.28
   4  -2   4   51.32    1.21
  -5   2  -4    0.24    0.15
  -5   2  -4    0.32    0.18
  -5   2  -4    0.32    0.16
  -5   2  -4    0.39    0.18
  -5   2  -4    0.11    0.14
   5  -2   4    0.26    0.17
   5  -2   4    0.22    0.14
  -6   2  -4   -0.12    0.15
  -6   2  -4    0.19    0.20
  -6   2  -4   -0.19    0.15
   6  -2   4    0.21    0.18
  -7   2  -4    1.47    0.31
  -7   2  -4    1.20    0.28
   7  -2   4    1.20    0.29
  -8  -1   4    1.07    0.31
   7   1  -4    3.48    0.30
  -7  -1   4    4.04    0.46
  -7  -1   4    3.27    0.38
   6   1  -4    0.43    0.17
   6   1  -4    0.36    0.19
   6   1  -4    0.45    0.26
   6   1  -4    0.29    0.23
  -6  -1   4    0.42    0.22
  -6  -1   4    0.33    0.20
  -6  -1   4    0.04    0.20
  -6  -1   4    0.09    0.24
  -6  -1   4    0.53    0.27
   5   1  -4   19.10    0.69
   5   1  -4   18.07    0.71
   5   1  -4   17.35    0.75
   5   1  -4   18.17    0.60
  -5  -1   4   18.28    0.69
  -5  -1   4   18.38    0.79
  -5  -1   4   17.84    0.65
  -5  -1   4   18.20    0.73
  -5  -1   4   17.71    0.77
  -5  -1   4   17.17    0.71
   4   1  -4   17.06    0.56
   4   1  -4   17.40    0.70
   4   1  -4   16.90    0.61
   4   1  -4   19.10    0.72
   4   1  -4   17.82    0.63
   4   1  -4   17.83    0.63
  -4  -1   4   18.03    0.71
  -4  -1   4   18.24    0.65
  -4  -1   4   16.65    0.69
  -4  -1   4   17.48    0.59
  -4  -1   4   16.50    0.64
  -4  -1   4   18.06    0.61
   3   1  -4    7.87    0.34
   3   1  -4    9.03    0.38
   3   1  -4    8.13    0.41
   3   1  -4    8.58    0.39
   3   1  -4    8.43    0.38
   3   1  -4    8.00    0.42
   3   1  -4    8.53    0.38
  -3  -1   4    7.86    0.38
  -3  -1   4    8.27    0.42
  -3  -1   4    8.65    0.36
  -3  -1   4    9.01    0.43
  -3  -1   4    8.68    0.40
  -3  -1   4    8.24    0.33
   2   1  -4  166.49    3.60
   2   1  -4  166.55    3.46
   2   1  -4  168.83    3.21
   2   1  -4  163.63    3.27
   2   1  -4  164.27    3.60
   2   1  -4  164.88    3.46
  -2  -1   4  163.58    3.45
  -2  -1   4  164.62    3.45
  -2  -1   4  170.11    3.61
  -2  -1   4  168.56    3.43
  -2  -1   4  166.33    3.20
  -2  -1   4  167.82    3.60
   1   1  -4   38.72    0.83
   1   1  -4   38.42    0.85
   1   1  -4   38.05    0.86
   1   1  -4   38.76    0.87
   1   1  -4   38.26    0.98
   1   1  -4   38.42    0.98
   1   1  -4   38.33    0.93
   1   1  -4   38.79    0.92
  -1  -1   4   37.55    0.82
  -1  -1   4   38.30    0.88
  -1  -1   4   38.99    0.97
  -1  -1   4   38.92    0.83
  -1  -1   4   38.13    0.97
  -1  -1   4   38.77    0.91
   0   1  -4   17.39    0.50
   0   1  -4   17.39    0.43
   0   1  -4   17.87    0.48
   0   1  -4   17.41    0.51
   0   1  -4   17.68    0.48
   0   1  -4   17.18    0.51
   0   1  -4   17.28    0.43
   0   1  -4   17.49    0.43
   0  -1   4   16.88    0.50
   0  -1   4   17.23    0.45
   0  -1   4   17.76    0.51
   0  -1   4   17.69    0.45
   0  -1   4   17.36    0.50
   0  -1   4   17.81    0.44
   0  -1   4   17.22    0.39
   0  -1   4   17.14    0.39
  -1   1  -4  546.54    9.83
  -1   1  -4  536.85   10.90
  -1   1  -4  537.92   10.56
  -1   1  -4  541.10    9.83
  -1   1  -4  530.20   10.91
  -1   1  -4  542.12   10.57
  -1   1  -4  538.35   10.80
   1  -1   4  518.15   10.90
   1  -1   4  535.86   10.89
   1  -1   4  540.42   10.47
   1  -1   4  555.45   10.47
   1  -1   4  524.88   10.03
  -2   1  -4  280.93    5.64
  -2   1  -4  279.40    5.64
  -2   1  -4  288.62    5.24
  -2   1  -4  283.64    5.85
  -2   1  -4  283.30    5.85
   2  -1   4  277.66    5.82
   2  -1   4  281.56    5.83
   2  -1   4  283.23    5.36
  -3   1  -4    0.11    0.10
  -3   1  -4    0.42    0.12
  -3   1  -4    0.06    0.09
  -3   1  -4   -0.02    0.11
  -3   1  -4    0.21    0.12
   3  -1   4   -0.12    0.10
   3  -1   4   -0.15    0.09
   3  -1   4    0.16    0.11
  -4   1  -4   -0.10    0.13
  -4   1  -4    0.22    0.14
  -4   1  -4    0.02    0.13
  -4   1  -4   -0.03    0.12
  -4   1  -4    0.29    0.16
  -4   1  -4   -0.15    0.11
   4  -1   4    0.28    0.14
   4  -1   4    0.14    0.13
   4  -1   4    0.13    0.13
  -5   1  -4    0.74    0.21
  -5   1  -4    0.20    0.17
  -5   1  -4    0.78    0.21
  -5   1  -4    0.46    0.18
  -5   1  -4    0.64    0.20
  -5   1  -4    0.81    0.22
   5  -1   4    0.79    0.20
   5  -1   4    0.68    0.20
  -6   1  -4    0.03    0.19
  -6   1  -4    0.37    0.19
  -6   1  -4   -0.15    0.16
   6  -1   4   -0.03    0.19
  -7   1  -4    0.91    0.29
  -7   1  -4    1.82    0.31
  -7   1  -4    1.21    0.30
   7  -1   4    1.37    0.31
  -8   0   4    0.54    0.27
   7   0  -4    0.80    0.18
   7   0  -4    0.50    0.24
  -7   0   4    0.86    0.30
  -7   0   4    0.95    0.29
  -7   0   4    0.69    0.23
   6   0  -4    0.56    0.14
   6   0  -4    0.74    0.27
   6   0  -4    0.52    0.23
   6   0  -4    0.66    0.22
   6   0  -4    0.64    0.17
  -6   0   4    0.59    0.25
  -6   0   4    0.25    0.22
  -6   0   4    0.60    0.21
  -6   0   4    0.66    0.24
  -6   0   4    1.00    0.26
   5   0  -4    0.85    0.18
   5   0  -4    0.72    0.19
   5   0  -4    0.98    0.21
   5   0  -4    1.29    0.23
   5   0  -4    1.14    0.26
  -5   0   4    1.16    0.25
  -5   0   4    1.27    0.25
  -5   0   4    1.26    0.24
  -5   0   4    1.15    0.22
  -5   0   4    1.00    0.25
  -5   0   4    1.16    0.25
   4   0  -4   24.49    0.75
   4   0  -4   24.09    0.75
   4   0  -4   23.56    0.74
   4   0  -4   23.54    0.82
   4   0  -4   23.60    0.67
   4   0  -4   25.03    0.84
  -4   0   4   23.60    0.78
  -4   0   4   24.82    0.71
  -4   0   4   24.56    0.78
  -4   0   4   23.35    0.83
  -4   0   4   23.93    0.75
  -4   0   4   22.51    0.82
   3   0  -4    0.22    0.11
   3   0  -4    0.31    0.12
   3   0  -4    0.15    0.12
   3   0  -4    0.28    0.12
   3   0  -4    0.28    0.12
   3   0  -4    0.32    0.15
   3   0  -4    0.35    0.14
   3   0  -4    0.25    0.11
  -3   0   4    0.09    0.12
  -3   0   4    0.36    0.13
  -3   0   4    0.19    0.10
  -3   0   4    0.14    0.13
  -3   0   4    0.22    0.12
  -3   0   4    0.38    0.13
   2   0  -4  289.98    5.84
   2   0  -4  282.30    6.04
   2   0  -4  293.17    5.93
   2   0  -4  294.63    5.43
   2   0  -4  285.64    5.83
   2   0  -4  290.40    6.05
   2   0  -4  287.48    5.53
  -2   0   4  290.79    5.84
  -2   0   4  284.69    5.92
  -2   0   4  283.22    6.04
  -2   0   4  292.44    5.55
  -2   0   4  285.44    5.42
  -2   0   4  287.62    5.84
  -2   0   4  292.60    6.05
   1   0  -4   30.34    0.77
   1   0  -4   30.41    0.73
   1   0  -4   28.94    0.70
   1   0  -4   31.49    0.78
   1   0  -4   30.25    0.82
   1   0  -4   30.65    0.83
   1   0  -4   29.81    0.73
  -1   0   4   30.19    0.69
  -1   0   4   29.95    0.76
  -1   0   4   29.69    0.81
  -1   0   4   30.49    0.70
  -1   0   4   30.98    0.77
  -1   0   4   29.63    0.82
  -1   0   4   29.36    0.73
   0   0  -4   21.10    0.55
   0   0  -4   21.95    0.53
   0   0  -4   21.89    0.54
   0   0  -4   21.20    0.58
   0   0  -4   20.73    0.57
   0   0  -4   21.20    0.62
   0   0  -4   21.80    0.62
   0   0   4   21.12    0.61
   0   0   4   20.48    0.55
   0   0   4   21.26    0.56
   0   0   4   21.58    0.51
   0   0   4   22.01    0.51
   0   0   4   21.79    0.62
   0   0   4   20.81    0.55
   0   0   4   21.25    0.56
  -1   0  -4  101.92    2.24
  -1   0  -4   97.51    2.23
  -1   0  -4  101.18    2.14
  -1   0  -4  102.55    2.15
  -1   0  -4  103.21    1.98
  -1   0  -4  101.17    2.14
   1   0   4  101.99    2.09
   1   0   4   99.45    2.03
   1   0   4   99.75    1.92
   1   0   4   99.01    2.22
   1   0   4  100.48    1.91
   1   0   4  100.12    2.23
   1   0   4  100.04    2.09
  -2   0  -4    1.47    0.17
  -2   0  -4    1.48    0.15
  -2   0  -4    1.71    0.20
  -2   0  -4    1.38    0.18
  -2   0  -4    1.39    0.16
   2   0   4    1.92    0.20
   2   0   4    1.52    0.19
   2   0   4    1.61    0.13
   2   0   4    1.50    0.17
   2   0   4    1.15    0.09
   2   0   4    1.23    0.08
   2   0   4    1.36    0.13
  -3   0  -4    0.92    0.19
  -3   0  -4    1.35    0.21
  -3   0  -4    1.45    0.17
  -3   0  -4    1.55    0.19
  -3   0  -4    1.05    0.18
   3   0   4    1.86    0.22
   3   0   4    1.11    0.12
   3   0   4    1.28    0.18
   3   0   4    1.41    0.21
  -4   0  -4    4.87    0.35
  -4   0  -4    4.80    0.37
  -4   0  -4    4.96    0.31
  -4   0  -4    4.58    0.33
  -4   0  -4    5.32    0.39
  -4   0  -4    5.02    0.34
   4   0   4    4.91    0.37
   4   0   4    5.47    0.37
   4   0   4    4.90    0.35
  -5   0  -4    9.04    0.48
  -5   0  -4    9.11    0.52
  -5   0  -4    9.32    0.51
  -5   0  -4    9.31    0.54
  -5   0  -4    8.66    0.53
  -5   0  -4    8.59    0.45
   5   0   4    9.36    0.50
   5   0   4    9.75    0.53
  -6   0  -4   -0.02    0.19
  -6   0  -4    0.09    0.21
   6   0   4    0.09    0.21
  -7   0  -4    0.23    0.23
  -7   0  -4    0.09    0.24
  -7   0  -4   -0.26    0.23
   7   0   4    0.39    0.27
  -8   1   4    5.18    0.49
  -8   1   4    4.34    0.51
   7  -1  -4    0.23    0.24
   7  -1  -4    0.23    0.23
   7  -1  -4    0.31    0.14
  -7   1   4    0.50    0.25
  -7   1   4    0.31    0.22
  -7   1   4    0.59    0.29
   6  -1  -4    7.63    0.35
   6  -1  -4    8.13    0.40
   6  -1  -4    6.99    0.47
   6  -1  -4    7.56    0.48
   6  -1  -4    6.87    0.51
  -6   1   4    8.46    0.53
  -6   1   4    8.31    0.54
  -6   1   4    6.95    0.48
  -6   1   4    8.02    0.55
  -6   1   4    7.33    0.46
   5  -1  -4    0.28    0.15
   5  -1  -4    0.31    0.18
   5  -1  -4    0.35    0.18
   5  -1  -4    0.43    0.19
   5  -1  -4    0.41    0.15
  -5   1   4    0.31    0.19
  -5   1   4    0.39    0.20
  -5   1   4    0.37    0.19
  -5   1   4    0.36    0.19
  -5   1   4    0.64    0.19
  -5   1   4    0.35    0.17
   4  -1  -4   66.07    1.60
   4  -1  -4   64.30    1.72
   4  -1  -4   68.79    1.58
   4  -1  -4   66.44    1.46
   4  -1  -4   65.82    1.56
   4  -1  -4   68.71    1.73
   4  -1  -4   69.05    1.61
  -4   1   4   65.74    1.73
  -4   1   4   71.79    1.77
  -4   1   4   67.26    1.65
  -4   1   4   66.99    1.51
  -4   1   4   66.78    1.65
  -4   1   4   67.97    1.66
   3  -1  -4   29.68    0.89
   3  -1  -4   28.99    0.81
   3  -1  -4   31.23    0.83
   3  -1  -4   26.03    0.79
   3  -1  -4   29.60    0.74
   3  -1  -4   28.85    0.89
   3  -1  -4   29.84    0.74
   3  -1  -4   28.88    0.79
  -3   1   4   29.14    0.89
  -3   1   4   30.63    0.90
  -3   1   4   28.75    0.76
  -3   1   4   28.91    0.81
  -3   1   4   28.01    0.82
  -3   1   4   29.92    0.84
   2  -1  -4   87.94    1.96
   2  -1  -4   90.77    2.06
   2  -1  -4   88.37    1.80
   2  -1  -4   88.19    1.95
   2  -1  -4   88.49    1.86
   2  -1  -4   87.29    1.95
   2  -1  -4   84.90    2.05
  -2   1   4   89.26    1.97
  -2   1   4   86.18    1.95
  -2   1   4   89.78    1.97
  -2   1   4   90.23    1.81
  -2   1   4   92.40    2.07
  -2   1   4   84.93    2.04
   1  -1  -4  131.84    2.79
   1  -1  -4  127.88    2.83
   1  -1  -4  133.76    2.91
   1  -1  -4  134.74    2.64
   1  -1  -4  134.80    2.91
   1  -1  -4  131.55    2.79
   1  -1  -4  131.85    2.58
  -1   1   4  132.37    2.64
  -1   1   4  132.55    2.78
  -1   1   4  135.11    2.78
  -1   1   4  135.03    2.91
  -1   1   4  131.75    2.57
  -1   1   4  126.29    2.89
   0  -1  -4  100.85    2.25
   0  -1  -4   99.69    2.15
   0  -1  -4  100.81    1.99
   0  -1  -4   98.23    2.02
   0  -1  -4   97.69    2.14
   0  -1  -4  100.83    2.25
   0   1   4   98.72    1.96
   0   1   4   99.57    1.97
   0   1   4   99.31    2.24
   0   1   4   98.12    2.13
   0   1   4  102.83    2.26
   0   1   4   98.75    2.04
   0   1   4  102.10    2.08
  -1  -1  -4  251.19    5.35
  -1  -1  -4  252.94    5.14
  -1  -1  -4  250.46    5.16
  -1  -1  -4  254.95    5.35
  -1  -1  -4  250.11    5.16
  -1  -1  -4  256.67    4.79
   1   1   4  256.03    5.12
   1   1   4  253.84    4.75
   1   1   4  255.26    4.74
   1   1   4  256.20    5.34
   1   1   4  252.66    4.90
   1   1   4  253.25    5.34
   1   1   4  253.47    5.12
  -2  -1  -4   10.88    0.43
  -2  -1  -4   10.37    0.39
  -2  -1  -4   11.67    0.44
  -2  -1  -4   11.39    0.48
  -2  -1  -4   10.36    0.47
   2   1   4   11.16    0.34
   2   1   4   10.22    0.39
   2   1   4   11.34    0.47
   2   1   4   11.25    0.39
   2   1   4   10.90    0.46
   2   1   4   10.57    0.41
   2   1   4   11.04    0.34
  -3  -1  -4   22.90    0.66
  -3  -1  -4   20.47    0.76
  -3  -1  -4   21.37    0.71
  -3  -1  -4   22.48    0.78
  -3  -1  -4   21.28    0.71
   3   1   4   22.09    0.76
   3   1   4   21.67    0.69
   3   1   4   22.06    0.76
   3   1   4   22.65    0.53
   3   1   4   22.40    0.53
   3   1   4   22.65    0.64
  -4  -1  -4   22.54    0.70
  -4  -1  -4   21.52    0.77
  -4  -1  -4   21.24    0.78
  -4  -1  -4   20.97    0.82
  -4  -1  -4   22.39    0.70
  -4  -1  -4   21.81    0.84
   4   1   4   21.96    0.75
   4   1   4   21.80    0.81
   4   1   4   21.92    0.63
  -5  -1  -4    7.61    0.49
  -5  -1  -4    6.89    0.51
  -5  -1  -4    6.57    0.43
   5   1   4    7.64    0.49
  -6  -1  -4    0.34    0.22
  -6  -1  -4    0.74    0.27
   6   1   4    0.46    0.26
  -7  -1  -4    1.41    0.36
  -7  -1  -4    1.61    0.34
   8  -2  -4    5.89    0.54
  -8   2   4    5.53    0.50
  -8   2   4    5.82    0.57
   7  -2  -4    2.26    0.36
   7  -2  -4    1.65    0.32
  -7   2   4    1.45    0.34
  -7   2   4    1.70    0.33
  -7   2   4    1.72    0.29
   6  -2  -4    1.40    0.28
   6  -2  -4    1.79    0.25
   6  -2  -4    1.56    0.30
   6  -2  -4    2.04    0.31
   6  -2  -4    1.91    0.30
   6  -2  -4    1.78    0.19
  -6   2   4    1.34    0.25
  -6   2   4    1.10    0.28
  -6   2   4    1.19    0.27
  -6   2   4    1.37    0.31
  -6   2   4    1.60    0.30
   5  -2  -4    0.68    0.18
   5  -2  -4    0.83    0.16
   5  -2  -4    0.41    0.20
   5  -2  -4    0.99    0.21
   5  -2  -4    0.43    0.14
   5  -2  -4    0.57    0.18
  -5   2   4    0.62    0.20
  -5   2   4   -0.10    0.17
  -5   2   4    0.56    0.18
  -5   2   4    0.41    0.20
  -5   2   4    0.97    0.21
  -5   2   4    0.25    0.19
   4  -2  -4   67.27    1.77
   4  -2  -4   71.83    1.63
   4  -2  -4   71.68    1.79
   4  -2  -4   70.01    1.64
   4  -2  -4   68.48    1.49
  -4   2   4   69.85    1.71
  -4   2   4   70.55    1.71
  -4   2   4   67.06    1.78
  -4   2   4   69.19    1.74
  -4   2   4   71.50    1.57
  -4   2   4   70.30    1.80
   3  -2  -4    0.47    0.14
   3  -2  -4    0.52    0.15
   3  -2  -4    0.27    0.11
   3  -2  -4    0.34    0.12
   3  -2  -4    0.53    0.17
   3  -2  -4    0.25    0.13
   3  -2  -4    0.63    0.14
  -3   2   4    0.37    0.13
  -3   2   4    0.68    0.17
  -3   2   4    0.39    0.15
  -3   2   4    0.42    0.14
  -3   2   4    0.39    0.14
  -3   2   4    0.57    0.15
  -3   2   4    0.47    0.13
   2  -2  -4  463.56    8.69
   2  -2  -4  467.82    8.87
   2  -2  -4  479.71    9.35
   2  -2  -4  461.30    9.63
   2  -2  -4  468.37    9.34
   2  -2  -4  489.17    9.69
   2  -2  -4  446.69    9.66
  -2   2   4  473.03    9.68
  -2   2   4  467.07    9.67
  -2   2   4  469.83    9.37
  -2   2   4  465.87    9.36
  -2   2   4  469.60    8.71
  -2   2   4  463.71    8.86
  -2   2   4  472.22    9.63
   1  -2  -4  465.34    9.16
   1  -2  -4  442.98    9.15
   1  -2  -4  464.53    8.52
   1  -2  -4  470.90    9.45
   1  -2  -4  456.77    8.68
   1  -2  -4  464.87    9.47
   1  -2  -4  452.95    9.47
  -1   2   4  458.79    9.46
  -1   2   4  446.32    9.15
  -1   2   4  460.31    9.16
  -1   2   4  459.77    8.68
  -1   2   4  461.46    8.52
  -1   2   4  463.56    9.47
   0  -2  -4  119.08    2.45
   0  -2  -4  122.41    2.60
   0  -2  -4  121.61    2.60
   0  -2  -4  121.18    2.40
   0  -2  -4  117.41    2.71
   0  -2  -4  121.59    2.71
   0   2   4  120.06    2.71
   0   2   4  123.31    2.39
   0   2   4  118.07    2.46
   0   2   4  121.20    2.58
   0   2   4  119.33    2.71
   0   2   4  120.69    2.58
  -1  -2  -4   79.47    1.71
  -1  -2  -4   79.45    1.95
  -1  -2  -4   80.41    1.95
  -1  -2  -4   81.46    1.86
  -1  -2  -4   80.15    1.85
  -1  -2  -4   82.88    1.70
   1   2   4   80.10    1.82
   1   2   4   80.60    1.95
   1   2   4   82.17    1.95
   1   2   4   83.13    1.69
   1   2   4   82.26    1.76
   1   2   4   83.09    1.83
  -2  -2  -4    0.01    0.12
  -2  -2  -4    0.10    0.14
  -2  -2  -4    0.29    0.14
  -2  -2  -4    0.26    0.16
  -2  -2  -4    0.25    0.13
   2   2   4   -0.11    0.13
   2   2   4    0.42    0.17
   2   2   4    0.16    0.12
   2   2   4    0.25    0.11
   2   2   4    0.08    0.11
   2   2   4    0.08    0.13
  -3  -2  -4    2.48    0.28
  -3  -2  -4    2.04    0.30
  -3  -2  -4    1.97    0.26
  -3  -2  -4    1.50    0.22
  -3  -2  -4    2.49    0.31
   3   2   4    2.42    0.20
   3   2   4    2.29    0.20
   3   2   4    2.28    0.29
   3   2   4    2.53    0.25
   3   2   4    1.68    0.25
   3   2   4    2.46    0.30
  -4  -2  -4    0.83    0.23
  -4  -2  -4    0.66    0.23
  -4  -2  -4    1.18    0.23
  -4  -2  -4    1.25    0.26
  -4  -2  -4    1.22    0.19
  -4  -2  -4    1.26    0.29
   4   2   4    0.94    0.19
   4   2   4    1.32    0.16
   4   2   4    1.14    0.26
   4   2   4    1.28    0.27
  -5  -2  -4   11.93    0.63
  -5  -2  -4   10.15    0.53
  -5  -2  -4   10.47    0.63
   5   2   4   11.77    0.62
  -6  -2  -4    0.45    0.24
  -6  -2  -4    0.39    0.28
  -6  -2  -4    0.24    0.26
   8  -3  -4    0.71    0.31
  -8   3   4    0.02    0.22
  -8   3   4   -0.08    0.25
   7  -3  -4    0.52    0.24
   7  -3  -4    0.01    0.19
   7  -3  -4    0.18    0.24
  -7   3   4    0.19    0.23
  -7   3   4   -0.07    0.18
  -7   3   4    0.04    0.22
   6  -3  -4   25.96    0.98
   6  -3  -4   26.51    0.87
   6  -3  -4   27.57    0.93
   6  -3  -4   27.96    0.64
   6  -3  -4   26.61    0.92
   6  -3  -4   27.35    1.01
  -6   3   4   27.77    1.03
  -6   3   4   26.94    0.95
  -6   3   4   26.48    1.02
  -6   3   4   27.23    1.01
  -6   3   4   26.03    0.86
   5  -3  -4    0.56    0.13
   5  -3  -4    0.76    0.20
   5  -3  -4    0.47    0.22
   5  -3  -4    0.57    0.16
  -5   3   4    0.56    0.18
  -5   3   4    0.80    0.23
  -5   3   4    0.60    0.19
  -5   3   4    0.64    0.21
  -5   3   4    0.23    0.19
  -5   3   4    0.52    0.20
   4  -3  -4   17.14    0.58
   4  -3  -4   17.69    0.51
   4  -3  -4   16.62    0.67
   4  -3  -4   16.43    0.65
   4  -3  -4   16.42    0.67
   4  -3  -4   16.70    0.61
   4  -3  -4   17.17    0.51
  -4   3   4   17.64    0.64
  -4   3   4   18.15    0.65
  -4   3   4   16.22    0.67
  -4   3   4   17.63    0.70
  -4   3   4   16.82    0.58
  -4   3   4   17.80    0.66
   3  -3  -4   44.42    1.02
   3  -3  -4   43.83    1.20
   3  -3  -4   44.29    1.23
   3  -3  -4   45.11    1.22
   3  -3  -4   45.36    1.12
   3  -3  -4   46.34    1.14
   3  -3  -4   44.29    1.11
  -3   3   4   45.50    1.21
  -3   3   4   46.19    1.25
  -3   3   4   42.92    1.16
  -3   3   4   44.21    1.08
  -3   3   4   43.08    1.22
  -3   3   4   42.88    1.15
  -3   3   4   42.83    1.06
   2  -3  -4    6.00    0.32
   2  -3  -4    6.24    0.32
   2  -3  -4    5.03    0.31
   2  -3  -4    5.55    0.28
   2  -3  -4    6.12    0.36
   2  -3  -4    5.42    0.30
   2  -3  -4    5.88    0.35
  -2   3   4    5.26    0.34
  -2   3   4    5.50    0.37
  -2   3   4    5.59    0.33
  -2   3   4    5.10    0.31
  -2   3   4    5.42    0.30
  -2   3   4    5.17    0.33
  -2   3   4    5.56    0.30
   1  -3  -4   21.91    0.66
   1  -3  -4   21.37    0.66
   1  -3  -4   21.92    0.61
   1  -3  -4   22.66    0.64
   1  -3  -4   21.74    0.72
   1  -3  -4   21.53    0.72
   1  -3  -4   20.96    0.69
  -1   3   4   21.52    0.61
  -1   3   4   21.91    0.67
  -1   3   4   22.17    0.73
  -1   3   4   19.03    0.69
  -1   3   4   22.25    0.68
   0  -3  -4    2.43    0.26
   0  -3  -4    2.46    0.23
   0  -3  -4    2.29    0.23
   0  -3  -4    2.38    0.22
   0  -3  -4    2.45    0.22
   0  -3  -4    2.38    0.27
   0   3   4    2.11    0.22
   0   3   4    2.62    0.27
   0   3   4    2.28    0.21
   0   3   4    2.38    0.23
   0   3   4    2.48    0.26
   0   3   4    2.33    0.22
  -1  -3  -4    0.21    0.13
  -1  -3  -4   -0.01    0.13
  -1  -3  -4    0.06    0.12
  -1  -3  -4    0.11    0.12
  -1  -3  -4    0.02    0.14
   1   3   4   -0.09    0.10
   1   3   4    0.11    0.12
   1   3   4    0.08    0.14
   1   3   4    0.09    0.12
   1   3   4    0.17    0.14
   1   3   4    0.16    0.11
  -2  -3  -4   18.94    0.73
  -2  -3  -4   17.52    0.71
  -2  -3  -4   18.08    0.67
  -2  -3  -4   17.43    0.66
  -2  -3  -4   18.85    0.62
  -2  -3  -4   18.91    0.74
   2   3   4   18.19    0.72
   2   3   4   17.26    0.56
   2   3   4   19.45    0.65
   2   3   4   19.03    0.72
   2   3   4   18.12    0.64
  -3  -3  -4    5.91    0.42
  -3  -3  -4    6.08    0.39
  -3  -3  -4    6.07    0.48
  -3  -3  -4    6.44    0.43
  -3  -3  -4    5.74    0.44
   3   3   4    5.90    0.43
   3   3   4    6.59    0.35
   3   3   4    6.01    0.46
   3   3   4    6.70    0.40
  -4  -3  -4   11.76    0.57
  -4  -3  -4   13.16    0.70
  -4  -3  -4   13.55    0.73
  -4  -3  -4   11.68    0.63
   4   3   4   12.41    0.46
   4   3   4   13.53    0.63
   4   3   4   13.35    0.69
  -5  -3  -4    2.53    0.37
  -5  -3  -4    2.98    0.36
   5   3   4    3.06    0.24
  -6  -3  -4    0.22    0.25
   8  -4  -4    0.65    0.31
  -8   4   4    0.90    0.27
  -8   4   4    0.60    0.30
   7  -4  -4    0.73    0.26
   7  -4  -4    1.12    0.27
   7  -4  -4    0.34    0.27
  -7   4   4    0.82    0.24
  -7   4   4    0.66    0.26
   6  -4  -4   27.40    1.05
   6  -4  -4   26.24    0.92
   6  -4  -4   27.04    0.99
   6  -4  -4   27.88    0.94
  -6   4   4   26.77    1.01
  -6   4   4   27.56    0.97
  -6   4   4   27.43    1.04
  -6   4   4   26.86    0.88
  -6   4   4   27.46    1.04
   5  -4  -4    0.22    0.18
   5  -4  -4    0.26    0.20
   5  -4  -4    0.44    0.12
   5  -4  -4   -0.01    0.14
  -5   4   4    0.47    0.18
  -5   4   4   -0.05    0.16
  -5   4   4    0.20    0.20
  -5   4   4    0.15    0.19
  -5   4   4   -0.03    0.16
  -5   4   4    0.01    0.19
   4  -4  -4    3.67    0.32
   4  -4  -4    3.10    0.27
   4  -4  -4    4.02    0.35
   4  -4  -4    3.64    0.24
   4  -4  -4    3.13    0.32
   4  -4  -4    3.10    0.32
   4  -4  -4    3.64    0.24
  -4   4   4    3.55    0.33
  -4   4   4    3.33    0.35
  -4   4   4    3.26    0.33
  -4   4   4    3.60    0.32
  -4   4   4    3.37    0.29
  -4   4   4    3.30    0.34
   3  -4  -4   14.15    0.53
   3  -4  -4   13.29    0.57
   3  -4  -4   14.26    0.59
   3  -4  -4   13.33    0.58
   3  -4  -4   13.20    0.50
   3  -4  -4   13.88    0.46
  -3   4   4   13.99    0.61
  -3   4   4   14.96    0.57
  -3   4   4   13.07    0.49
  -3   4   4   13.49    0.59
  -3   4   4   13.35    0.55
  -3   4   4   14.63    0.51
  -3   4   4   13.42    0.58
   2  -4  -4   26.90    0.88
   2  -4  -4   28.54    0.81
   2  -4  -4   28.08    0.79
   2  -4  -4   26.56    0.87
   2  -4  -4   27.81    0.73
   2  -4  -4   27.80    0.88
  -2   4   4   27.17    0.83
  -2   4   4   28.76    0.90
  -2   4   4   27.09    0.76
  -2   4   4   28.99    0.89
  -2   4   4   26.30    0.88
  -2   4   4   27.92    0.78
  -2   4   4   27.62    0.83
   1  -4  -4   18.21    0.61
   1  -4  -4   18.10    0.58
   1  -4  -4   15.84    0.63
   1  -4  -4   16.79    0.66
   1  -4  -4   18.28    0.61
   1  -4  -4   17.51    0.66
   1  -4  -4   17.00    0.54
  -1   4   4   17.26    0.57
  -1   4   4   17.37    0.57
  -1   4   4   16.86    0.61
  -1   4   4   17.50    0.66
  -1   4   4   18.98    0.69
  -1   4   4   16.67    0.60
   0  -4  -4   61.58    1.65
   0  -4  -4   65.82    1.67
   0  -4  -4   65.59    1.49
   0  -4  -4   64.17    1.55
   0  -4  -4   60.63    1.42
   0  -4  -4   64.83    1.56
   0  -4  -4   60.62    1.64
   0   4   4   63.15    1.66
   0   4   4   63.45    1.55
   0   4   4   63.14    1.43
   0   4   4   63.40    1.66
   0   4   4   63.97    1.56
   0   4   4   63.56    1.48
  -1  -4  -4    2.68    0.31
  -1  -4  -4    2.70    0.25
  -1  -4  -4    2.66    0.28
  -1  -4  -4    2.28    0.30
  -1  -4  -4    2.71    0.28
   1   4   4    2.93    0.33
   1   4   4    2.76    0.25
   1   4   4    2.59    0.30
   1   4   4    3.29    0.30
   1   4   4    3.15    0.29
   1   4   4    2.95    0.29
  -2  -4  -4    3.03    0.30
  -2  -4  -4    2.48    0.30
  -2  -4  -4    3.60    0.39
  -2  -4  -4    3.03    0.32
  -2  -4  -4    2.84    0.34
  -2  -4  -4    3.07    0.35
   2   4   4    3.78    0.29
   2   4   4    2.69    0.30
   2   4   4    3.52    0.38
   2   4   4    2.75    0.34
   2   4   4    1.91    0.24
  -3  -4  -4   66.48    1.77
  -3  -4  -4   64.95    1.87
  -3  -4  -4   70.18    1.91
  -3  -4  -4   66.79    1.78
  -3  -4  -4   65.05    1.62
   3   4   4   67.96    1.55
   3   4   4   68.20    1.70
   3   4   4   66.50    1.88
  -4  -4  -4    0.11    0.23
  -4  -4  -4   -0.13    0.20
  -4  -4  -4    0.05    0.21
  -4  -4  -4   -0.18    0.16
   4   4   4    0.08    0.22
   4   4   4    0.04    0.15
  -5  -4  -4    3.49    0.44
  -5  -4  -4    3.27    0.39
   5   4   4    3.44    0.28
  -6  -4  -4    2.18    0.38
   8  -5  -4    1.52    0.39
  -8   5   4    1.85    0.34
  -8   5   4    1.46    0.35
   7  -5  -4    5.53    0.56
   7  -5  -4    6.30    0.53
   7  -5  -4    6.57    0.51
  -7   5   4    6.20    0.46
  -7   5   4    7.20    0.53
   6  -5  -4    4.32    0.43
   6  -5  -4    4.02    0.46
  -6   5   4    3.68    0.36
  -6   5   4    4.51    0.43
  -6   5   4    5.09    0.47
   5  -5  -4    5.70    0.41
   5  -5  -4    6.27    0.47
   5  -5  -4    5.47    0.43
   5  -5  -4    5.68    0.23
   5  -5  -4    5.09    0.31
  -5   5   4    5.05    0.47
  -5   5   4    5.21    0.43
  -5   5   4    5.82    0.38
  -5   5   4    5.57    0.42
  -5   5   4    5.76    0.47
  -5   5   4    4.88    0.39
   4  -5  -4   11.37    0.58
   4  -5  -4   11.59    0.52
   4  -5  -4   11.48    0.57
   4  -5  -4   11.53    0.40
   4  -5  -4   11.43    0.39
   4  -5  -4   11.88    0.46
  -4   5   4   12.56    0.62
  -4   5   4   11.63    0.59
  -4   5   4   11.42    0.58
  -4   5   4   11.74    0.55
  -4   5   4   12.06    0.50
  -4   5   4   11.39    0.54
   3  -5  -4   11.91    0.57
   3  -5  -4   11.13    0.54
   3  -5  -4   11.15    0.55
   3  -5  -4   11.99    0.42
   3  -5  -4   11.85    0.51
   3  -5  -4   10.89    0.47
  -3   5   4   12.25    0.57
  -3   5   4   12.25    0.59
  -3   5   4   13.32    0.55
  -3   5   4   12.29    0.49
  -3   5   4   11.35    0.55
  -3   5   4   11.79    0.52
   2  -5  -4   10.34    0.52
   2  -5  -4    9.56    0.40
   2  -5  -4   10.08    0.50
   2  -5  -4    9.91    0.50
   2  -5  -4    9.78    0.44
   2  -5  -4   10.39    0.46
  -2   5   4    9.93    0.46
  -2   5   4   10.00    0.42
  -2   5   4    9.49    0.42
  -2   5   4   10.24    0.52
  -2   5   4   10.54    0.48
  -2   5   4    8.74    0.49
   1  -5  -4   22.11    0.79
   1  -5  -4   21.64    0.65
   1  -5  -4   20.71    0.70
   1  -5  -4   21.45    0.70
   1  -5  -4   21.41    0.72
   1  -5  -4   23.22    0.81
   1  -5  -4   20.88    0.79
  -1   5   4   20.68    0.72
  -1   5   4   21.83    0.80
  -1   5   4   20.54    0.78
  -1   5   4   20.13    0.66
  -1   5   4   20.96    0.68
  -1   5   4   22.61    0.74
   0  -5  -4   31.40    0.86
   0  -5  -4   30.79    1.02
   0  -5  -4   30.67    0.93
   0  -5  -4   29.27    1.00
   0  -5  -4   32.37    0.91
   0  -5  -4   28.56    1.00
   0  -5  -4   31.26    0.93
   0   5   4   31.91    1.03
   0   5   4   31.18    0.94
   0   5   4   30.65    0.86
   0   5   4   30.80    1.02
   0   5   4   28.87    0.92
  -1  -5  -4    4.35    0.32
  -1  -5  -4    4.95    0.41
  -1  -5  -4    4.47    0.34
  -1  -5  -4    4.15    0.35
  -1  -5  -4    5.19    0.44
   1   5   4    4.71    0.36
   1   5   4    4.02    0.40
   1   5   4    4.44    0.34
   1   5   4    3.34    0.37
   1   5   4    4.91    0.36
   1   5   4    4.40    0.34
  -2  -5  -4    7.21    0.47
  -2  -5  -4    6.89    0.50
  -2  -5  -4    7.52    0.52
  -2  -5  -4    6.71    0.42
  -2  -5  -4    6.59    0.49
  -2  -5  -4    7.10    0.45
   2   5   4    7.27    0.45
   2   5   4    7.28    0.44
   2   5   4    5.98    0.47
   2   5   4    6.43    0.39
  -3  -5  -4   19.24    0.87
  -3  -5  -4   19.03    0.88
  -3  -5  -4   18.08    0.80
  -3  -5  -4   19.05    0.73
   3   5   4   17.61    0.66
   3   5   4   17.20    0.83
  -4  -5  -4    0.19    0.26
  -4  -5  -4    0.29    0.22
   4   5   4   -0.14    0.16
  -5  -5  -4    1.78    0.34
   5   5   4    1.49    0.25
   8  -6  -4    6.56    0.58
  -8   6   4    6.63    0.55
  -8   6   4    6.19    0.58
   7  -6  -4    0.82    0.34
   7  -6  -4    1.26    0.33
  -7   6   4    1.68    0.31
  -7   6   4    0.97    0.29
   6  -6  -4   31.16    1.20
   6  -6  -4   32.26    1.11
  -6   6   4   30.51    1.08
  -6   6   4   32.39    1.15
  -6   6   4   31.12    0.99
   5  -6  -4    6.50    0.51
   5  -6  -4    7.48    0.55
   5  -6  -4    7.58    0.46
   5  -6  -4    6.93    0.48
  -5   6   4    6.93    0.44
  -5   6   4    7.20    0.47
  -5   6   4    8.24    0.55
  -5   6   4    7.09    0.50
  -5   6   4    7.90    0.52
   4  -6  -4   42.79    1.10
   4  -6  -4   41.43    1.33
   4  -6  -4   43.13    1.30
   4  -6  -4   43.00    0.95
   4  -6  -4   44.88    1.20
  -4   6   4   42.74    1.34
  -4   6   4   41.24    1.30
  -4   6   4   44.15    1.33
  -4   6   4   43.00    1.25
  -4   6   4   40.89    1.12
  -4   6   4   42.65    1.25
   3  -6  -4    4.70    0.28
   3  -6  -4    4.81    0.40
   3  -6  -4    5.14    0.38
   3  -6  -4    4.44    0.33
   3  -6  -4    4.64    0.39
  -3   6   4    4.79    0.37
  -3   6   4    5.25    0.36
  -3   6   4    4.78    0.39
  -3   6   4    4.39    0.38
  -3   6   4    5.03    0.43
  -3   6   4    4.78    0.44
   2  -6  -4   89.90    2.07
   2  -6  -4   90.99    2.29
   2  -6  -4   93.30    2.13
   2  -6  -4   97.31    2.32
   2  -6  -4   91.31    2.33
   2  -6  -4   91.26    1.95
  -2   6   4   92.82    2.20
  -2   6   4   90.24    2.30
  -2   6   4   92.12    2.03
  -2   6   4   90.59    2.20
  -2   6   4   91.97    2.32
   1  -6  -4    2.59    0.26
   1  -6  -4    2.90    0.34
   1  -6  -4    2.97    0.34
   1  -6  -4    2.78    0.34
   1  -6  -4    3.07    0.30
  -1   6   4    2.64    0.33
  -1   6   4    2.10    0.26
  -1   6   4    3.13    0.32
  -1   6   4    2.76    0.33
  -1   6   4    2.80    0.30
  -1   6   4    2.74    0.29
   0  -6  -4   10.45    0.47
   0  -6  -4   11.84    0.55
   0  -6  -4   11.34    0.60
   0  -6  -4   10.17    0.58
   0  -6  -4   10.04    0.57
   0  -6  -4   10.61    0.52
   0   6   4   11.84    0.51
   0   6   4   11.63    0.56
   0   6   4   11.40    0.53
   0   6   4   11.10    0.60
   0   6   4   10.40    0.57
   0   6   4   10.54    0.52
  -1  -6  -4   52.45    1.56
  -1  -6  -4   52.19    1.43
  -1  -6  -4   54.09    1.57
  -1  -6  -4   49.45    1.53
  -1  -6  -4   49.36    1.30
  -1  -6  -4   47.19    1.52
  -1  -6  -4   51.50    1.43
   1   6   4   48.81    1.30
   1   6   4   48.65    1.52
   1   6   4   53.15    1.44
  -2  -6  -4   12.78    0.65
  -2  -6  -4   12.37    0.69
  -2  -6  -4   10.52    0.54
   2   6   4   12.00    0.55
   2   6   4   12.15    0.69
  -3  -6  -4    0.56    0.22
  -3  -6  -4    0.20    0.24
   3   6   4   -0.20    0.23
   3   6   4    0.06    0.17
  -4  -6  -4    1.86    0.33
   4   6   4    2.01    0.29
  -5  -6  -4    0.68    0.30
   5   6   4    0.66    0.24
   8  -7  -4    0.10    0.28
  -8   7   4   -0.01    0.26
  -8   7   4   -0.42    0.22
   7  -7  -4    6.07    0.64
   7  -7  -4    5.77    0.57
  -7   7   4    7.44    0.52
  -7   7   4    6.13    0.52
   6  -7  -4    6.12    0.59
   6  -7  -4    7.03    0.54
  -6   7   4    6.53    0.49
  -6   7   4    6.56    0.45
   5  -7  -4    9.00    0.61
   5  -7  -4    9.30    0.62
  -5   7   4    7.46    0.54
  -5   7   4    8.70    0.48
  -5   7   4    8.61    0.53
   4  -7  -4   17.25    0.68
   4  -7  -4   16.43    0.80
   4  -7  -4   18.13    0.61
   4  -7  -4   17.39    0.75
   4  -7  -4   17.72    0.47
  -4   7   4   17.13    0.66
  -4   7   4   17.81    0.78
  -4   7   4   17.44    0.73
  -4   7   4   17.09    0.77
  -4   7   4   17.97    0.82
   3  -7  -4    0.27    0.15
   3  -7  -4    0.06    0.13
   3  -7  -4    0.02    0.19
   3  -7  -4    0.25    0.17
   3  -7  -4   -0.19    0.19
  -3   7   4    0.22    0.17
  -3   7   4   -0.02    0.23
  -3   7   4    0.09    0.18
  -3   7   4    0.22    0.18
  -3   7   4   -0.16    0.16
  -3   7   4   -0.27    0.14
   2  -7  -4   10.64    0.53
   2  -7  -4   10.93    0.60
   2  -7  -4   11.47    0.46
   2  -7  -4   11.46    0.52
   2  -7  -4   11.99    0.64
  -2   7   4   11.60    0.64
  -2   7   4   10.66    0.55
  -2   7   4   12.82    0.60
  -2   7   4   11.89    0.63
  -2   7   4   11.66    0.53
   1  -7  -4  127.45    2.87
   1  -7  -4  129.84    3.09
   1  -7  -4  126.17    3.11
   1  -7  -4  122.80    2.63
  -1   7   4  127.35    2.94
  -1   7   4  124.24    3.08
  -1   7   4  132.08    2.95
  -1   7   4  125.07    3.07
  -1   7   4  121.36    2.70
   0  -7  -4    1.58    0.24
   0  -7  -4    1.65    0.27
   0  -7  -4    1.91    0.34
   0  -7  -4    1.66    0.32
   0   7   4    1.82    0.29
   0   7   4    1.29    0.25
   0   7   4    1.86    0.29
   0   7   4    1.19    0.28
   0   7   4    1.72    0.31
  -1  -7  -4    2.45    0.37
  -1  -7  -4    2.96    0.40
  -1  -7  -4    2.57    0.37
  -1  -7  -4    2.37    0.30
   1   7   4    2.52    0.38
   1   7   4    2.61    0.35
   1   7   4    2.15    0.30
  -2  -7  -4   17.79    0.88
  -2  -7  -4   16.69    0.70
   2   7   4   17.67    0.88
   2   7   4   18.58    0.73
  -3  -7  -4    0.39    0.30
  -3  -7  -4   -0.04    0.20
   3   7   4    0.14    0.21
   3   7   4    0.21    0.28
  -4  -7  -4    2.09    0.35
   4   7   4    1.60    0.30
   7  -8  -4    2.44    0.43
  -7   8   4    2.39    0.37
  -7   8   4    1.74    0.37
   6  -8  -4    4.03    0.49
   6  -8  -4    3.91    0.53
  -6   8   4    4.45    0.43
  -6   8   4    4.21    0.46
   5  -8  -4   10.90    0.66
   5  -8  -4   11.33    0.70
  -5   8   4   10.56    0.55
  -5   8   4   12.08    0.65
  -5   8   4   10.09    0.63
   4  -8  -4   -0.25    0.21
  -4   8   4    0.29    0.20
  -4   8   4    0.19    0.22
  -4   8   4    0.31    0.19
   3  -8  -4    8.79    0.55
   3  -8  -4    8.39    0.59
   3  -8  -4    8.93    0.37
  -3   8   4    8.06    0.51
  -3   8   4    8.02    0.47
  -3   8   4    8.96    0.57
  -3   8   4    7.20    0.53
   2  -8  -4    2.10    0.36
   2  -8  -4    2.23    0.25
   2  -8  -4    2.12    0.34
  -2   8   4    2.04    0.29
  -2   8   4    2.09    0.31
  -2   8   4    1.99    0.32
  -2   8   4    2.69    0.40
   1  -8  -4    1.12    0.22
   1  -8  -4    0.85    0.26
   1  -8  -4    0.87    0.29
  -1   8   4    1.16    0.25
  -1   8   4    1.07    0.27
  -1   8   4    1.19    0.30
  -1   8   4    0.93    0.25
   0  -8  -4    9.21    0.61
   0  -8  -4    7.62    0.45
   0  -8  -4    7.63    0.57
   0   8   4    8.09    0.53
   0   8   4    8.17    0.50
   0   8   4    8.47    0.58
  -1  -8  -4   54.56    1.71
  -1  -8  -4   51.66    1.39
  -1  -8  -4   53.20    1.69
   1   8   4   53.05    1.70
   1   8   4   48.95    1.41
  -2  -8  -4    3.49    0.49
  -2  -8  -4    4.07    0.41
   2   8   4    3.70    0.39
   2   8   4    4.42    0.55
  -3  -8  -4    0.18    0.23
   3   8   4    0.03    0.28
   3   8   4    0.07    0.23
   7  -9  -4   13.10    0.83
  -7   9   4   13.19    0.71
  -7   9   4   12.42    0.77
   6  -9  -4    0.94    0.35
   6  -9  -4    0.31    0.29
  -6   9   4    0.29    0.24
  -6   9   4    0.05    0.23
   5  -9  -4   23.54    1.07
   5  -9  -4   23.64    1.03
  -5   9   4   22.82    0.85
  -5   9   4   22.59    0.93
   4  -9  -4    8.43    0.61
   4  -9  -4    8.29    0.61
  -4   9   4    7.40    0.48
  -4   9   4    8.88    0.56
  -4   9   4    9.20    0.62
   3  -9  -4    0.15    0.13
   3  -9  -4    0.02    0.21
  -3   9   4    0.30    0.23
  -3   9   4    0.14    0.21
  -3   9   4    0.11    0.18
   2  -9  -4    7.12    0.38
   2  -9  -4    6.84    0.53
   2  -9  -4    6.88    0.53
  -2   9   4    7.52    0.51
  -2   9   4    7.18    0.59
  -2   9   4    7.28    0.56
  -2   9   4    6.90    0.47
   1  -9  -4    0.24    0.23
   1  -9  -4    0.23    0.18
   1  -9  -4    0.03    0.24
  -1   9   4    0.17    0.21
  -1   9   4    0.12    0.22
  -1   9   4    0.03    0.21
   0  -9  -4    0.94    0.32
   0  -9  -4    0.57    0.30
   0  -9  -4    0.58    0.23
   0  -9  -4    0.79    0.23
   0   9   4    0.69    0.31
   0   9   4    0.74    0.26
  -1  -9  -4   11.62    0.77
  -1  -9  -4   11.67    0.58
   1   9   4   11.91    0.78
   1   9   4   10.82    0.62
  -2  -9  -4    0.35    0.33
  -2  -9  -4   -0.11    0.23
  -2  -9  -4    0.41    0.23
   2   9   4   -0.04    0.23
  -3  -9  -4    0.46    0.28
   3   9   4    0.11    0.24
   6 -10  -4    6.07    0.65
  -6  10   4    6.58    0.56
  -6  10   4    6.29    0.58
   5 -10  -4   22.18    1.05
   5 -10  -4   23.38    1.09
  -5  10   4   23.53    0.91
  -5  10   4   21.55    0.94
   4 -10  -4    0.86    0.35
   4 -10  -4    0.86    0.35
  -4  10   4    1.23    0.32
  -4  10   4    1.16    0.29
   3 -10  -4    0.45    0.30
   3 -10  -4    0.66    0.30
  -3  10   4    1.24    0.28
  -3  10   4    1.03    0.29
   2 -10  -4    2.88    0.28
   2 -10  -4    2.29    0.39
  -2  10   4    2.71    0.39
  -2  10   4    2.69    0.36
   1 -10  -4    5.62    0.40
   1 -10  -4    5.60    0.51
  -1  10   4    4.74    0.47
   0 -10  -4   27.31    0.90
   0 -10  -4   26.72    1.08
   0  10   4   26.13    0.98
  -1 -10  -4    3.51    0.46
  -1 -10  -4    3.37    0.39
   1  10   4    3.41    0.43
  -2 -10  -4    4.57    0.47
   2  10   4    4.13    0.46
   5 -11  -4    2.87    0.50
  -5  11   4    3.36    0.46
  -5  11   4    3.30    0.43
   4 -11  -4   14.67    0.89
   4 -11  -4   13.72    0.84
  -4  11   4   14.82    0.80
  -4  11   4   15.48    0.75
   3 -11  -4    2.39    0.43
   3 -11  -4    2.05    0.41
  -3  11   4    2.79    0.38
   2 -11  -4    3.42    0.49
   2 -11  -4    3.55    0.29
   2 -11  -4    3.49    0.48
  -2  11   4    3.22    0.42
   1 -11  -4    3.37    0.48
   1 -11  -4    4.27    0.36
  -1  11   4    3.52    0.43
   0 -11  -4    0.55    0.23
   0 -11  -4    0.90    0.34
   0  11   4    0.55    0.28
   3 -12  -4    1.94    0.43
   3 -12  -4    1.03    0.38
  -3  12   4    1.50    0.34
   2 -12  -4    2.10    0.42
   2 -12  -4    1.62    0.43
  -2  12   4    2.48    0.39
   0  14  -5    6.21    0.53
   0  14  -5    6.71    0.56
   0 -14   5    6.77    0.65
  -1  14  -5    2.12    0.37
   1 -14   5    2.55    0.45
  -2  14  -5    0.61    0.25
   2 -14   5    0.29    0.31
  -3  14  -5    1.59    0.29
   3 -14   5    2.09    0.31
   3 -14   5    1.96    0.43
   4 -14   5   -0.34    0.26
   4 -14   5   -0.07    0.18
   2  13  -5    0.27    0.26
   1  13  -5   -0.18    0.23
   1  13  -5   -0.02    0.21
  -1 -13   5   -0.19    0.24
   0  13  -5    1.95    0.32
   0  13  -5    1.96    0.35
   0 -13   5    1.83    0.38
  -1  13  -5    1.86    0.31
   1 -13   5    1.17    0.36
  -2  13  -5    0.29    0.19
   2 -13   5   -0.02    0.27
   2 -13   5    0.30    0.20
  -3  13  -5    0.81    0.21
   3 -13   5    0.65    0.21
   3 -13   5    0.67    0.30
  -4  13  -5    1.91    0.25
  -4  13  -5    2.14    0.26
   4 -13   5    1.85    0.25
   4 -13   5    2.18    0.45
   5 -13   5    0.17    0.30
   5 -13   5   -0.12    0.14
   3  12  -5    2.33    0.39
  -3 -12   5    2.94    0.44
   2  12  -5   17.25    0.77
   2  12  -5   15.42    0.82
  -2 -12   5   16.28    0.77
   1  12  -5   -0.14    0.20
   1  12  -5   -0.10    0.20
  -1 -12   5    0.02    0.24
  -1 -12   5   -0.11    0.23
   0  12  -5   16.19    0.67
   0  12  -5   18.34    0.79
   0 -12   5   19.05    0.84
   0 -12   5   17.52    0.84
  -1  12  -5   17.45    0.72
  -1  12  -5   16.79    0.64
  -1  12  -5   17.03    0.76
   1 -12   5   16.67    0.81
   1 -12   5   16.88    0.82
   1 -12   5   18.96    0.73
  -2  12  -5   13.74    0.61
  -2  12  -5   13.38    0.58
   2 -12   5   13.74    0.58
   2 -12   5   13.46    0.74
   2 -12   5   13.88    0.75
  -3  12  -5    0.50    0.17
  -3  12  -5    0.62    0.19
  -3  12  -5    0.79    0.19
   3 -12   5    0.08    0.25
   3 -12   5    0.64    0.19
  -4  12  -5    9.79    0.41
  -4  12  -5    8.99    0.41
  -4  12  -5    9.48    0.42
   4 -12   5    8.97    0.42
   4 -12   5    8.60    0.65
  -5  12  -5    7.88    0.38
  -5  12  -5    7.66    0.38
   5 -12   5    8.30    0.65
   5 -12   5    8.53    0.39
   6 -12   5    0.41    0.32
   6 -12   5    0.10    0.15
   4  11  -5   13.87    0.76
  -4 -11   5   15.57    0.65
  -4 -11   5   15.30    0.81
   3  11  -5    0.27    0.24
  -3 -11   5    0.45    0.29
  -3 -11   5    0.82    0.21
   2  11  -5    4.36    0.47
   2  11  -5    3.53    0.39
  -2 -11   5    4.69    0.44
  -2 -11   5    4.65    0.46
  -2 -11   5    5.28    0.50
   1  11  -5    0.76    0.25
   1  11  -5    0.98    0.28
   1  11  -5    0.52    0.23
  -1 -11   5    0.64    0.26
  -1 -11   5    1.02    0.27
   0  11  -5   -0.07    0.17
   0  11  -5   -0.07    0.17
   0  11  -5   -0.32    0.20
   0 -11   5    0.03    0.20
   0 -11   5   -0.19    0.22
   0 -11   5   -0.12    0.18
  -1  11  -5   -0.04    0.16
  -1  11  -5   -0.11    0.17
  -1  11  -5    0.03    0.16
  -1  11  -5    0.07    0.16
   1 -11   5    0.02    0.23
   1 -11   5    0.01    0.20
   1 -11   5   -0.28    0.15
  -2  11  -5   89.02    2.34
  -2  11  -5   86.75    2.06
  -2  11  -5   88.95    2.06
  -2  11  -5   89.14    2.14
   2 -11   5   88.66    1.97
   2 -11   5   91.45    2.36
   2 -11   5   93.49    2.35
   2 -11   5   89.67    1.94
  -3  11  -5    3.29    0.26
  -3  11  -5    3.10    0.25
  -3  11  -5    3.73    0.29
   3 -11   5    2.62    0.39
   3 -11   5    3.76    0.27
   3 -11   5    4.06    0.47
  -4  11  -5    3.42    0.24
  -4  11  -5    3.79    0.25
  -4  11  -5    4.90    0.26
   4 -11   5    3.54    0.26
   4 -11   5    4.01    0.50
  -5  11  -5   55.33    1.26
  -5  11  -5   55.73    1.28
   5 -11   5   56.34    1.73
   5 -11   5   54.03    1.22
  -6  11  -5    6.03    0.32
  -6  11  -5    5.47    0.31
   6 -11   5    5.09    0.57
   6 -11   5    5.84    0.31
   5  10  -5    0.59    0.29
  -5 -10   5    0.32    0.24
   4  10  -5    6.90    0.53
  -4 -10   5    7.76    0.62
  -4 -10   5    5.93    0.44
   3  10  -5    0.66    0.28
   3  10  -5    0.17    0.22
  -3 -10   5    0.27    0.23
  -3 -10   5    0.66    0.19
  -3 -10   5    0.42    0.24
   2  10  -5    1.71    0.29
   2  10  -5    1.52    0.30
   2  10  -5    2.60    0.40
  -2 -10   5    1.79    0.30
  -2 -10   5    2.37    0.32
  -2 -10   5    2.35    0.21
  -2 -10   5    1.89    0.33
   1  10  -5   21.18    0.74
   1  10  -5   21.96    0.89
   1  10  -5   23.18    0.90
   1  10  -5   21.24    0.87
   1  10  -5   23.04    0.84
  -1 -10   5   21.43    0.81
  -1 -10   5   22.27    0.85
  -1 -10   5   20.61    0.82
  -1 -10   5   21.29    0.85
  -1 -10   5   21.31    0.83
   0  10  -5   58.57    1.62
   0  10  -5   59.91    1.54
   0  10  -5   59.33    1.41
   0  10  -5   58.62    1.62
   0  10  -5   59.20    1.55
   0 -10   5   58.30    1.62
   0 -10   5   59.62    1.56
   0 -10   5   60.52    1.64
   0 -10   5   60.71    1.50
  -1  10  -5   -0.09    0.14
  -1  10  -5    0.10    0.15
  -1  10  -5   -0.14    0.17
  -1  10  -5    0.01    0.14
  -1  10  -5   -0.01    0.14
  -1  10  -5   -0.12    0.13
  -1  10  -5    0.04    0.16
   1 -10   5    0.08    0.13
   1 -10   5    0.05    0.18
   1 -10   5   -0.04    0.22
   1 -10   5   -0.09    0.13
  -2  10  -5   13.13    0.64
  -2  10  -5   11.48    0.45
  -2  10  -5   11.89    0.45
  -2  10  -5   12.02    0.48
  -2  10  -5   11.49    0.44
  -2  10  -5   12.00    0.49
   2 -10   5   11.66    0.64
   2 -10   5   12.29    0.46
   2 -10   5   12.10    0.32
   2 -10   5   12.46    0.62
  -3  10  -5    2.36    0.21
  -3  10  -5    1.93    0.17
  -3  10  -5    2.27    0.18
  -3  10  -5    2.15    0.33
  -3  10  -5    1.86    0.17
  -3  10  -5    1.92    0.19
   3 -10   5    2.17    0.20
   3 -10   5    1.58    0.32
   3 -10   5    2.44    0.36
  -4  10  -5    7.31    0.25
  -4  10  -5    7.77    0.27
  -4  10  -5    7.51    0.27
  -4  10  -5    7.03    0.26
   4 -10   5    6.54    0.28
   4 -10   5    7.74    0.56
  -5  10  -5    2.93    0.19
  -5  10  -5    3.04    0.18
   5 -10   5    3.10    0.44
   5 -10   5    3.27    0.21
  -6  10  -5    0.06    0.13
  -6  10  -5   -0.13    0.12
   6 -10   5    0.25    0.29
   6 -10   5    0.07    0.12
   7 -10   5    4.76    0.56
   7 -10   5    3.99    0.31
   7 -10   5    4.11    0.30
   5   9  -5    0.51    0.26
  -5  -9   5    0.54    0.25
  -5  -9   5    0.45    0.30
   4   9  -5   13.34    0.65
   4   9  -5   13.08    0.79
  -4  -9   5   14.00    0.82
  -4  -9   5   13.10    0.58
  -4  -9   5   12.53    0.72
   3   9  -5    2.13    0.37
   3   9  -5    2.23    0.31
   3   9  -5    2.41    0.36
   3   9  -5    1.91    0.36
  -3  -9   5    1.89    0.24
  -3  -9   5    2.84    0.40
  -3  -9   5    2.30    0.36
  -3  -9   5    2.49    0.33
   2   9  -5   -0.10    0.20
   2   9  -5    0.14    0.17
   2   9  -5    0.20    0.19
   2   9  -5    0.17    0.21
  -2  -9   5   -0.08    0.12
  -2  -9   5   -0.03    0.20
  -2  -9   5   -0.06    0.18
  -2  -9   5    0.16    0.17
  -2  -9   5   -0.08    0.18
   1   9  -5    4.82    0.38
   1   9  -5    5.94    0.41
   1   9  -5    5.23    0.38
   1   9  -5    5.24    0.44
   1   9  -5    4.69    0.39
   1   9  -5    5.08    0.43
   1   9  -5    5.01    0.39
  -1  -9   5    5.21    0.42
  -1  -9   5    4.97    0.45
  -1  -9   5    4.79    0.42
  -1  -9   5    5.53    0.40
  -1  -9   5    5.35    0.43
   0   9  -5    3.08    0.34
   0   9  -5    2.47    0.28
   0   9  -5    2.80    0.26
   0   9  -5    2.58    0.30
   0   9  -5    3.13    0.32
   0   9  -5    2.58    0.28
   0   9  -5    2.37    0.30
   0  -9   5    3.05    0.30
   0  -9   5    3.03    0.32
   0  -9   5    2.68    0.28
   0  -9   5    2.49    0.33
  -1   9  -5    0.10    0.15
  -1   9  -5   -0.03    0.13
  -1   9  -5    0.26    0.15
  -1   9  -5    0.14    0.12
  -1   9  -5    0.01    0.11
  -1   9  -5    0.19    0.13
   1  -9   5    0.33    0.14
   1  -9   5    0.07    0.17
   1  -9   5   -0.01    0.11
   1  -9   5    0.12    0.12
   1  -9   5    0.17    0.17
  -2   9  -5    1.58    0.27
  -2   9  -5    1.66    0.17
  -2   9  -5    1.48    0.19
  -2   9  -5    1.74    0.19
  -2   9  -5    1.71    0.13
  -2   9  -5    1.45    0.16
   2  -9   5    1.45    0.26
   2  -9   5    1.45    0.30
  -3   9  -5    0.35    0.11
  -3   9  -5    0.47    0.11
  -3   9  -5    0.34    0.22
  -3   9  -5    0.32    0.07
  -3   9  -5    0.31    0.08
   3  -9   5    0.39    0.10
   3  -9   5    0.07    0.20
  -4   9  -5    3.65    0.41
   4  -9   5    2.97    0.15
   4  -9   5    2.53    0.37
   5  -9   5    0.51    0.27
  -6   9  -5    0.34    0.13
  -6   9  -5    0.47    0.13
   6  -9   5    0.36    0.29
  -7   9  -5    2.34    0.25
   7  -9   5    1.43    0.37
   7  -9   5    2.06    0.24
   6   8  -5    0.23    0.25
  -6  -8   5    0.16    0.24
   5   8  -5    0.25    0.28
   5   8  -5   -0.17    0.20
  -5  -8   5    0.22    0.21
  -5  -8   5    0.29    0.27
  -5  -8   5   -0.08    0.29
   4   8  -5    0.28    0.25
   4   8  -5    0.42    0.22
  -4  -8   5    0.37    0.24
  -4  -8   5    0.18    0.18
  -4  -8   5    0.28    0.28
   3   8  -5   16.04    0.72
   3   8  -5   16.09    0.66
   3   8  -5   17.28    0.81
   3   8  -5   17.65    0.82
  -3  -8   5   16.44    0.79
  -3  -8   5   16.91    0.76
  -3  -8   5   15.48    0.57
  -3  -8   5   16.34    0.67
   2   8  -5   34.47    1.15
   2   8  -5   34.85    0.95
   2   8  -5   34.71    1.08
   2   8  -5   32.97    0.97
   2   8  -5   37.67    1.10
   2   8  -5   34.28    1.16
   2   8  -5   35.31    1.09
  -2  -8   5   35.04    1.04
  -2  -8   5   34.72    1.00
  -2  -8   5   35.01    0.86
  -2  -8   5   33.55    1.11
  -2  -8   5   35.17    1.04
  -2  -8   5   34.22    1.13
  -2  -8   5   35.58    0.99
   1   8  -5   11.36    0.57
   1   8  -5   12.25    0.51
   1   8  -5   11.42    0.53
   1   8  -5   10.82    0.56
   1   8  -5   12.20    0.54
   1   8  -5   11.84    0.49
  -1  -8   5   11.69    0.55
  -1  -8   5   11.68    0.41
  -1  -8   5   12.11    0.56
  -1  -8   5   12.39    0.53
  -1  -8   5   11.87    0.51
  -1  -8   5   12.87    0.60
  -1  -8   5   11.55    0.55
   0   8  -5    0.17    0.15
   0   8  -5    0.57    0.18
   0   8  -5    0.22    0.14
   0   8  -5    0.06    0.12
   0   8  -5    0.06    0.13
   0   8  -5    0.08    0.14
   0  -8   5   -0.03    0.12
   0  -8   5    0.18    0.13
   0  -8   5    0.12    0.13
   0  -8   5    0.08    0.17
   0  -8   5    0.10    0.14
  -1   8  -5    1.91    0.21
  -1   8  -5    1.97    0.25
  -1   8  -5    1.69    0.15
  -1   8  -5    1.81    0.18
  -1   8  -5    1.55    0.20
  -1   8  -5    1.46    0.17
   1  -8   5    1.66    0.16
   1  -8   5    1.85    0.24
   1  -8   5    1.65    0.16
   1  -8   5    1.77    0.18
   1  -8   5    1.39    0.25
  -2   8  -5    3.05    0.21
  -2   8  -5    2.65    0.20
  -2   8  -5    2.86    0.15
  -2   8  -5    2.90    0.15
  -2   8  -5    2.60    0.30
   2  -8   5    2.92    0.31
   2  -8   5    2.63    0.32
   2  -8   5    3.12    0.18
  -3   8  -5    0.25    0.07
  -3   8  -5    0.49    0.21
  -3   8  -5    0.36    0.07
   3  -8   5    0.25    0.05
   3  -8   5    0.44    0.21
  -4   8  -5   34.64    1.17
   4  -8   5   31.84    1.10
   5  -8   5    2.32    0.37
  -6   8  -5    3.64    0.24
  -6   8  -5    3.67    0.25
  -6   8  -5    3.84    0.18
   6  -8   5    3.10    0.24
   6  -8   5    3.99    0.46
  -7   8  -5    0.32    0.17
   7  -8   5    0.24    0.29
   7  -8   5    0.19    0.17
   6   7  -5    0.63    0.25
  -6  -7   5    0.35    0.25
   5   7  -5    2.49    0.43
   5   7  -5    2.34    0.33
  -5  -7   5    2.50    0.33
  -5  -7   5    2.78    0.43
   4   7  -5    5.92    0.51
   4   7  -5    6.24    0.49
   4   7  -5    6.57    0.44
  -4  -7   5    6.16    0.56
  -4  -7   5    5.84    0.40
   3   7  -5   18.74    0.81
   3   7  -5   17.58    0.79
   3   7  -5   18.55    0.75
   3   7  -5   17.99    0.67
   3   7  -5   17.84    0.74
   3   7  -5   18.04    0.75
  -3  -7   5   17.65    0.61
  -3  -7   5   18.90    0.70
  -3  -7   5   17.61    0.67
  -3  -7   5   17.02    0.75
  -3  -7   5   16.72    0.78
   2   7  -5   19.85    0.77
   2   7  -5   18.25    0.75
   2   7  -5   20.86    0.74
   2   7  -5   19.65    0.72
   2   7  -5   19.53    0.65
  -2  -7   5   20.89    0.72
  -2  -7   5   19.24    0.76
  -2  -7   5   19.31    0.56
  -2  -7   5   20.24    0.76
  -2  -7   5   18.95    0.64
  -2  -7   5   19.43    0.57
  -2  -7   5   19.38    0.76
  -2  -7   5   19.17    0.65
   1   7  -5   24.18    0.76
   1   7  -5   25.59    0.70
   1   7  -5   24.63    0.77
   1   7  -5   23.93    0.82
   1   7  -5   23.53    0.81
  -1  -7   5   23.84    0.83
  -1  -7   5   23.92    0.73
  -1  -7   5   24.64    0.51
  -1  -7   5   23.36    0.51
  -1  -7   5   24.29    0.78
  -1  -7   5   24.38    0.79
  -1  -7   5   24.70    0.79
  -1  -7   5   23.11    0.73
  -1  -7   5   24.36    0.64
   0   7  -5  106.55    2.08
   0   7  -5  100.79    2.36
   0   7  -5  107.69    2.08
   0   7  -5  103.09    2.27
   0   7  -5  104.13    2.27
   0   7  -5  104.59    2.38
   0   7  -5  105.28    2.36
   0  -7   5  106.29    2.17
   0  -7   5  103.37    2.37
   0  -7   5  100.43    2.44
   0  -7   5  104.42    2.34
   0  -7   5  105.85    2.34
   0  -7   5  101.91    2.35
  -1   7  -5   45.15    1.23
  -1   7  -5   42.95    0.99
  -1   7  -5   43.49    0.87
  -1   7  -5   43.85    1.07
  -1   7  -5   43.14    1.07
  -1   7  -5   43.39    1.16
  -1   7  -5   42.88    0.99
   1  -7   5   41.53    0.96
   1  -7   5   43.61    1.00
   1  -7   5   42.50    1.19
   1  -7   5   43.39    0.99
   1  -7   5   45.59    1.18
  -2   7  -5   11.24    0.33
  -2   7  -5   11.41    0.51
  -2   7  -5   10.65    0.33
   2  -7   5    9.94    0.51
   2  -7   5   10.59    0.27
   2  -7   5   10.29    0.27
  -3   7  -5    4.80    0.39
   3  -7   5    5.58    0.43
  -4   7  -5    4.45    0.45
   4  -7   5    4.52    0.42
  -5   7  -5    0.89    0.10
  -5   7  -5    1.02    0.09
  -5   7  -5    1.05    0.10
   5  -7   5    0.76    0.27
  -6   7  -5    3.66    0.24
  -6   7  -5    3.43    0.24
  -6   7  -5    3.16    0.25
   6  -7   5    3.79    0.43
   6  -7   5    3.77    0.26
  -7   7  -5    2.75    0.26
  -7   7  -5    2.11    0.26
   7  -7   5    2.71    0.28
   7   6  -5    2.59    0.38
  -7  -6   5    2.65    0.40
   6   6  -5    0.16    0.21
   6   6  -5    0.32    0.33
  -6  -6   5    0.55    0.32
  -6  -6   5    0.02    0.20
   5   6  -5    2.05    0.38
   5   6  -5    2.36    0.32
  -5  -6   5    2.43    0.41
  -5  -6   5    2.55    0.32
   4   6  -5    6.88    0.43
   4   6  -5    7.94    0.51
   4   6  -5    7.84    0.50
   4   6  -5    8.23    0.53
   4   6  -5    7.11    0.54
   4   6  -5    8.44    0.56
  -4  -6   5    6.63    0.52
  -4  -6   5    6.90    0.42
  -4  -6   5    7.75    0.49
   3   6  -5   21.44    0.80
   3   6  -5   23.97    0.84
   3   6  -5   23.19    0.77
   3   6  -5   24.30    0.90
   3   6  -5   23.39    0.90
   3   6  -5   24.22    0.76
  -3  -6   5   22.37    0.79
  -3  -6   5   23.75    0.71
  -3  -6   5   23.30    0.89
  -3  -6   5   24.23    0.80
  -3  -6   5   23.80    0.89
   2   6  -5    1.95    0.23
   2   6  -5    2.02    0.25
   2   6  -5    2.18    0.28
   2   6  -5    2.61    0.31
   2   6  -5    2.19    0.26
  -2  -6   5    2.35    0.28
  -2  -6   5    2.61    0.29
  -2  -6   5    2.01    0.19
  -2  -6   5    2.43    0.25
  -2  -6   5    2.12    0.29
  -2  -6   5    2.04    0.22
  -2  -6   5    2.18    0.20
  -2  -6   5    2.31    0.21
   1   6  -5    8.05    0.34
   1   6  -5    8.31    0.38
   1   6  -5    8.12    0.38
   1   6  -5    7.05    0.40
   1   6  -5    9.28    0.42
  -1  -6   5    8.14    0.38
  -1  -6   5    8.32    0.41
  -1  -6   5    8.01    0.41
  -1  -6   5    8.38    0.24
  -1  -6   5    7.99    0.33
  -1  -6   5    8.50    0.41
  -1  -6   5    7.94    0.31
  -1  -6   5    8.38    0.45
   0   6  -5   84.52    1.93
   0   6  -5   82.35    1.83
   0   6  -5   82.05    1.89
   0   6  -5   84.42    1.84
   0   6  -5   87.79    1.69
   0   6  -5   83.64    1.93
   0  -6   5   84.29    2.02
   0  -6   5   83.99    1.75
   0  -6   5   85.78    1.90
   0  -6   5   82.32    1.93
   0  -6   5   83.31    1.90
  -1   6  -5   89.01    1.96
  -1   6  -5   91.55    1.97
  -1   6  -5   92.43    1.84
  -1   6  -5   88.57    1.84
  -1   6  -5   88.31    2.06
   1  -6   5   88.87    1.78
   1  -6   5   90.38    1.88
   1  -6   5   90.10    2.08
   1  -6   5   90.68    2.07
   1  -6   5   91.55    1.89
   1  -6   5   88.58    1.78
  -2   6  -5   18.12    0.44
  -2   6  -5   17.65    0.64
  -2   6  -5   18.38    0.69
  -2   6  -5   17.71    0.44
   2  -6   5   18.11    0.67
  -3   6  -5   77.02    1.95
   3  -6   5   76.64    1.87
  -4   6  -5  131.36    2.63
  -4   6  -5  129.47    3.10
  -4   6  -5  127.80    2.62
   4  -6   5  126.00    2.90
  -5   6  -5   43.16    1.02
  -5   6  -5   42.30    0.96
  -5   6  -5   43.24    1.01
  -5   6  -5   43.01    0.97
   5  -6   5   42.02    0.96
   5  -6   5   42.60    1.27
  -6   6  -5   22.18    0.66
  -6   6  -5   20.90    0.66
  -6   6  -5   21.79    0.67
   6  -6   5   20.97    0.64
  -7   6  -5    1.72    0.26
  -7   6  -5    1.62    0.26
   7  -6   5    1.28    0.25
   7   5  -5    2.45    0.35
  -7  -5   5    1.94    0.35
   6   5  -5    0.37    0.21
   6   5  -5    0.29    0.27
  -6  -5   5    0.24    0.21
  -6  -5   5    0.17    0.28
   5   5  -5    6.28    0.42
   5   5  -5    6.62    0.57
  -5  -5   5    7.60    0.56
  -5  -5   5    6.84    0.44
   4   5  -5   15.33    0.74
   4   5  -5   15.41    0.73
   4   5  -5   14.92    0.60
   4   5  -5   15.74    0.67
   4   5  -5   16.18    0.70
   4   5  -5   16.29    0.69
  -4  -5   5   14.53    0.58
  -4  -5   5   15.18    0.66
  -4  -5   5   13.81    0.70
   3   5  -5    1.01    0.24
   3   5  -5    1.21    0.22
   3   5  -5    1.11    0.22
   3   5  -5    1.25    0.22
   3   5  -5    0.89    0.19
   3   5  -5    0.91    0.23
  -3  -5   5    0.65    0.21
  -3  -5   5    0.96    0.18
  -3  -5   5    1.04    0.22
  -3  -5   5    0.88    0.24
   2   5  -5    7.95    0.37
   2   5  -5    8.60    0.41
   2   5  -5    7.99    0.40
   2   5  -5    8.58    0.38
   2   5  -5    8.26    0.44
   2   5  -5    7.23    0.42
  -2  -5   5    8.50    0.37
  -2  -5   5    8.71    0.41
  -2  -5   5    8.66    0.45
  -2  -5   5    7.30    0.42
  -2  -5   5    8.07    0.33
  -2  -5   5    7.66    0.43
  -2  -5   5    8.23    0.31
  -2  -5   5    8.44    0.38
   1   5  -5   34.13    0.90
   1   5  -5   33.65    0.96
   1   5  -5   33.04    0.81
   1   5  -5   33.15    0.90
   1   5  -5   34.93    0.96
  -1  -5   5   33.94    0.81
  -1  -5   5   33.81    0.82
  -1  -5   5   33.41    0.93
  -1  -5   5   33.41    0.85
  -1  -5   5   34.21    0.82
  -1  -5   5   33.08    0.71
  -1  -5   5   34.59    0.99
  -1  -5   5   34.46    0.94
  -1  -5   5   34.42    0.71
   0   5  -5   11.84    0.43
   0   5  -5   12.11    0.34
   0   5  -5   12.15    0.44
   0   5  -5   12.32    0.39
   0   5  -5   11.95    0.39
   0   5  -5   11.90    0.39
   0  -5   5   12.66    0.39
   0  -5   5   12.64    0.41
   0  -5   5   12.30    0.39
   0  -5   5   11.80    0.49
   0  -5   5   12.20    0.51
  -1   5  -5  136.74    2.85
  -1   5  -5  137.79    2.85
  -1   5  -5  138.24    2.68
  -1   5  -5  131.30    2.68
  -1   5  -5  136.18    2.95
   1  -5   5  134.97    2.92
   1  -5   5  134.32    2.59
   1  -5   5  136.22    2.77
   1  -5   5  136.22    2.59
   1  -5   5  134.59    2.77
  -2   5  -5    0.08    0.05
  -2   5  -5    0.06    0.05
  -2   5  -5   -0.02    0.11
   2  -5   5   -0.06    0.12
  -3   5  -5   91.43    1.89
  -3   5  -5   92.70    1.89
  -3   5  -5   93.03    2.24
   3  -5   5   88.97    2.12
  -4   5  -5   67.21    1.47
  -4   5  -5   67.04    1.34
  -4   5  -5   68.14    1.83
  -4   5  -5   65.69    1.47
   4  -5   5   66.35    1.34
  -5   5  -5    0.08    0.13
  -5   5  -5    0.03    0.25
  -5   5  -5   -0.06    0.12
  -5   5  -5   -0.11    0.10
  -5   5  -5   -0.07    0.11
   5  -5   5    0.03    0.12
  -6   5  -5    1.36    0.22
  -6   5  -5    1.72    0.23
  -6   5  -5    1.03    0.20
   6  -5   5    1.05    0.20
  -7   5  -5    1.30    0.25
  -7   5  -5    0.89    0.23
   7  -5   5    1.40    0.26
   7   4  -5    0.85    0.26
  -7  -4   5    0.59    0.27
   6   4  -5    4.23    0.38
   6   4  -5    4.65    0.54
  -6  -4   5    4.55    0.42
  -6  -4   5    5.05    0.55
   5   4  -5   10.19    0.50
   5   4  -5   11.28    0.59
   5   4  -5   11.48    0.68
  -5  -4   5   10.64    0.52
  -5  -4   5   10.74    0.58
  -5  -4   5    9.58    0.61
   4   4  -5   21.38    0.71
   4   4  -5   22.10    0.80
   4   4  -5   22.75    0.80
   4   4  -5   22.45    0.87
   4   4  -5   18.61    0.71
   4   4  -5   20.52    0.86
  -4  -4   5   22.76    0.80
  -4  -4   5   22.78    0.81
  -4  -4   5   22.22    0.71
  -4  -4   5   23.56    0.80
  -4  -4   5   21.32    0.86
  -4  -4   5   21.97    0.87
   3   4  -5    9.21    0.51
   3   4  -5    8.02    0.49
   3   4  -5    9.27    0.47
   3   4  -5    9.04    0.46
   3   4  -5    9.05    0.43
   3   4  -5    8.77    0.42
  -3  -4   5    9.44    0.51
  -3  -4   5    8.74    0.49
  -3  -4   5    9.50    0.46
  -3  -4   5   10.43    0.47
[truncated: 294,555 more chars]
