# Supplementary material for: Triclinic polymorph of 1-hy­droxy­cyclo­hexa­necarb­oxy­lic acid
Source: IUCrdata. 2025 Nov 11;10(Pt 11):x250979. doi: 10.1107/S2414314625009794 (PMC12810265; doi:10.1107/S2414314625009794)
Supplement: Supplementary file 2 [file x-10-x250979-Isup2.hkl]

data_I                                                                          
_shelx_title ' na034_a.res in P-1'                                              
_shelx_refln_list_code          4                                               
_shelx_F_calc_maximum       64.84                                               
_exptl_crystal_F_000       312.00                                               
_reflns_d_resolution_high  0.7488                                               
                                                                                
loop_                                                                           
 _space_group_symop_operation_xyz                                               
 'x, y, z'                                                                      
 '-x, -y, -z'                                                                   
                                                                                
_cell_length_a     6.5906                                                       
_cell_length_b    11.1237                                                       
_cell_length_c    11.3502                                                       
_cell_angle_alpha 109.798                                                       
_cell_angle_beta   96.912                                                       
_cell_angle_gamma 102.830                                                       
                                                                                
_shelx_F_squared_multiplier     1.000                                           
                                                                                
loop_                                                                           
 _refln_index_h                                                                 
 _refln_index_k                                                                 
 _refln_index_l                                                                 
 _refln_F_squared_calc                                                          
 _refln_F_squared_meas                                                          
 _refln_F_squared_sigma                                                         
 _refln_observed_status                                                         
   1   0   0        491.57        475.85         2.20 o                         
   2   0   0         16.03         17.41         0.19 o                         
   3   0   0       2639.88       2681.08        13.92 o                         
   4   0   0         11.77         11.13         0.28 o                         
   5   0   0          0.00         -0.13         0.13 o                         
   6   0   0         11.07          7.60         0.50 o                         
   7   0   0          5.42          7.87         1.35 o                         
   8   0   0          2.80          3.20         1.28 o                         
  -8   1   0         22.16         23.10         2.44 o                         
  -7   1   0          0.81         -0.33         0.41 o                         
  -6   1   0         63.16         59.75         1.07 o                         
  -5   1   0          0.00         -0.16         0.16 o                         
  -4   1   0          5.14          5.45         0.21 o                         
  -3   1   0        433.02        433.20         2.38 o                         
  -2   1   0        427.21        441.86         2.47 o                         
  -1   1   0        247.43        229.05         1.46 o                         
   1   1   0       1691.01       1644.91         8.49 o                         
   2   1   0       1165.12       1184.81         6.30 o                         
   3   1   0        161.94        166.46         1.14 o                         
   4   1   0          0.01          0.27         0.15 o                         
   5   1   0         10.19         11.57         0.36 o                         
   6   1   0          1.64          1.86         0.30 o                         
   7   1   0          1.43          1.21         0.83 o                         
   8   1   0         16.74         16.69         1.87 o                         
  -8   2   0          3.26          4.03         0.68 o                         
  -7   2   0         22.18         19.01         0.90 o                         
  -6   2   0         38.39         44.96         0.72 o                         
  -5   2   0          9.49         11.16         0.33 o                         
  -4   2   0         27.17         28.24         0.41 o                         
  -3   2   0         43.44         45.11         0.48 o                         
  -2   2   0        563.55        556.64         3.55 o                         
  -1   2   0       2743.54       2626.36        29.74 o                         
   0   2   0       1886.94       1737.43         8.64 o                         
   1   2   0         19.09         17.04         0.19 o                         
   2   2   0        417.15        432.10         2.34 o                         
   3   2   0        101.69        113.64         0.93 o                         
   4   2   0        183.27        179.13         1.46 o                         
   5   2   0        148.92        152.43         1.81 o                         
   6   2   0          4.49          4.83         0.42 o                         
   7   2   0          0.03          0.94         0.69 o                         
  -8   3   0          3.55          2.91         0.65 o                         
  -7   3   0         91.87         93.54         1.74 o                         
  -6   3   0         51.68         52.13         0.73 o                         
  -5   3   0          3.42          2.93         0.22 o                         
  -4   3   0         27.83         30.74         0.64 o                         
  -3   3   0         29.33         28.55         0.39 o                         
  -2   3   0         12.49          8.90         0.18 o                         
  -1   3   0       1083.43       1006.79         4.97 o                         
   0   3   0         29.15         21.16         0.27 o                         
   1   3   0        541.61        561.98         3.20 o                         
   2   3   0        236.72        227.19         1.38 o                         
   3   3   0        169.25        173.97         1.49 o                         
   4   3   0          0.35          0.75         0.21 o                         
   5   3   0         55.78         54.89         0.96 o                         
   6   3   0         25.43         24.85         0.91 o                         
   7   3   0          4.57          6.29         1.30 o                         
  -8   4   0         43.69         46.10         1.92 o                         
  -7   4   0          6.61          6.77         0.52 o                         
  -6   4   0         38.80         39.91         0.91 o                         
  -5   4   0        235.49        232.50         1.94 o                         
  -4   4   0        204.64        209.25         1.70 o                         
  -3   4   0         17.80         19.54         0.32 o                         
  -2   4   0          9.00         11.80         0.28 o                         
  -1   4   0          5.21          9.92         0.16 o                         
   0   4   0        116.38         98.19         0.61 o                         
   1   4   0        151.29        168.24         1.02 o                         
   2   4   0          4.26          3.87         0.21 o                         
   3   4   0        255.05        246.92         1.82 o                         
   4   4   0          0.04          0.20         0.23 o                         
   5   4   0          3.64          3.37         0.40 o                         
   6   4   0          0.28          0.75         0.55 o                         
   7   4   0         33.64         35.75         1.46 o                         
  -8   5   0        187.26        194.81         7.01 o                         
  -7   5   0        113.15        114.91         1.67 o                         
  -6   5   0        121.09        117.66         1.54 o                         
  -5   5   0         79.03         81.75         0.82 o                         
  -4   5   0        142.13        150.28         1.18 o                         
  -3   5   0         79.73         85.49         0.75 o                         
  -2   5   0         75.79         78.20         0.67 o                         
  -1   5   0       1326.43       1367.21         6.58 o                         
   0   5   0        620.85        663.30         3.14 o                         
   1   5   0        377.88        410.91         2.25 o                         
   2   5   0        426.12        428.42         2.67 o                         
   3   5   0        126.46        123.93         1.10 o                         
   4   5   0        141.49        136.62         1.47 o                         
   5   5   0         17.28         16.86         0.78 o                         
   6   5   0          3.11          3.39         0.71 o                         
  -8   6   0         10.96         13.80         1.18 o                         
  -7   6   0          0.87          0.87         0.36 o                         
  -6   6   0         66.66         63.62         1.37 o                         
  -5   6   0          0.81          1.49         0.19 o                         
  -4   6   0        137.61        135.57         1.08 o                         
  -3   6   0         27.49         31.55         0.44 o                         
  -2   6   0         43.15         38.72         0.46 o                         
  -1   6   0       1174.81       1206.02         5.57 o                         
   0   6   0        123.22        139.53         0.90 o                         
   1   6   0         27.75         28.96         0.39 o                         
   2   6   0         42.78         46.84         0.56 o                         
   3   6   0        190.99        180.92         2.19 o                         
   4   6   0         38.13         36.03         0.99 o                         
   5   6   0         20.88         21.43         2.09 o                         
   6   6   0          6.73          8.36         2.44 o                         
  -8   7   0          9.67          9.78         1.28 o                         
  -7   7   0         84.06         84.21         1.51 o                         
  -6   7   0         73.07         73.53         1.06 o                         
  -5   7   0         28.57         26.49         0.47 o                         
  -4   7   0          0.26          0.28         0.15 o                         
  -3   7   0         12.59         13.22         0.33 o                         
  -2   7   0        148.96        149.99         1.19 o                         
  -1   7   0         38.49         40.03         0.40 o                         
   0   7   0         91.25         90.59         0.77 o                         
   1   7   0         48.83         44.10         0.51 o                         
   2   7   0          1.74          0.40         0.20 o                         
   3   7   0          0.04          0.11         0.24 o                         
   4   7   0          0.04          0.00         0.41 o                         
   5   7   0          0.47          0.90         0.56 o                         
   6   7   0          0.02         -0.09         0.65 o                         
  -8   8   0          0.69         -0.27         0.68 o                         
  -7   8   0         22.09         21.02         0.95 o                         
  -6   8   0          0.01          0.34         0.31 o                         
  -5   8   0         34.64         33.54         0.88 o                         
  -4   8   0         15.03         16.55         0.51 o                         
  -3   8   0          0.19          0.08         0.16 o                         
  -2   8   0          0.04          0.22         0.16 o                         
  -1   8   0          0.66          1.26         0.15 o                         
   0   8   0         13.81         14.36         0.34 o                         
   1   8   0         96.41        102.63         1.19 o                         
   2   8   0         10.53         11.29         0.43 o                         
   3   8   0         63.92         61.28         1.24 o                         
   4   8   0         42.27         42.00         1.29 o                         
   5   8   0         17.80         16.52         1.48 o                         
  -7   9   0          0.79          1.30         0.49 o                         
  -6   9   0         15.45         14.01         0.70 o                         
  -5   9   0          2.72          3.74         0.35 o                         
  -4   9   0         93.01         90.33         1.08 o                         
  -3   9   0        223.80        226.66         1.75 o                         
  -2   9   0         26.63         25.67         0.50 o                         
  -1   9   0        650.91        628.34         3.96 o                         
   0   9   0          5.37          7.33         0.31 o                         
   1   9   0         22.41         24.11         0.63 o                         
   2   9   0         26.65         23.49         0.68 o                         
   3   9   0         48.27         49.04         1.36 o                         
   4   9   0          6.46          7.84         0.87 o                         
  -7  10   0          0.30          0.71         0.60 o                         
  -6  10   0          0.03         -0.42         0.42 o                         
  -5  10   0          7.36          7.91         0.56 o                         
  -4  10   0          1.53          2.57         0.36 o                         
  -3  10   0         11.17         11.44         0.48 o                         
  -2  10   0          1.07          0.91         0.25 o                         
  -1  10   0         77.12         75.09         0.86 o                         
   0  10   0         11.58         11.13         0.45 o                         
   1  10   0          6.64          9.27         0.52 o                         
   2  10   0          0.08         -0.38         0.38 o                         
   3  10   0         16.83         15.88         1.20 o                         
   4  10   0          0.04         -0.63         0.63 o                         
  -7  11   0         19.95         19.49         2.35 o                         
  -6  11   0          9.56         11.46         0.90 o                         
  -5  11   0          0.10         -0.26         0.44 o                         
  -4  11   0         48.71         48.31         1.06 o                         
  -3  11   0          0.28          0.33         0.34 o                         
  -2  11   0        210.95        206.13         2.70 o                         
  -1  11   0          8.60         10.70         0.66 o                         
   0  11   0          9.23          9.14         0.56 o                         
   1  11   0         13.53         12.63         0.83 o                         
   2  11   0          3.87          4.52         0.65 o                         
   3  11   0         15.20         12.67         1.16 o                         
  -6  12   0          0.78         -0.20         1.26 o                         
  -5  12   0         12.14         15.30         1.10 o                         
  -4  12   0         17.83         18.99         1.56 o                         
  -3  12   0          2.67          3.18         0.56 o                         
  -2  12   0          0.58          1.09         0.49 o                         
  -1  12   0          0.80          1.53         0.61 o                         
   0  12   0         34.05         34.12         1.39 o                         
   1  12   0         17.75         20.13         1.83 o                         
   2  12   0          2.86          2.87         0.77 o                         
  -5  13   0         42.74         43.38         1.99 o                         
  -4  13   0          0.11         -0.15         0.60 o                         
  -3  13   0          0.77          1.03         0.54 o                         
  -2  13   0          0.05          0.34         0.56 o                         
  -1  13   0         13.65         16.03         1.11 o                         
   0  13   0          3.66          4.40         0.98 o                         
   1 -14   1         14.90         17.38         1.46 o                         
   2 -14   1         39.27         42.69         1.70 o                         
   3 -14   1         15.40         15.57         1.43 o                         
  -1 -13   1          0.54         -0.15         0.74 o                         
   0 -13   1         23.72         20.58         1.49 o                         
   1 -13   1          0.32         -0.45         0.53 o                         
   2 -13   1          1.28          2.02         0.63 o                         
   3 -13   1          2.33          1.81         0.77 o                         
   4 -13   1          3.45          3.93         0.88 o                         
   5 -13   1          5.58          5.15         1.14 o                         
  -2 -12   1         13.50         13.72         3.92 o                         
  -1 -12   1          0.88          0.57         0.72 o                         
   0 -12   1         12.34         12.42         1.62 o                         
   1 -12   1        150.97        155.19         2.90 o                         
   2 -12   1          9.30          9.12         0.82 o                         
   3 -12   1         13.58         14.41         0.79 o                         
   4 -12   1         30.78         32.69         1.12 o                         
   5 -12   1         29.11         30.57         1.25 o                         
   6 -12   1          5.83          6.06         1.06 o                         
  -3 -11   1         18.23         20.83         1.34 o                         
  -2 -11   1          4.82          3.74         0.59 o                         
  -1 -11   1         17.88         14.07         0.74 o                         
   0 -11   1         16.32         16.53         0.62 o                         
   1 -11   1          2.28          3.30         0.55 o                         
   2 -11   1         24.39         22.93         0.86 o                         
   3 -11   1         13.06         11.13         0.56 o                         
   4 -11   1          6.90          6.96         0.66 o                         
   5 -11   1         26.04         24.42         0.85 o                         
   6 -11   1          1.50          0.92         0.51 o                         
   7 -11   1          1.34          0.56         0.70 o                         
  -4 -10   1          5.42          4.88         1.18 o                         
  -3 -10   1          4.06          4.26         1.18 o                         
  -2 -10   1          8.19          9.86         0.78 o                         
  -1 -10   1         10.67          9.74         0.48 o                         
   0 -10   1         99.14         92.87         1.18 o                         
   1 -10   1        101.83        107.01         1.19 o                         
   2 -10   1          0.12         -0.18         0.21 o                         
   3 -10   1          0.58          0.38         0.25 o                         
   4 -10   1          1.29          0.73         0.28 o                         
   5 -10   1          6.39          5.49         0.42 o                         
   6 -10   1          3.71          3.62         0.58 o                         
   7 -10   1          2.18          2.39         0.56 o                         
  -5  -9   1         36.65         39.44         2.11 o                         
  -4  -9   1         78.10         78.89         1.81 o                         
  -3  -9   1         71.43         68.69         1.37 o                         
  -2  -9   1         56.99         49.93         0.84 o                         
  -1  -9   1          0.14          1.26         0.26 o                         
   0  -9   1         27.83         28.01         0.50 o                         
   1  -9   1        178.65        172.27         1.55 o                         
   2  -9   1        229.25        215.73         1.72 o                         
   3  -9   1          0.05          0.03         0.16 o                         
   4  -9   1        188.70        187.00         1.50 o                         
   5  -9   1        159.31        156.28         1.67 o                         
   6  -9   1         15.62         14.74         0.70 o                         
   7  -9   1          6.36          6.89         1.18 o                         
   8  -9   1          0.57          0.61         0.89 o                         
  -5  -8   1         69.55         72.28         1.95 o                         
  -4  -8   1          1.07          0.90         0.42 o                         
  -3  -8   1         44.58         46.06         0.88 o                         
  -2  -8   1         32.68         35.43         0.61 o                         
  -1  -8   1          7.03          5.89         0.28 o                         
   0  -8   1         62.95         72.02         0.70 o                         
   1  -8   1          2.43          3.03         0.19 o                         
   2  -8   1         85.95         87.81         0.83 o                         
   3  -8   1          7.36          8.10         0.25 o                         
   4  -8   1         20.30         18.54         0.37 o                         
   5  -8   1        165.80        156.81         1.41 o                         
   6  -8   1          2.68          2.57         0.34 o                         
   7  -8   1          0.14          0.88         0.41 o                         
   8  -8   1         12.13         13.58         0.94 o                         
  -6  -7   1         21.20         24.03         1.43 o                         
  -5  -7   1         11.21         13.44         0.86 o                         
  -4  -7   1         17.76         14.67         0.82 o                         
  -3  -7   1          0.56         -0.10         0.22 o                         
  -2  -7   1         20.19         17.06         0.43 o                         
  -1  -7   1         48.72         47.49         0.55 o                         
   0  -7   1        102.00        106.21         0.83 o                         
   1  -7   1        258.45        257.72         1.70 o                         
   2  -7   1        327.35        346.22         2.37 o                         
   3  -7   1          7.27         11.07         0.35 o                         
   4  -7   1         25.12         26.30         0.38 o                         
   5  -7   1        199.58        192.00         1.47 o                         
   6  -7   1          9.64          7.45         0.37 o                         
   7  -7   1         10.80         10.79         0.58 o                         
   8  -7   1         17.38         21.49         1.43 o                         
  -6  -6   1          7.74          8.16         0.95 o                         
  -5  -6   1          2.27          2.03         0.49 o                         
  -4  -6   1          0.23          0.82         0.37 o                         
  -3  -6   1        125.54        121.91         1.12 o                         
  -2  -6   1          0.21          0.24         0.15 o                         
  -1  -6   1          0.26          0.68         0.13 o                         
   0  -6   1        137.96        139.83         0.90 o                         
   1  -6   1          1.62          1.03         0.11 o                         
   2  -6   1        229.13        226.84         2.21 o                         
   3  -6   1        206.72        206.92         1.41 o                         
   4  -6   1         68.32         74.22         0.68 o                         
   5  -6   1         40.15         38.24         0.50 o                         
   6  -6   1         74.30         71.18         1.96 o                         
   7  -6   1        128.28        131.55         2.09 o                         
   8  -6   1          5.02          4.32         0.83 o                         
  -7  -5   1          4.46          7.28         0.93 o                         
  -6  -5   1         98.02        103.07         3.68 o                         
  -5  -5   1         10.46          9.81         0.78 o                         
  -4  -5   1         17.39         16.58         0.53 o                         
  -3  -5   1        151.56        156.44         1.19 o                         
  -2  -5   1          0.00          1.00         0.15 o                         
  -1  -5   1         71.18         84.22         0.67 o                         
   0  -5   1       1193.55       1262.61         6.07 o                         
   1  -5   1        139.19        165.91         1.02 o                         
   2  -5   1        210.09        226.18         1.35 o                         
   3  -5   1        944.25        964.26         5.37 o                         
   4  -5   1        125.00        134.02         1.15 o                         
   5  -5   1         89.07         79.99         0.81 o                         
   6  -5   1         16.00         15.66         0.54 o                         
   7  -5   1          5.47          3.17         0.49 o                         
   8  -5   1          8.69          8.82         1.40 o                         
  -7  -4   1         20.33         26.82         2.66 o                         
  -6  -4   1         32.26         31.40         1.20 o                         
  -5  -4   1          2.60          2.87         0.38 o                         
  -4  -4   1        348.15        346.17         2.55 o                         
  -3  -4   1        187.23        172.48         1.26 o                         
  -2  -4   1         27.15         37.90         0.47 o                         
  -1  -4   1        475.32        494.82         2.67 o                         
   0  -4   1       2048.63       2053.00         9.21 o                         
   1  -4   1          0.39          0.07         0.05 o                         
   2  -4   1          0.06          0.11         0.07 o                         
   3  -4   1        666.30        687.22         4.53 o                         
   4  -4   1        310.99        309.08         2.19 o                         
   5  -4   1        212.88        200.00         1.52 o                         
   6  -4   1         14.24         14.33         0.49 o                         
   7  -4   1         13.38         11.59         0.60 o                         
   8  -4   1         33.64         34.68         1.70 o                         
  -7  -3   1          0.61          0.61         1.40 o                         
  -6  -3   1         44.83         46.45         1.02 o                         
  -5  -3   1         23.07         26.42         0.73 o                         
  -4  -3   1        198.73        193.62         1.75 o                         
  -3  -3   1        149.32        136.11         1.10 o                         
  -2  -3   1        367.21        391.94         2.35 o                         
  -1  -3   1       1636.31       1639.52         8.26 o                         
   0  -3   1       1060.35       1027.58         4.11 o                         
   1  -3   1       1332.25       1305.66         8.27 o                         
   2  -3   1         32.51         20.76         0.30 o                         
   3  -3   1         94.14         97.34         0.68 o                         
   4  -3   1          0.15          0.49         0.13 o                         
   5  -3   1          6.08          4.92         0.24 o                         
   6  -3   1          0.56          0.22         0.19 o                         
   7  -3   1          0.76          0.37         0.41 o                         
   8  -3   1         11.82         11.43         1.15 o                         
  -8  -2   1          7.99          8.40         1.54 o                         
  -7  -2   1          0.85         -0.08         0.68 o                         
  -6  -2   1          3.68          3.76         0.38 o                         
  -5  -2   1         43.05         32.95         0.62 o                         
  -4  -2   1        263.42        266.98         2.07 o                         
  -3  -2   1          0.48          0.31         0.11 o                         
  -2  -2   1         76.25         76.58         0.61 o                         
  -1  -2   1       3290.23       3148.40        15.68 o                         
   0  -2   1        506.70        479.64         2.12 o                         
   1  -2   1          1.94          2.80         0.15 o                         
   2  -2   1       1188.30       1152.81         6.97 o                         
   3  -2   1          2.97          3.68         0.20 o                         
   4  -2   1        259.92        242.43         1.76 o                         
   5  -2   1          3.42          4.55         0.26 o                         
   6  -2   1         27.79         25.83         0.64 o                         
   7  -2   1         30.73         27.91         0.99 o                         
   8  -2   1          0.01         -0.53         0.53 o                         
  -8  -1   1          0.07         -0.53         0.97 o                         
  -7  -1   1          1.00          1.39         0.67 o                         
  -6  -1   1         56.60         47.74         0.88 o                         
  -5  -1   1          6.59          7.52         0.31 o                         
  -4  -1   1         92.58         98.36         0.85 o                         
  -3  -1   1        366.85        447.16         2.64 o                         
  -2  -1   1       1600.25       1572.47         8.52 o                         
  -1  -1   1       2288.15       2230.43        11.47 o                         
   0  -1   1         11.63         14.32         0.24 o                         
   1  -1   1       1618.20       1620.27        15.94 o                         
   2  -1   1        356.10        374.71         2.29 o                         
   3  -1   1        230.19        239.66         1.46 o                         
   4  -1   1         99.09         94.53         0.86 o                         
   5  -1   1         66.32         65.71         0.82 o                         
   6  -1   1          2.68          0.76         0.28 o                         
   7  -1   1         20.97         19.86         1.05 o                         
   8  -1   1          7.25          8.09         1.58 o                         
  -8   0   1         13.08         15.52         1.33 o                         
  -7   0   1          9.72         10.86         0.85 o                         
  -6   0   1         39.61         33.45         0.68 o                         
  -5   0   1        349.79        321.64         2.16 o                         
  -4   0   1          0.27          0.75         0.12 o                         
  -3   0   1          4.65         10.35         0.21 o                         
  -2   0   1         33.06         34.02         0.32 o                         
  -1   0   1        708.01        713.38         3.88 o                         
   0   0   1        518.72        469.17        10.51 o                         
   1   0   1       2792.04       2650.86        30.86 o                         
   2   0   1       3039.06       3045.81        14.24 o                         
   3   0   1        840.64        871.03         4.51 o                         
   4   0   1        182.00        197.40         1.40 o                         
   5   0   1        151.79        165.66         1.61 o                         
   6   0   1         49.48         47.54         1.22 o                         
   7   0   1          2.46          4.31         0.64 o                         
   8   0   1         12.58         15.34         1.35 o                         
  -8   1   1          4.52          4.33         0.89 o                         
  -7   1   1         17.50         16.92         0.96 o                         
  -6   1   1         98.04         96.63         1.26 o                         
  -5   1   1        163.47        160.71         1.36 o                         
  -4   1   1        140.23        140.81         0.95 o                         
  -3   1   1         23.54         23.38         0.27 o                         
  -2   1   1         71.65         60.07         0.45 o                         
  -1   1   1       2074.52       1976.98        13.64 o                         
   0   1   1        267.64        259.67         1.60 o                         
   1   1   1       1859.95       1789.42         9.25 o                         
   2   1   1       1026.39       1020.11         5.42 o                         
   3   1   1       1143.06       1173.80         6.06 o                         
   4   1   1        214.56        221.62         1.52 o                         
   5   1   1          2.57          3.47         0.29 o                         
   6   1   1         25.62         29.47         1.00 o                         
   7   1   1          0.15          0.13         0.61 o                         
   8   1   1          2.51          1.34         1.14 o                         
  -8   2   1         14.85         14.39         1.03 o                         
  -7   2   1        120.79        117.32         2.04 o                         
  -6   2   1          7.21          7.85         0.35 o                         
  -5   2   1        393.17        380.32         2.52 o                         
  -4   2   1        115.79        116.00         0.93 o                         
  -3   2   1        352.49        364.81         2.08 o                         
  -2   2   1        222.09        249.54         1.37 o                         
  -1   2   1        230.84        210.49         1.12 o                         
   0   2   1        139.67        139.57         0.88 o                         
   1   2   1        412.39        393.46         2.12 o                         
   2   2   1        460.15        444.12         2.71 o                         
   3   2   1        588.13        565.89         3.48 o                         
   4   2   1        247.63        236.71         1.81 o                         
   5   2   1         29.29         28.65         0.59 o                         
   6   2   1         24.10         22.94         0.74 o                         
   7   2   1          2.14          3.07         0.86 o                         
  -8   3   1          0.66          0.28         0.62 o                         
  -7   3   1        145.31        153.45         2.16 o                         
  -6   3   1         66.20         63.94         0.83 o                         
  -5   3   1         18.66         21.19         0.44 o                         
  -4   3   1        415.12        390.25         2.61 o                         
  -3   3   1        256.92        258.20         1.56 o                         
  -2   3   1         88.43        107.81         0.75 o                         
  -1   3   1        225.69        234.43         1.27 o                         
   0   3   1        248.86        258.34         1.51 o                         
   1   3   1        432.44        424.89         2.52 o                         
   2   3   1         11.17         11.21         0.41 o                         
   3   3   1         53.19         51.56         0.65 o                         
   4   3   1        564.90        549.87         3.87 o                         
   5   3   1          0.01         -0.28         0.28 o                         
   6   3   1         42.52         46.03         3.09 o                         
   7   3   1          0.60          0.49         0.97 o                         
  -8   4   1          0.09         -0.18         0.54 o                         
  -7   4   1         74.20         78.73         1.29 o                         
  -6   4   1         21.46         21.39         0.65 o                         
  -5   4   1         88.46         85.06         0.87 o                         
  -4   4   1         60.35         63.01         0.67 o                         
  -3   4   1         81.52         92.86         0.71 o                         
  -2   4   1          0.40          1.66         0.13 o                         
  -1   4   1        143.89        147.83         0.93 o                         
   0   4   1        150.83        167.99         1.13 o                         
   1   4   1        776.97        788.07         4.53 o                         
   2   4   1         34.34         33.46         0.51 o                         
   3   4   1        458.02        439.12         2.76 o                         
   4   4   1        381.37        370.30         2.84 o                         
   5   4   1          5.45          7.12         0.65 o                         
   6   4   1         29.47         30.44         1.62 o                         
   7   4   1         10.79          8.85         1.58 o                         
  -8   5   1          7.77          7.82         0.87 o                         
  -7   5   1         89.68         91.15         1.34 o                         
  -6   5   1          9.76         11.79         0.46 o                         
  -5   5   1        101.98         97.37         1.10 o                         
  -4   5   1        157.27        159.98         1.25 o                         
  -3   5   1        121.50        119.46         0.93 o                         
  -2   5   1         10.61         13.18         0.23 o                         
  -1   5   1        135.55        140.06         0.90 o                         
   0   5   1         83.70         86.63         0.76 o                         
   1   5   1         48.38         56.05         0.55 o                         
   2   5   1        153.99        148.31         1.15 o                         
   3   5   1          2.60          1.58         0.22 o                         
   4   5   1        191.79        181.18         2.06 o                         
   5   5   1         53.47         57.69         1.42 o                         
   6   5   1         60.31         63.26         5.18 o                         
  -8   6   1         22.39         22.67         1.24 o                         
  -7   6   1          0.01         -0.30         0.30 o                         
  -6   6   1          1.44          1.49         0.30 o                         
  -5   6   1         53.05         49.08         0.74 o                         
  -4   6   1         14.26         15.29         0.35 o                         
  -3   6   1        183.55        194.11         1.45 o                         
  -2   6   1         33.98         34.53         0.43 o                         
  -1   6   1         93.92         94.02         0.71 o                         
   0   6   1         42.65         37.66         0.44 o                         
   1   6   1        180.51        188.07         1.33 o                         
   2   6   1        105.93        100.48         0.84 o                         
   3   6   1          7.82          8.23         0.37 o                         
   4   6   1         46.45         48.27         1.71 o                         
   5   6   1         11.58         14.90         1.11 o                         
   6   6   1          3.35          4.09         0.80 o                         
  -8   7   1          0.86         -0.12         0.63 o                         
  -7   7   1         18.42         18.36         0.90 o                         
  -6   7   1         62.70         63.94         1.21 o                         
  -5   7   1        314.23        299.17         2.39 o                         
  -4   7   1          1.49          0.88         0.19 o                         
  -3   7   1        146.42        147.26         1.22 o                         
  -2   7   1        663.98        649.59         3.54 o                         
  -1   7   1         83.56         89.87         0.74 o                         
   0   7   1         22.56         24.34         0.39 o                         
   1   7   1          0.66          0.13         0.14 o                         
   2   7   1        239.45        235.45         1.88 o                         
   3   7   1         49.22         46.43         0.93 o                         
   4   7   1         28.26         32.32         1.64 o                         
   5   7   1          4.73          3.82         0.79 o                         
  -8   8   1         30.42         34.09         1.41 o                         
  -7   8   1         18.77         18.25         0.94 o                         
  -6   8   1         21.30         22.24         0.73 o                         
  -5   8   1        145.14        144.06         1.58 o                         
  -4   8   1        618.11        589.91         4.00 o                         
  -3   8   1         60.07         60.20         0.77 o                         
  -2   8   1         67.97         64.94         0.70 o                         
  -1   8   1         18.33         18.11         0.34 o                         
   0   8   1          0.76          0.49         0.18 o                         
   1   8   1          2.19          1.69         0.24 o                         
   2   8   1         35.54         39.21         0.78 o                         
   3   8   1          7.68          8.86         0.59 o                         
   4   8   1          0.13          0.19         0.50 o                         
   5   8   1          4.97          3.94         0.86 o                         
  -7   9   1         38.98         42.47         1.58 o                         
  -6   9   1         17.20         16.68         0.78 o                         
  -5   9   1         36.23         31.17         0.81 o                         
  -4   9   1        319.91        312.23         3.11 o                         
  -3   9   1         99.67         97.76         1.11 o                         
  -2   9   1        226.24        219.06         1.83 o                         
  -1   9   1         11.02         12.36         0.37 o                         
   0   9   1          4.17          3.74         0.31 o                         
   1   9   1         53.55         49.54         0.83 o                         
   2   9   1          2.01          1.97         0.44 o                         
   3   9   1          0.34          0.87         0.50 o                         
   4   9   1         21.40         21.94         1.42 o                         
  -7  10   1         12.06         10.91         1.17 o                         
  -6  10   1          1.48          2.69         0.55 o                         
  -5  10   1          2.95          3.10         0.41 o                         
  -4  10   1         53.62         53.79         1.07 o                         
  -3  10   1          2.45          3.21         0.40 o                         
  -2  10   1        162.52        157.62         1.99 o                         
  -1  10   1          0.02         -0.22         0.24 o                         
   0  10   1          0.18          0.24         0.36 o                         
   1  10   1         56.17         55.22         1.24 o                         
   2  10   1          2.09          3.28         0.59 o                         
   3  10   1         12.17          9.74         1.06 o                         
  -6  11   1          9.20         11.10         1.18 o                         
  -5  11   1          1.71          0.91         0.59 o                         
  -4  11   1         10.16          9.56         0.93 o                         
  -3  11   1          2.02          2.55         0.45 o                         
  -2  11   1         98.50         98.59         1.72 o                         
  -1  11   1          0.02         -0.01         0.30 o                         
   0  11   1         27.21         28.53         0.96 o                         
   1  11   1         96.82        100.75         2.96 o                         
   2  11   1          0.23         -0.27         0.62 o                         
  -6  12   1         37.60         34.23         2.84 o                         
  -5  12   1          7.79          6.38         1.03 o                         
  -4  12   1         11.03         10.68         0.81 o                         
  -3  12   1          1.61          1.40         0.50 o                         
  -2  12   1          2.26          3.19         0.58 o                         
  -1  12   1         24.85         26.60         1.47 o                         
   0  12   1          0.02          0.33         0.49 o                         
   1  12   1          0.01         -0.51         0.51 o                         
  -4  13   1          0.81         -0.05         0.58 o                         
  -3  13   1          3.22          4.03         0.66 o                         
  -2  13   1          1.16          2.15         0.60 o                         
  -1  13   1          0.33          0.65         0.79 o                         
   0  13   1          0.21          0.89         1.64 o                         
   0 -14   2          1.96          0.90         0.85 o                         
   1 -14   2          0.83         -0.28         0.61 o                         
   2 -14   2         19.24         18.98         1.19 o                         
   3 -14   2         24.37         24.98         3.72 o                         
   4 -14   2          9.45          9.01         1.87 o                         
  -1 -13   2         25.23         29.64         1.62 o                         
   0 -13   2          0.84          1.07         0.59 o                         
   1 -13   2         13.61         15.81         1.07 o                         
   2 -13   2         21.43         19.85         1.13 o                         
   3 -13   2          4.05          4.52         1.28 o                         
   4 -13   2         16.63         17.60         1.06 o                         
   5 -13   2         14.62         16.05         0.99 o                         
  -2 -12   2          2.60          1.31         0.75 o                         
  -1 -12   2          0.58         -0.34         0.60 o                         
   0 -12   2         27.80         31.81         1.28 o                         
   1 -12   2          1.62          1.49         0.56 o                         
   2 -12   2          3.43          2.66         0.45 o                         
   3 -12   2         73.38         74.70         1.56 o                         
   4 -12   2          3.71          3.10         0.48 o                         
   5 -12   2         26.45         24.74         1.07 o                         
   6 -12   2          4.46          3.82         0.79 o                         
  -3 -11   2          0.92          0.49         0.62 o                         
  -2 -11   2          5.84          5.32         0.63 o                         
  -1 -11   2          4.64          5.06         0.56 o                         
   0 -11   2         36.49         39.88         1.07 o                         
   1 -11   2        180.55        166.02         2.07 o                         
   2 -11   2          0.01         -0.28         0.28 o                         
   3 -11   2         13.99         10.99         0.50 o                         
   4 -11   2         27.15         25.02         0.74 o                         
   5 -11   2         14.05         15.29         0.72 o                         
   6 -11   2         13.05         12.63         0.83 o                         
   7 -11   2          0.36          0.21         0.71 o                         
  -4 -10   2          1.45          1.18         0.70 o                         
  -3 -10   2          0.04          0.46         0.47 o                         
  -2 -10   2         71.43         70.19         1.54 o                         
  -1 -10   2         34.18         30.56         0.68 o                         
   0 -10   2         25.01         22.17         0.62 o                         
   1 -10   2        106.09        105.29         1.20 o                         
   2 -10   2        297.52        291.48         2.44 o                         
   3 -10   2          0.11          1.08         0.23 o                         
   4 -10   2         29.26         28.37         0.58 o                         
   5 -10   2         93.59         92.09         1.42 o                         
   6 -10   2         71.55         67.92         1.88 o                         
   7 -10   2          1.16          1.72         0.54 o                         
  -5  -9   2          1.05          1.44         0.72 o                         
  -4  -9   2         22.83         25.56         0.96 o                         
  -3  -9   2          9.37          7.91         0.54 o                         
  -2  -9   2          5.18          8.99         0.42 o                         
  -1  -9   2         77.79         79.03         0.90 o                         
   0  -9   2          6.04          6.61         0.32 o                         
   1  -9   2          3.36          5.35         0.29 o                         
   2  -9   2         18.67         20.36         0.54 o                         
   3  -9   2          4.91          6.30         0.25 o                         
   4  -9   2          3.40          2.84         0.22 o                         
   5  -9   2         54.59         49.45         0.92 o                         
   6  -9   2         31.92         31.45         0.97 o                         
   7  -9   2          4.28          4.44         0.60 o                         
  -5  -8   2          7.06          6.71         0.73 o                         
  -4  -8   2         38.21         39.62         1.07 o                         
  -3  -8   2          3.98          2.07         0.33 o                         
  -2  -8   2         63.88         59.38         0.74 o                         
  -1  -8   2         59.37         64.21         0.65 o                         
   0  -8   2          4.70          4.69         0.21 o                         
   1  -8   2         24.08         26.01         0.44 o                         
   2  -8   2         56.62         63.02         0.66 o                         
   3  -8   2         94.07        107.61         0.90 o                         
   4  -8   2         31.93         32.58         0.50 o                         
   5  -8   2        129.19        115.22         1.35 o                         
   6  -8   2         65.26         60.59         1.09 o                         
   7  -8   2          0.05          0.05         0.38 o                         
   8  -8   2          6.01          6.56         0.86 o                         
  -6  -7   2         19.31         21.79         1.39 o                         
  -5  -7   2         15.54         13.22         0.84 o                         
  -4  -7   2         50.51         53.01         1.32 o                         
  -3  -7   2         11.28          9.20         0.36 o                         
  -2  -7   2         36.62         37.96         0.50 o                         
  -1  -7   2        502.59        533.57         2.97 o                         
   0  -7   2        134.43        144.76         1.30 o                         
   1  -7   2          0.30          0.25         0.13 o                         
   2  -7   2        148.39        156.80         1.11 o                         
   3  -7   2        219.29        244.01         1.61 o                         
   4  -7   2        130.67        122.07         1.11 o                         
   5  -7   2          9.86          7.88         0.34 o                         
   6  -7   2         78.88         78.94         1.38 o                         
   7  -7   2          2.89          3.13         0.46 o                         
   8  -7   2         99.90         96.45         3.49 o                         
  -6  -6   2          0.13          0.81         0.63 o                         
  -5  -6   2         29.01         26.45         1.03 o                         
  -4  -6   2          7.94          7.70         0.55 o                         
  -3  -6   2          8.36          8.00         0.29 o                         
  -2  -6   2          7.88          8.21         0.27 o                         
  -1  -6   2        412.22        413.60         2.07 o                         
   0  -6   2         41.87         47.44         0.42 o                         
   1  -6   2         69.33         87.16         0.75 o                         
   2  -6   2       1548.58       1687.72        10.22 o                         
   3  -6   2          7.10          4.97         0.18 o                         
   4  -6   2         49.40         44.11         0.64 o                         
   5  -6   2          6.21          7.28         0.32 o                         
   6  -6   2         13.38         12.92         0.58 o                         
   7  -6   2          0.30          0.55         0.39 o                         
   8  -6   2         43.69         49.55         5.08 o                         
  -7  -5   2          0.53          0.55         0.65 o                         
  -6  -5   2          7.73          8.77         0.73 o                         
  -5  -5   2          0.05          0.26         0.35 o                         
  -4  -5   2        175.43        159.16         1.60 o                         
  -3  -5   2         14.96         16.53         0.42 o                         
  -2  -5   2        313.79        314.23         2.01 o                         
  -1  -5   2        503.15        548.83         2.70 o                         
   0  -5   2          0.75          0.40         0.11 o                         
   1  -5   2         23.51         25.21         0.27 o                         
   2  -5   2        222.82        249.16         1.84 o                         
   3  -5   2         92.96         99.94         1.28 o                         
   4  -5   2          3.22          4.31         0.24 o                         
   5  -5   2          0.09          0.29         0.14 o                         
   6  -5   2        318.75        308.37         3.04 o                         
   7  -5   2         10.94         11.66         0.68 o                         
   8  -5   2          4.53          5.48         1.34 o                         
  -7  -4   2          1.93          2.16         0.68 o                         
  -6  -4   2          1.25          1.72         0.48 o                         
  -5  -4   2          0.38         -0.26         0.31 o                         
  -4  -4   2         14.87         13.98         0.46 o                         
  -3  -4   2        246.44        249.86         1.78 o                         
  -2  -4   2          0.06          0.06         0.14 o                         
  -1  -4   2        580.92        586.86         2.75 o                         
   0  -4   2        159.05        163.98         0.82 o                         
   1  -4   2       1194.29       1264.92         8.48 o                         
   2  -4   2         70.81         77.19         1.10 o                         
   3  -4   2        621.92        616.16         5.87 o                         
   4  -4   2         26.15         31.60         0.38 o                         
   5  -4   2         62.18         69.34         0.71 o                         
   6  -4   2        196.33        199.64         2.09 o                         
   7  -4   2         21.93         21.51         1.00 o                         
   8  -4   2          0.31          0.45         0.66 o                         
  -7  -3   2          7.49          8.17         0.83 o                         
  -6  -3   2          1.72          2.20         0.41 o                         
  -5  -3   2          7.13          5.76         0.35 o                         
  -4  -3   2         67.10         63.36         0.69 o                         
  -3  -3   2         37.37         45.40         0.55 o                         
  -2  -3   2        670.01        662.69         3.80 o                         
  -1  -3   2       2294.92       2318.60        11.54 o                         
   0  -3   2        403.90        408.70         1.90 o                         
   1  -3   2         52.90         48.38         0.53 o                         
   2  -3   2        103.12        104.90         1.18 o                         
   3  -3   2        173.16        163.26         1.26 o                         
   4  -3   2         35.53         41.95         0.46 o                         
   5  -3   2          3.34          3.73         0.21 o                         
   6  -3   2         49.29         53.85         1.11 o                         
   7  -3   2          1.80          2.19         0.46 o                         
   8  -3   2          0.02         -0.62         0.62 o                         
  -8  -2   2         12.33         12.34         1.75 o                         
  -7  -2   2          0.03          0.44         0.44 o                         
  -6  -2   2         89.51         86.87         1.28 o                         
  -5  -2   2          0.14         -0.19         0.19 o                         
  -4  -2   2        122.88        118.16         1.46 o                         
  -3  -2   2        192.75        187.19         1.23 o                         
  -2  -2   2        617.20        664.03         3.76 o                         
  -1  -2   2       1435.74       1447.42         7.49 o                         
   1  -2   2        468.87        463.77         4.25 o                         
   2  -2   2        560.63        592.41         4.59 o                         
   3  -2   2        772.76        808.00         4.86 o                         
   4  -2   2         31.79         32.81         0.47 o                         
   5  -2   2         14.44         14.73         0.53 o                         
   6  -2   2         23.39         17.44         0.66 o                         
   7  -2   2          3.41          3.37         0.94 o                         
   8  -2   2          4.71          5.06         0.94 o                         
  -8  -1   2         57.13         54.38         2.88 o                         
  -7  -1   2         22.73         21.14         0.88 o                         
  -6  -1   2        130.72        123.79         1.42 o                         
  -5  -1   2          1.41          1.00         0.21 o                         
  -4  -1   2          6.89          6.56         0.32 o                         
  -3  -1   2        232.69        266.85         1.77 o                         
  -2  -1   2       2137.65       2254.44        12.14 o                         
  -1  -1   2       1461.96       1516.44         7.83 o                         
   0  -1   2        396.71        385.98         1.85 o                         
   2  -1   2       2209.77       2229.98        14.34 o                         
   3  -1   2         27.82         31.87         0.40 o                         
   4  -1   2        246.77        256.87         1.90 o                         
   5  -1   2          0.58          0.18         0.20 o                         
   6  -1   2         25.68         22.93         0.84 o                         
   7  -1   2          7.52          6.21         0.70 o                         
   8  -1   2          0.07         -0.15         0.57 o                         
  -8   0   2         43.22         43.39         1.93 o                         
  -7   0   2         39.30         38.81         1.21 o                         
  -6   0   2         10.13         13.33         0.45 o                         
  -5   0   2          0.58          0.13         0.15 o                         
  -4   0   2        279.63        266.65         1.66 o                         
  -3   0   2        198.60        188.57         1.30 o                         
  -2   0   2        485.96        507.15         2.88 o                         
  -1   0   2       2640.63       2648.64        15.08 o                         
   0   0   2       1443.30       1374.83         8.70 o                         
   1   0   2        557.72        536.85         2.83 o                         
   2   0   2         97.58        106.97         0.75 o                         
   3   0   2        480.97        505.47         2.79 o                         
   4   0   2        172.10        170.27         1.31 o                         
   5   0   2         19.47         19.15         0.65 o                         
   6   0   2          1.13          0.11         0.38 o                         
   7   0   2          9.80          8.77         0.81 o                         
   8   0   2          0.97          1.96         0.82 o                         
  -8   1   2          4.25          5.32         0.93 o                         
  -7   1   2          4.39          2.74         0.46 o                         
  -6   1   2         18.34         18.09         0.40 o                         
  -5   1   2         24.12         23.85         0.38 o                         
  -4   1   2        136.29        130.54         0.91 o                         
  -3   1   2        467.94        479.70         2.92 o                         
  -2   1   2        228.53        249.61         1.41 o                         
  -1   1   2        381.45        344.84         1.86 o                         
   0   1   2        360.33        340.54         1.81 o                         
   1   1   2        546.48        556.71         2.99 o                         
   2   1   2        693.52        723.53         4.23 o                         
   3   1   2         36.28         41.58         0.42 o                         
   4   1   2        489.09        496.16         2.95 o                         
   5   1   2         18.41         19.44         0.42 o                         
   6   1   2          6.69          7.03         0.62 o                         
   7   1   2         14.85         15.22         1.25 o                         
  -8   2   2          8.04         10.73         0.93 o                         
  -7   2   2          3.89          5.35         0.59 o                         
  -6   2   2         19.33         20.30         0.65 o                         
  -5   2   2        299.83        301.81         1.98 o                         
  -4   2   2         83.55         80.17         0.71 o                         
  -3   2   2        121.23        117.73         0.82 o                         
  -2   2   2       4204.21       4276.97        21.45 o                         
  -1   2   2        108.25        107.05         0.69 o                         
   0   2   2        679.10        635.72         3.41 o                         
   1   2   2         86.56         93.29         0.70 o                         
   2   2   2          3.57          1.88         0.14 o                         
   3   2   2        628.94        606.73         3.70 o                         
   4   2   2          4.42          3.25         0.20 o                         
   5   2   2        101.73        101.00         1.66 o                         
   6   2   2          0.59          0.86         0.44 o                         
   7   2   2         20.94         21.77         1.51 o                         
  -8   3   2         82.98         89.99         1.87 o                         
  -7   3   2          0.11          0.37         0.34 o                         
  -6   3   2         65.31         61.01         0.79 o                         
  -5   3   2        946.24        924.36         6.59 o                         
  -4   3   2        136.06        129.15         1.01 o                         
  -3   3   2         26.72         28.48         0.33 o                         
  -2   3   2       3678.97       3714.78        20.37 o                         
  -1   3   2        556.07        575.25         3.17 o                         
   0   3   2         25.83         17.52         0.30 o                         
   1   3   2          2.72          2.42         0.22 o                         
   2   3   2         15.60         14.62         0.47 o                         
   3   3   2         12.64         12.57         0.47 o                         
   4   3   2          1.99          1.93         0.29 o                         
   5   3   2         22.34         22.71         0.63 o                         
   6   3   2         33.47         34.46         1.57 o                         
   7   3   2          4.70          5.72         1.34 o                         
  -8   4   2          0.08          0.24         0.49 o                         
  -7   4   2         15.16         14.55         0.59 o                         
  -6   4   2          6.88          5.89         0.33 o                         
  -5   4   2          0.02          0.09         0.19 o                         
  -4   4   2         98.36         91.62         0.83 o                         
  -3   4   2         75.39         74.25         0.59 o                         
  -2   4   2         64.37         70.60         0.58 o                         
  -1   4   2        124.66        119.52         0.84 o                         
   0   4   2          1.79          0.23         0.12 o                         
   1   4   2        336.56        340.15         2.06 o                         
   2   4   2          8.55          8.38         0.30 o                         
   3   4   2        249.12        241.89         2.38 o                         
   4   4   2          5.66          7.29         0.34 o                         
   5   4   2         19.92         19.66         0.69 o                         
   6   4   2          4.63          5.90         0.95 o                         
  -8   5   2         54.87         55.91         1.47 o                         
  -7   5   2         24.25         25.85         0.72 o                         
  -6   5   2          0.39          0.63         0.28 o                         
  -5   5   2        107.56        104.56         1.10 o                         
  -4   5   2          0.25          0.04         0.14 o                         
  -3   5   2          1.95          1.94         0.15 o                         
  -2   5   2          7.36          8.85         0.23 o                         
  -1   5   2         45.75         49.77         0.49 o                         
   0   5   2          0.72          1.26         0.15 o                         
   1   5   2         21.64         22.76         0.42 o                         
   2   5   2         32.24         34.89         0.73 o                         
   3   5   2          0.23          0.08         0.23 o                         
   4   5   2          1.03          1.30         0.33 o                         
   5   5   2         23.76         23.70         1.11 o                         
   6   5   2          9.81          9.49         1.20 o                         
  -8   6   2         23.46         24.79         1.41 o                         
  -7   6   2          3.14          2.04         0.45 o                         
  -6   6   2          5.08          4.96         0.44 o                         
  -5   6   2        329.05        309.65         2.34 o                         
  -4   6   2         33.65         35.24         0.54 o                         
  -3   6   2        224.01        225.76         1.59 o                         
  -2   6   2         85.53         83.30         0.91 o                         
  -1   6   2         14.84         11.57         0.28 o                         
   0   6   2         10.33         10.27         0.31 o                         
   1   6   2         50.01         45.62         0.57 o                         
   2   6   2         26.88         29.34         0.47 o                         
   3   6   2         61.58         59.10         0.94 o                         
   4   6   2          5.71          5.32         0.60 o                         
   5   6   2          6.41          5.90         0.84 o                         
  -8   7   2         14.41         12.37         0.88 o                         
  -7   7   2         18.35         17.88         0.92 o                         
  -6   7   2         26.93         28.71         0.80 o                         
  -5   7   2         58.14         55.03         0.80 o                         
  -4   7   2         13.36          9.16         0.37 o                         
  -3   7   2        645.87        628.87         4.00 o                         
  -2   7   2          3.55          2.42         0.18 o                         
  -1   7   2        303.92        302.42         2.02 o                         
   0   7   2         52.75         49.39         0.60 o                         
   1   7   2          0.50          0.39         0.20 o                         
   2   7   2         63.60         54.69         0.75 o                         
   3   7   2         46.88         50.05         1.12 o                         
   4   7   2          7.85          8.23         0.88 o                         
   5   7   2          1.34          2.32         1.26 o                         
  -8   8   2         12.72         12.76         1.28 o                         
  -7   8   2          0.34          0.05         0.56 o                         
  -6   8   2         14.36         13.57         0.70 o                         
  -5   8   2         34.85         32.35         0.82 o                         
  -4   8   2         19.64         20.07         0.53 o                         
  -3   8   2        880.23        844.82         5.54 o                         
  -2   8   2        712.73        694.57         4.92 o                         
  -1   8   2         18.09         16.90         0.45 o                         
   0   8   2        153.66        148.55         1.52 o                         
   1   8   2        127.13        114.20         1.31 o                         
   2   8   2         14.10         10.55         0.63 o                         
   3   8   2          1.15          1.61         0.71 o                         
   4   8   2          8.25          8.12         0.86 o                         
  -7   9   2          0.00         -0.66         0.66 o                         
  -6   9   2         63.43         65.67         1.57 o                         
  -5   9   2         32.03         33.15         0.88 o                         
  -4   9   2         15.46         15.70         0.66 o                         
  -3   9   2        179.65        180.94         1.81 o                         
  -2   9   2          3.16          3.82         0.29 o                         
  -1   9   2         50.81         48.72         0.77 o                         
   0   9   2         12.41         12.07         0.48 o                         
   1   9   2          3.05          2.69         0.36 o                         
   2   9   2          6.08          4.98         0.68 o                         
   3   9   2          0.07         -0.01         0.48 o                         
   4   9   2          0.08          0.22         0.69 o                         
  -7  10   2          1.58          1.93         0.89 o                         
  -6  10   2          0.71          1.30         0.64 o                         
  -5  10   2         44.30         43.67         1.29 o                         
  -4  10   2         10.20         10.72         0.86 o                         
  -3  10   2         23.75         22.14         0.86 o                         
  -2  10   2          0.04         -0.25         0.25 o                         
  -1  10   2         14.77         13.51         0.63 o                         
   0  10   2         34.28         34.71         0.83 o                         
   1  10   2         53.37         47.19         1.18 o                         
   2  10   2         16.24         14.05         0.95 o                         
   3  10   2          0.23         -0.11         0.67 o                         
  -6  11   2          0.05         -0.33         0.76 o                         
  -5  11   2          0.21          0.06         0.46 o                         
  -4  11   2          9.02          7.22         0.71 o                         
  -3  11   2          3.93          4.39         0.60 o                         
  -2  11   2          4.40          3.50         0.60 o                         
  -1  11   2        117.78        127.00         2.51 o                         
   0  11   2         13.70         11.14         0.84 o                         
   1  11   2          8.33          8.58         0.84 o                         
   2  11   2         89.59         93.67         2.62 o                         
  -5  12   2          1.16          0.98         0.66 o                         
  -4  12   2          2.27          3.02         0.61 o                         
  -3  12   2          6.42          5.49         0.68 o                         
  -2  12   2         12.35         11.74         0.85 o                         
  -1  12   2          6.89          8.60         1.10 o                         
   0  12   2         52.57         55.11         1.56 o                         
   1  12   2          9.70         10.35         1.34 o                         
  -3  13   2          3.26          3.73         0.82 o                         
  -2  13   2          2.00          1.32         0.83 o                         
   0 -14   3         11.68         11.91         1.04 o                         
   1 -14   3         37.22         38.71         1.83 o                         
   2 -14   3         29.16         35.08         1.80 o                         
   3 -14   3          1.60          0.90         0.74 o                         
   4 -14   3         12.74         14.86         2.19 o                         
  -2 -13   3         23.12         22.45         2.15 o                         
  -1 -13   3         13.78         16.75         1.68 o                         
   0 -13   3          1.62          1.07         0.75 o                         
   1 -13   3         36.36         36.83         2.10 o                         
   2 -13   3          4.61          5.07         0.90 o                         
   3 -13   3          0.34          0.94         0.50 o                         
   4 -13   3         10.33         11.55         0.84 o                         
   5 -13   3          0.15         -0.25         0.91 o                         
  -3 -12   3          2.58          2.00         0.70 o                         
  -2 -12   3         54.12         56.20         3.23 o                         
  -1 -12   3         13.04         10.91         1.09 o                         
   0 -12   3         22.87         21.78         1.12 o                         
   1 -12   3         20.60         21.81         0.84 o                         
   2 -12   3         12.31         11.20         0.87 o                         
   3 -12   3         19.22         18.73         0.80 o                         
   4 -12   3          0.03          0.02         0.36 o                         
   5 -12   3          3.28          2.37         0.44 o                         
   6 -12   3          0.48          0.35         0.66 o                         
  -4 -11   3         36.46         41.04         1.73 o                         
  -3 -11   3          2.66          1.63         0.67 o                         
  -2 -11   3         20.74         23.56         0.83 o                         
  -1 -11   3          4.78          2.08         0.33 o                         
   0 -11   3          0.04         -0.11         0.32 o                         
   1 -11   3         16.60         14.98         0.63 o                         
   2 -11   3         34.92         27.64         0.85 o                         
   3 -11   3          3.09          3.49         0.36 o                         
   4 -11   3         61.99         55.66         1.02 o                         
   5 -11   3          7.69          9.17         0.49 o                         
   6 -11   3          3.35          2.73         0.43 o                         
   7 -11   3          4.46          4.75         0.82 o                         
  -4 -10   3          0.87          1.30         0.58 o                         
  -3 -10   3          4.25          4.88         0.63 o                         
  -2 -10   3         24.25         26.28         0.65 o                         
  -1 -10   3          6.66          8.57         0.41 o                         
   0 -10   3          7.46          4.95         0.40 o                         
   1 -10   3        244.88        241.64         2.09 o                         
   2 -10   3         60.14         61.15         1.10 o                         
   3 -10   3        124.73        124.22         1.14 o                         
   4 -10   3        260.80        241.90         2.49 o                         
   5 -10   3          0.31         -0.08         0.26 o                         
   6 -10   3          0.12         -0.02         0.28 o                         
   7 -10   3         18.72         17.78         0.92 o                         
  -5  -9   3          1.29          1.35         0.73 o                         
  -4  -9   3         24.10         25.86         0.95 o                         
  -3  -9   3         32.11         33.44         0.74 o                         
  -2  -9   3          1.95          1.60         0.27 o                         
  -1  -9   3          0.98          0.59         0.20 o                         
   0  -9   3        233.46        237.22         2.05 o                         
   1  -9   3          6.88          7.53         0.29 o                         
   2  -9   3         29.33         20.21         0.53 o                         
   3  -9   3         47.56         38.76         0.55 o                         
   4  -9   3         25.58         24.14         0.47 o                         
   5  -9   3          0.10          0.24         0.24 o                         
   6  -9   3          0.00          0.11         0.27 o                         
   7  -9   3          9.69          9.55         0.73 o                         
  -6  -8   3         19.37         21.59         1.46 o                         
  -5  -8   3          0.02          0.05         0.50 o                         
  -4  -8   3          6.67          6.38         0.56 o                         
  -3  -8   3         26.51         25.97         0.58 o                         
  -2  -8   3         28.12         25.40         0.47 o                         
  -1  -8   3        217.37        228.89         1.45 o                         
   0  -8   3         56.67         61.17         0.65 o                         
   1  -8   3          8.89         10.74         0.30 o                         
   2  -8   3          0.77          2.39         0.15 o                         
   3  -8   3         25.95         25.63         0.43 o                         
   4  -8   3          6.14          5.33         0.23 o                         
   5  -8   3         79.47         76.84         0.95 o                         
   6  -8   3         53.39         53.04         1.12 o                         
   7  -8   3          6.14          7.13         0.54 o                         
   8  -8   3          0.01          0.25         0.56 o                         
  -6  -7   3          2.20          1.34         0.73 o                         
  -5  -7   3         10.20         11.40         0.87 o                         
  -4  -7   3          4.67          4.75         0.55 o                         
  -3  -7   3          7.61          6.20         0.33 o                         
  -2  -7   3        103.32         92.04         0.87 o                         
  -1  -7   3          3.37          2.18         0.16 o                         
   0  -7   3          9.99          7.44         0.22 o                         
   1  -7   3        400.29        437.60         2.80 o                         
   2  -7   3        665.34        718.95         4.51 o                         
   3  -7   3         23.32         29.49         0.52 o                         
   4  -7   3         19.94         15.53         0.43 o                         
   5  -7   3        383.11        379.77         3.50 o                         
   6  -7   3          6.98          6.17         0.45 o                         
   7  -7   3          0.01         -0.28         0.35 o                         
   8  -7   3         29.31         33.09         2.11 o                         
  -6  -6   3          2.26          3.04         0.64 o                         
  -5  -6   3          1.19          0.23         0.43 o                         
  -4  -6   3        133.43        140.78         2.30 o                         
  -3  -6   3          1.36          2.01         0.23 o                         
  -2  -6   3         27.18         30.86         0.50 o                         
  -1  -6   3         20.15         19.59         0.28 o                         
   0  -6   3        150.88        151.78         0.98 o                         
   1  -6   3        127.20        133.95         0.87 o                         
   2  -6   3        342.04        367.28         3.06 o                         
   3  -6   3         48.96         53.81         0.88 o                         
   4  -6   3         34.28         36.26         0.75 o                         
   5  -6   3          6.08          6.92         0.34 o                         
   6  -6   3         62.91         59.35         1.00 o                         
   7  -6   3          0.90          0.41         0.37 o                         
   8  -6   3          5.96          8.77         1.38 o                         
  -7  -5   3          0.34         -0.63         0.65 o                         
  -6  -5   3          1.80          2.27         0.54 o                         
  -5  -5   3          0.06         -0.32         0.32 o                         
  -4  -5   3          1.09          1.17         0.24 o                         
  -3  -5   3        130.83        130.82         1.34 o                         
  -2  -5   3        262.22        286.12         1.85 o                         
  -1  -5   3          0.14          0.15         0.10 o                         
   0  -5   3          4.45          2.49         0.13 o                         
   1  -5   3        638.45        697.23         4.30 o                         
   2  -5   3         23.56         25.36         0.55 o                         
   3  -5   3        329.23        331.97         3.67 o                         
   4  -5   3        165.98        163.51         1.59 o                         
   5  -5   3          1.88          2.25         0.20 o                         
   6  -5   3         92.42         82.79         1.95 o                         
   7  -5   3          3.46          3.19         0.53 o                         
   8  -5   3         12.25         10.12         1.03 o                         
  -7  -4   3          8.39          8.61         1.28 o                         
  -6  -4   3          3.16          4.52         0.62 o                         
  -5  -4   3         30.60         26.25         0.71 o                         
  -4  -4   3        115.53        120.06         1.07 o                         
  -3  -4   3          0.11         -0.05         0.12 o                         
  -2  -4   3       1116.83       1138.84         6.36 o                         
  -1  -4   3        418.24        430.44         2.26 o                         
   0  -4   3        215.52        215.42         1.22 o                         
   1  -4   3        367.17        400.86         3.44 o                         
   2  -4   3         10.69         13.91         0.60 o                         
   3  -4   3        265.90        267.75         2.76 o                         
   4  -4   3          6.09          6.29         0.23 o                         
   5  -4   3         24.41         24.87         0.39 o                         
   6  -4   3        151.42        142.07         1.81 o                         
   7  -4   3         68.47         67.25         1.63 o                         
   8  -4   3          5.59          6.64         0.95 o                         
  -7  -3   3          8.03          8.60         0.87 o                         
  -6  -3   3          5.99          4.06         0.47 o                         
  -5  -3   3         37.10         32.70         0.62 o                         
  -4  -3   3          3.34          2.50         0.23 o                         
  -3  -3   3        280.37        289.74         1.87 o                         
  -2  -3   3        205.45        216.71         1.41 o                         
  -1  -3   3         34.66         41.54         0.32 o                         
   0  -3   3         53.48         48.27         0.35 o                         
   1  -3   3        883.60        931.38         9.44 o                         
   2  -3   3         28.97         28.23         0.42 o                         
   3  -3   3         64.57         77.82         0.65 o                         
   4  -3   3         41.73         37.77         0.44 o                         
   5  -3   3         75.69         77.10         0.87 o                         
   6  -3   3          1.42          2.54         0.32 o                         
   7  -3   3         23.91         22.63         1.28 o                         
   8  -3   3          6.50          7.36         1.00 o                         
  -8  -2   3         34.20         47.02         2.76 o                         
  -7  -2   3          4.67          5.59         1.18 o                         
  -6  -2   3        134.79        129.74         1.50 o                         
  -5  -2   3        179.02        158.61         1.45 o                         
  -4  -2   3          4.34          3.55         0.18 o                         
  -3  -2   3        966.47       1027.22         6.03 o                         
  -2  -2   3       1214.54       1246.70         7.52 o                         
  -1  -2   3         75.70         64.02         0.46 o                         
   0  -2   3        188.52        180.18         0.93 o                         
   1  -2   3        320.97        323.88         2.48 o                         
   2  -2   3        137.79        141.78         1.16 o                         
   3  -2   3        124.98        135.13         1.08 o                         
   4  -2   3         12.80          9.05         0.28 o                         
   5  -2   3         90.70         96.92         1.08 o                         
   6  -2   3          3.22          3.00         0.35 o                         
   7  -2   3          0.17          1.94         0.83 o                         
   8  -2   3         14.98         16.40         1.36 o                         
  -8  -1   3          7.84          8.73         1.50 o                         
  -7  -1   3          1.18          1.31         0.47 o                         
  -6  -1   3        374.93        356.40         3.10 o                         
  -5  -1   3         46.55         41.13         0.56 o                         
  -4  -1   3        119.34        121.11         1.11 o                         
  -3  -1   3        196.71        192.13         1.44 o                         
  -2  -1   3        156.26        155.84         1.01 o                         
  -1  -1   3       1042.05       1031.50         5.21 o                         
   0  -1   3       1484.46       1493.28         7.53 o                         
   1  -1   3        127.22        115.47         0.91 o                         
   2  -1   3        204.02        223.59         1.60 o                         
   3  -1   3        809.85        866.14         6.22 o                         
   4  -1   3          7.32          6.19         0.27 o                         
   5  -1   3         67.49         65.47         0.89 o                         
   6  -1   3         28.78         33.11         0.89 o                         
   7  -1   3          7.19          5.57         0.70 o                         
   8  -1   3          4.28          5.52         1.50 o                         
  -8   0   3         29.66         31.91         2.36 o                         
  -7   0   3          3.90          3.18         0.38 o                         
  -6   0   3          3.54          4.26         0.33 o                         
  -5   0   3         24.02         19.00         0.38 o                         
  -4   0   3          0.32          1.45         0.17 o                         
  -3   0   3        294.95        301.26         1.97 o                         
  -2   0   3          0.51          0.21         0.09 o                         
  -1   0   3        642.05        640.55         3.21 o                         
   0   0   3         87.87         86.09         0.53 o                         
   1   0   3        660.56        664.49         3.51 o                         
   2   0   3       1827.89       1876.68        11.09 o                         
   3   0   3         45.18         44.76         0.56 o                         
   4   0   3         42.52         39.36         0.55 o                         
   5   0   3         23.20         24.47         0.59 o                         
   6   0   3          2.26          1.58         0.39 o                         
   7   0   3          0.17          0.93         0.55 o                         
  -8   1   3         23.09         21.52         1.51 o                         
  -7   1   3         66.50         73.08         1.70 o                         
  -6   1   3         29.56         29.53         0.51 o                         
  -5   1   3        141.81        137.74         1.11 o                         
  -4   1   3        157.81        158.70         1.12 o                         
  -3   1   3        472.86        500.21         2.94 o                         
  -2   1   3         30.49         24.86         0.29 o                         
  -1   1   3       3241.19       3183.18        18.08 o                         
   0   1   3         34.58         31.24         0.30 o                         
   1   1   3          7.73         11.83         0.21 o                         
   2   1   3        824.04        833.25         4.96 o                         
   3   1   3          8.70          8.76         0.29 o                         
   4   1   3        162.30        154.60         1.26 o                         
   5   1   3        113.49        108.39         1.38 o                         
   6   1   3          0.13          0.10         0.38 o                         
   7   1   3          1.13          0.80         0.71 o                         
  -8   2   3          7.20          7.30         1.01 o                         
  -7   2   3          2.59          2.76         0.47 o                         
  -6   2   3          0.42          0.20         0.18 o                         
  -5   2   3        384.70        375.74         2.30 o                         
  -4   2   3         21.00         20.85         0.36 o                         
  -3   2   3         10.49         15.03         0.32 o                         
  -2   2   3       1688.03       1781.19         9.38 o                         
  -1   2   3        385.63        358.45         2.14 o                         
   0   2   3        284.62        307.03         1.95 o                         
   1   2   3          4.29          6.46         0.21 o                         
   2   2   3          8.56          6.40         0.25 o                         
   3   2   3        221.22        222.68         1.67 o                         
   4   2   3        552.95        540.78         3.77 o                         
   5   2   3          2.07          2.14         0.30 o                         
   6   2   3         56.72         61.72         1.51 o                         
   7   2   3          9.31         13.07         1.27 o                         
  -8   3   3         24.14         28.39         1.29 o                         
  -7   3   3          2.91          2.01         0.38 o                         
  -6   3   3         19.07         21.45         0.51 o                         
  -5   3   3        269.91        258.91         1.80 o                         
  -4   3   3         75.57         73.53         0.82 o                         
  -3   3   3       1170.37       1235.46         6.39 o                         
  -2   3   3         11.48          8.62         0.21 o                         
  -1   3   3         97.99         95.07         0.75 o                         
   0   3   3        546.53        558.46         3.39 o                         
   1   3   3        706.41        701.87         4.23 o                         
   2   3   3          2.84          2.38         0.19 o                         
   3   3   3          8.56          8.19         0.35 o                         
   4   3   3          0.61          0.37         0.21 o                         
   5   3   3          0.55          1.76         0.34 o                         
   6   3   3         40.26         41.37         1.52 o                         
  -8   4   3          4.11          3.67         0.63 o                         
  -7   4   3         20.29         22.53         0.78 o                         
  -6   4   3          7.84          7.52         0.38 o                         
  -5   4   3        114.04        106.52         1.10 o                         
  -4   4   3          1.55          0.91         0.14 o                         
  -3   4   3          0.41          0.11         0.11 o                         
  -2   4   3        962.28        984.22         5.17 o                         
  -1   4   3          0.33          0.20         0.11 o                         
   0   4   3        504.32        518.78         3.26 o                         
   1   4   3        451.52        444.36         2.88 o                         
   2   4   3          3.67          4.05         0.24 o                         
   3   4   3        281.68        278.60         2.36 o                         
   4   4   3          0.31          0.70         0.30 o                         
   5   4   3          6.05          6.46         0.55 o                         
   6   4   3         22.66         27.85         2.15 o                         
  -8   5   3         23.64         25.39         1.12 o                         
  -7   5   3         48.71         48.26         1.15 o                         
  -6   5   3         21.21         19.55         0.68 o                         
  -5   5   3         70.16         74.98         0.89 o                         
  -4   5   3          4.81          4.61         0.30 o                         
  -3   5   3        180.09        166.77         1.22 o                         
  -2   5   3        236.84        236.39         1.48 o                         
  -1   5   3          0.11          0.26         0.13 o                         
   0   5   3         46.74         48.98         0.57 o                         
   1   5   3         57.11         49.67         0.62 o                         
   2   5   3          2.08          2.32         0.25 o                         
   3   5   3          3.00          3.34         0.35 o                         
   4   5   3          1.75          2.78         0.46 o                         
   5   5   3          0.31          0.16         0.57 o                         
   6   5   3          0.09         -0.08         0.97 o                         
  -8   6   3          8.86          8.64         0.77 o                         
  -7   6   3         14.61         15.53         0.88 o                         
  -6   6   3         18.43         18.59         0.71 o                         
  -5   6   3         12.03         12.48         0.43 o                         
  -4   6   3        616.04        572.96         3.94 o                         
  -3   6   3          7.46          6.89         0.25 o                         
  -2   6   3         20.17         20.98         0.41 o                         
  -1   6   3        285.70        271.43         1.83 o                         
   0   6   3          3.07          2.10         0.19 o                         
   1   6   3         49.33         55.62         0.70 o                         
   2   6   3          4.77          3.49         0.34 o                         
   3   6   3          2.27          2.35         0.42 o                         
   4   6   3         37.37         34.53         1.16 o                         
   5   6   3          5.89          6.02         1.58 o                         
  -8   7   3         13.31         14.07         1.38 o                         
  -7   7   3          7.90          8.35         0.73 o                         
  -6   7   3         33.02         32.15         0.87 o                         
  -5   7   3         23.99         18.75         0.65 o                         
  -4   7   3        662.44        629.47         4.50 o                         
  -3   7   3          8.28         10.16         0.32 o                         
  -2   7   3        520.63        510.02         3.62 o                         
  -1   7   3         60.42         56.47         0.77 o                         
   0   7   3          6.77          4.33         0.28 o                         
   1   7   3        138.49        129.91         1.45 o                         
   2   7   3         13.23         12.57         0.75 o                         
   3   7   3          2.33          2.49         0.44 o                         
   4   7   3          6.09          5.37         0.83 o                         
   5   7   3          0.37          1.79         0.70 o                         
  -7   8   3         25.28         28.47         1.41 o                         
  -6   8   3          3.89          3.77         0.55 o                         
  -5   8   3         14.21         13.19         0.63 o                         
  -4   8   3         25.80         21.98         0.62 o                         
  -3   8   3         11.98         12.03         0.37 o                         
  -2   8   3         58.82         56.23         0.75 o                         
  -1   8   3        211.04        200.49         1.91 o                         
   0   8   3        150.48        138.36         1.65 o                         
   1   8   3         11.81         11.33         0.57 o                         
   2   8   3         46.78         44.86         1.13 o                         
   3   8   3          7.86          6.50         0.73 o                         
   4   8   3          1.34         -0.73         0.73 o                         
  -7   9   3         19.72         18.62         2.86 o                         
  -6   9   3          1.47          0.85         0.51 o                         
  -5   9   3          7.79          4.90         0.61 o                         
  -4   9   3         77.49         76.22         1.81 o                         
  -3   9   3         27.21         27.92         0.90 o                         
  -2   9   3          4.74          5.41         0.39 o                         
  -1   9   3        156.26        149.25         2.23 o                         
   0   9   3        157.86        157.04         1.89 o                         
   1   9   3         59.23         61.57         1.91 o                         
   2   9   3          5.97          5.60         0.58 o                         
   3   9   3          2.00          2.00         0.89 o                         
  -7  10   3         52.48         58.56         2.96 o                         
  -6  10   3          5.15          5.39         0.79 o                         
  -5  10   3          0.27          0.19         0.46 o                         
  -4  10   3          0.10          0.14         0.45 o                         
  -3  10   3         10.68         10.49         0.69 o                         
  -2  10   3          0.68          0.48         0.32 o                         
  -1  10   3         78.94         82.45         1.81 o                         
   0  10   3         44.01         47.50         1.24 o                         
   1  10   3          0.13          0.81         0.55 o                         
   2  10   3         27.83         31.34         3.15 o                         
  -6  11   3         67.08         74.01         2.08 o                         
  -5  11   3          1.81          1.91         0.63 o                         
  -4  11   3          7.19          6.93         0.74 o                         
  -3  11   3          6.48          5.78         0.68 o                         
  -2  11   3         12.45         12.28         0.84 o                         
  -1  11   3          1.27          0.84         0.50 o                         
   0  11   3          9.92          9.62         0.84 o                         
   1  11   3         75.24         76.66         1.95 o                         
  -5  12   3          3.35          5.33         1.18 o                         
  -4  12   3          8.23          8.90         0.92 o                         
  -3  12   3          0.01         -0.51         0.51 o                         
  -2  12   3          1.38          1.19         0.65 o                         
  -1  12   3          4.94          5.69         1.03 o                         
   0  12   3          0.79          1.05         0.57 o                         
   0 -14   4          0.81          0.69         0.75 o                         
   1 -14   4          0.88          0.95         0.70 o                         
   2 -14   4         34.02         37.85         1.80 o                         
   3 -14   4          0.41          0.03         1.26 o                         
   4 -14   4         16.38         19.59         1.40 o                         
  -2 -13   4          2.78          2.92         1.22 o                         
  -1 -13   4          3.16          3.82         0.71 o                         
   0 -13   4          0.09         -0.52         0.52 o                         
   1 -13   4         31.37         38.45         1.40 o                         
   2 -13   4         13.43         14.13         0.94 o                         
   3 -13   4          6.62          6.10         0.67 o                         
   4 -13   4          0.27          0.29         0.47 o                         
   5 -13   4          1.26          1.20         0.66 o                         
  -3 -12   4          0.07         -0.58         0.58 o                         
  -2 -12   4          8.25          6.45         1.01 o                         
  -1 -12   4         25.66         22.29         1.13 o                         
   0 -12   4         72.23         72.17         2.14 o                         
   1 -12   4         34.87         36.93         0.97 o                         
   2 -12   4        124.45        120.88         2.03 o                         
   3 -12   4         41.43         34.62         0.98 o                         
   4 -12   4         22.32         25.29         0.90 o                         
   5 -12   4         77.21         77.31         1.40 o                         
   6 -12   4         36.31         35.83         3.27 o                         
  -4 -11   4         15.34         16.57         1.23 o                         
  -3 -11   4         12.85         14.26         0.92 o                         
  -2 -11   4         13.71         12.39         0.59 o                         
  -1 -11   4         61.07         64.73         1.34 o                         
   0 -11   4        178.92        178.68         2.17 o                         
   1 -11   4         88.96         82.41         1.17 o                         
   2 -11   4         41.63         42.59         0.76 o                         
   3 -11   4         17.06         14.20         0.53 o                         
   4 -11   4        115.22        118.29         1.55 o                         
   5 -11   4          2.41          1.78         0.31 o                         
   6 -11   4         28.51         28.86         0.84 o                         
   7 -11   4          1.30          1.99         0.67 o                         
  -4 -10   4         27.76         31.85         1.25 o                         
  -3 -10   4          0.53          1.28         0.42 o                         
  -2 -10   4         21.45         24.52         0.62 o                         
  -1 -10   4         67.08         79.72         0.95 o                         
   0 -10   4          0.01         -0.23         0.23 o                         
   1 -10   4         39.86         39.88         0.70 o                         
   2 -10   4         70.78         73.04         0.76 o                         
   3 -10   4         26.67         19.90         0.51 o                         
   4 -10   4         12.24         12.62         0.42 o                         
   5 -10   4        193.39        184.12         2.04 o                         
   6 -10   4          0.31          0.16         0.32 o                         
   7 -10   4          7.04          7.50         1.16 o                         
  -5  -9   4          0.31         -0.05         0.55 o                         
  -4  -9   4          0.10          0.80         0.41 o                         
  -3  -9   4          0.87          1.80         0.31 o                         
  -2  -9   4         30.40         34.84         0.65 o                         
  -1  -9   4        116.81        116.07         0.97 o                         
   0  -9   4        324.19        333.71         2.53 o                         
   1  -9   4         68.35         68.52         0.70 o                         
   2  -9   4         53.07         55.15         0.56 o                         
   3  -9   4        173.52        156.00         1.44 o                         
   4  -9   4          0.13         -0.01         0.15 o                         
   5  -9   4          0.04         -0.03         0.17 o                         
   6  -9   4         99.06         97.79         1.56 o                         
   7  -9   4          3.14          3.86         0.45 o                         
  -6  -8   4         11.92         10.51         1.09 o                         
  -5  -8   4          0.27          0.27         0.53 o                         
  -4  -8   4          7.17          6.61         0.56 o                         
  -3  -8   4         58.23         61.68         0.98 o                         
  -2  -8   4          0.51          0.33         0.18 o                         
  -1  -8   4         24.96         22.93         0.41 o                         
   0  -8   4         38.33         39.13         0.50 o                         
   1  -8   4         73.91         74.90         0.70 o                         
   2  -8   4         97.95        118.25         1.02 o                         
   3  -8   4         96.40         96.44         1.14 o                         
   4  -8   4          9.31          9.42         0.42 o                         
   5  -8   4          5.97          5.82         0.37 o                         
   6  -8   4         65.44         65.47         1.13 o                         
   7  -8   4          2.10          2.39         0.46 o                         
  -6  -7   4          7.48          6.16         0.84 o                         
  -5  -7   4          0.27         -0.13         0.43 o                         
  -4  -7   4          5.26          2.73         0.44 o                         
  -3  -7   4        150.10        140.18         1.33 o                         
  -2  -7   4         94.26         93.66         0.80 o                         
  -1  -7   4        289.42        291.39         1.75 o                         
   0  -7   4        883.42        895.42         5.37 o                         
   1  -7   4         27.88         33.60         0.38 o                         
   2  -7   4        191.12        208.87         1.83 o                         
   3  -7   4         44.64         44.84         0.90 o                         
   4  -7   4          1.17          1.48         0.19 o                         
   5  -7   4        167.68        163.32         1.96 o                         
   6  -7   4         33.55         29.43         0.66 o                         
   7  -7   4          6.45          6.58         0.51 o                         
   8  -7   4         49.05         53.52         2.52 o                         
  -7  -6   4          5.80          4.03         0.82 o                         
  -6  -6   4          2.29          1.49         0.52 o                         
  -5  -6   4         17.22         12.03         0.76 o                         
  -4  -6   4         10.73          8.68         0.48 o                         
  -3  -6   4          3.66          4.82         0.28 o                         
  -2  -6   4         71.88         71.97         0.68 o                         
  -1  -6   4        151.46        147.18         1.02 o                         
   0  -6   4         36.48         43.45         0.45 o                         
   1  -6   4         87.04         94.09         0.72 o                         
   2  -6   4        182.72        160.52         1.68 o                         
   3  -6   4          1.28          1.08         0.47 o                         
   4  -6   4          4.57          3.77         0.31 o                         
   5  -6   4        139.16        125.32         1.25 o                         
   6  -6   4         16.38         16.49         0.51 o                         
   7  -6   4          0.21          0.51         0.42 o                         
   8  -6   4         59.10         64.13         2.88 o                         
  -7  -5   4         30.81         30.51         1.50 o                         
  -6  -5   4          0.53          0.06         0.49 o                         
  -5  -5   4          0.86          0.73         0.42 o                         
  -4  -5   4         22.56         24.23         0.55 o                         
  -3  -5   4         20.14         23.46         0.43 o                         
  -2  -5   4         75.21         86.93         0.88 o                         
  -1  -5   4        710.62        737.10         3.89 o                         
   0  -5   4        354.67        385.29         2.39 o                         
   1  -5   4          1.63          1.67         0.12 o                         
   2  -5   4          0.47          0.16         0.15 o                         
   3  -5   4         66.56         60.54         0.81 o                         
   4  -5   4         67.11         66.90         1.09 o                         
   5  -5   4          8.51          8.47         0.33 o                         
   6  -5   4         90.49         89.68         1.28 o                         
   7  -5   4          0.32          0.71         0.43 o                         
   8  -5   4          4.40          4.47         1.18 o                         
  -7  -4   4         69.41         71.77         2.14 o                         
  -6  -4   4          0.00         -0.05         0.43 o                         
  -5  -4   4          0.20         -0.27         0.27 o                         
  -4  -4   4         43.54         48.45         0.69 o                         
  -3  -4   4        140.57        134.84         1.07 o                         
  -2  -4   4          5.24          3.53         0.19 o                         
  -1  -4   4         70.38         65.18         0.50 o                         
   0  -4   4        314.15        317.19         1.86 o                         
   1  -4   4        431.23        463.79         3.32 o                         
   2  -4   4        790.73        827.08         8.51 o                         
   3  -4   4         18.88         23.38         0.49 o                         
   4  -4   4         10.79         10.70         0.30 o                         
   5  -4   4        153.48        143.96         1.21 o                         
   6  -4   4          9.16         10.92         0.58 o                         
   7  -4   4          0.03         -0.27         0.50 o                         
   8  -4   4         22.05         27.24         2.19 o                         
  -8  -3   4         16.11         15.02         1.15 o                         
  -7  -3   4         21.53         17.50         1.15 o                         
  -6  -3   4          0.01         -0.35         0.35 o                         
  -5  -3   4          8.90          9.19         0.42 o                         
  -4  -3   4         11.83         11.60         0.31 o                         
  -3  -3   4        490.68        512.23         3.22 o                         
  -2  -3   4        136.62        153.73         1.08 o                         
  -1  -3   4        131.20        150.51         0.92 o                         
   0  -3   4        516.72        512.66         2.89 o                         
   1  -3   4        246.28        258.70         2.03 o                         
   2  -3   4         12.55         18.43         0.41 o                         
   3  -3   4        503.30        495.17         3.82 o                         
   4  -3   4        124.27        121.37         1.04 o                         
   5  -3   4        265.44        245.13         2.06 o                         
   6  -3   4          8.18          7.73         0.54 o                         
   7  -3   4          3.64          3.49         0.76 o                         
   8  -3   4         17.21         19.28         2.03 o                         
  -8  -2   4         20.72         22.59         1.95 o                         
  -7  -2   4          0.03         -0.35         1.20 o                         
  -6  -2   4         34.22         32.34         0.78 o                         
  -5  -2   4         28.31         28.38         0.65 o                         
  -4  -2   4         52.80         51.46         0.67 o                         
  -3  -2   4        224.52        237.23         1.66 o                         
  -2  -2   4        376.29        372.54         2.16 o                         
  -1  -2   4        390.10        393.28         2.05 o                         
   0  -2   4       1783.19       1841.90         9.84 o                         
   1  -2   4        695.43        716.37         4.48 o                         
   2  -2   4          0.80          3.90         0.13 o                         
   3  -2   4        143.84        148.85         1.26 o                         
   4  -2   4        220.88        215.32         1.73 o                         
   5  -2   4          2.08          1.05         0.24 o                         
   6  -2   4          0.02          0.01         0.42 o                         
   7  -2   4          4.06          5.25         0.69 o                         
  -8  -1   4          3.99          4.34         1.26 o                         
  -7  -1   4         15.85         14.43         0.85 o                         
  -6  -1   4          2.37          1.31         0.29 o                         
  -5  -1   4         75.71         73.36         0.90 o                         
  -4  -1   4         66.56         71.42         0.75 o                         
  -3  -1   4         41.08         34.15         0.43 o                         
  -2  -1   4        678.43        684.56         4.08 o                         
  -1  -1   4        164.18        156.74         0.97 o                         
   0  -1   4         80.18         70.86         0.46 o                         
   1  -1   4       2286.86       2290.35        12.90 o                         
   2  -1   4       1108.30       1169.22         8.25 o                         
   3  -1   4          0.00          0.31         0.22 o                         
   4  -1   4          0.08          0.31         0.20 o                         
   5  -1   4          4.56          2.59         0.28 o                         
   6  -1   4          0.12          0.19         0.37 o                         
   7  -1   4          6.17          5.66         0.66 o                         
  -8   0   4          1.22          2.19         1.10 o                         
  -7   0   4          2.50          3.08         0.43 o                         
  -6   0   4          3.21          2.51         0.27 o                         
  -5   0   4          6.12          4.42         0.28 o                         
  -4   0   4         99.71         97.38         0.90 o                         
  -3   0   4          1.11          1.01         0.13 o                         
  -2   0   4       1127.06       1198.98         6.43 o                         
  -1   0   4        123.59        122.75         0.82 o                         
   0   0   4         86.74         86.91         0.59 o                         
   1   0   4        412.47        412.20         2.38 o                         
   2   0   4          2.81          5.70         0.19 o                         
   3   0   4          6.92          5.41         0.31 o                         
   4   0   4         20.37         20.21         0.48 o                         
   5   0   4         37.72         37.09         0.73 o                         
   6   0   4          0.47          0.21         0.47 o                         
   7   0   4          0.41          0.41         0.49 o                         
  -8   1   4         18.25         19.54         1.71 o                         
  -7   1   4          1.71          1.41         0.35 o                         
  -6   1   4         29.20         31.06         0.66 o                         
  -5   1   4          1.29          1.55         0.22 o                         
  -4   1   4        266.86        274.44         1.84 o                         
  -3   1   4        128.67        118.76         0.94 o                         
  -2   1   4        333.65        361.30         2.21 o                         
  -1   1   4        500.27        542.99         3.14 o                         
   0   1   4        420.05        408.62         2.39 o                         
   1   1   4        978.44       1048.28         5.82 o                         
   2   1   4         42.92         44.43         0.48 o                         
   3   1   4         91.36         89.89         0.82 o                         
   4   1   4         91.68         88.80         1.01 o                         
   5   1   4         30.47         29.12         1.05 o                         
   6   1   4          2.48          2.03         0.58 o                         
   7   1   4          7.37          6.18         1.00 o                         
  -8   2   4         21.31         23.29         1.25 o                         
  -7   2   4          7.82          7.21         0.59 o                         
  -6   2   4          7.11          6.55         0.33 o                         
  -5   2   4          2.37          2.40         0.28 o                         
  -4   2   4        290.26        284.68         2.07 o                         
  -3   2   4          2.72          1.84         0.15 o                         
  -2   2   4       1907.61       1966.28        10.43 o                         
  -1   2   4       1877.61       1930.50        10.59 o                         
   0   2   4        502.80        493.94         3.04 o                         
   1   2   4        334.80        332.03         2.15 o                         
   2   2   4          0.47          0.63         0.16 o                         
   3   2   4          8.79          9.05         0.36 o                         
   4   2   4          4.06          4.68         0.28 o                         
   5   2   4         50.39         44.90         1.81 o                         
   6   2   4          1.07          1.47         0.61 o                         
  -8   3   4          1.29          0.71         0.90 o                         
  -7   3   4          0.26          0.52         0.35 o                         
  -6   3   4        114.91        109.87         1.11 o                         
  -5   3   4          1.57          2.33         0.24 o                         
  -4   3   4         67.27         69.69         0.69 o                         
  -3   3   4        181.69        180.61         1.25 o                         
  -2   3   4         18.33         22.61         0.35 o                         
  -1   3   4         85.38         87.95         0.79 o                         
   0   3   4          8.42          9.65         0.27 o                         
   1   3   4          0.04          0.32         0.15 o                         
   2   3   4         71.14         74.45         0.82 o                         
   3   3   4         27.96         25.22         0.56 o                         
   4   3   4         55.05         51.57         1.19 o                         
   5   3   4         14.18         11.92         0.71 o                         
   6   3   4          1.80          0.89         1.01 o                         
  -8   4   4          3.46          2.97         0.68 o                         
  -7   4   4          1.96          3.10         0.47 o                         
  -6   4   4        118.21        110.42         1.32 o                         
  -5   4   4          1.12          0.72         0.21 o                         
  -4   4   4         17.16         14.07         0.34 o                         
  -3   4   4         48.40         56.00         0.61 o                         
  -2   4   4        104.56        112.54         0.93 o                         
  -1   4   4         73.16         70.82         0.74 o                         
   0   4   4        257.78        258.32         1.76 o                         
   1   4   4         11.40         11.40         0.35 o                         
   2   4   4         11.09         12.13         0.51 o                         
   3   4   4        283.25        272.91         2.51 o                         
   4   4   4          0.07         -0.06         0.31 o                         
   5   4   4         13.75         13.83         0.82 o                         
   6   4   4          8.10          8.85         1.54 o                         
  -8   5   4          5.03          6.66         0.84 o                         
  -7   5   4         25.71         26.03         0.93 o                         
  -6   5   4         19.65         17.49         0.78 o                         
  -5   5   4         25.27         22.42         0.46 o                         
  -4   5   4         46.25         47.35         0.60 o                         
  -3   5   4         51.29         48.18         0.61 o                         
  -2   5   4         40.59         40.26         0.54 o                         
  -1   5   4         84.64         86.86         0.82 o                         
   0   5   4        121.12        124.87         1.11 o                         
   1   5   4         17.15         18.15         0.47 o                         
   2   5   4         31.17         28.03         0.58 o                         
   3   5   4         75.15         74.50         1.34 o                         
   4   5   4          0.01          0.33         0.52 o                         
   5   5   4          4.34          6.51         0.82 o                         
  -8   6   4         24.23         26.28         1.33 o                         
  -7   6   4          4.06          5.12         0.68 o                         
  -6   6   4        131.40        127.91         2.00 o                         
  -5   6   4         34.81         29.71         0.67 o                         
  -4   6   4        160.83        173.84         1.48 o                         
  -3   6   4         23.69         19.46         0.45 o                         
  -2   6   4        400.85        375.12         2.68 o                         
  -1   6   4         12.54         11.23         0.37 o                         
   0   6   4         45.85         44.60         0.71 o                         
   1   6   4        217.27        206.26         2.70 o                         
   2   6   4         52.12         48.32         1.26 o                         
   3   6   4          0.13          0.61         0.53 o                         
   4   6   4          6.60          7.91         0.88 o                         
   5   6   4          4.00          2.72         0.76 o                         
  -8   7   4          0.18         -0.54         0.62 o                         
  -7   7   4         24.41         26.30         1.42 o                         
  -6   7   4         29.88         26.75         1.03 o                         
  -5   7   4         36.05         34.97         1.00 o                         
  -4   7   4         73.07         71.11         0.87 o                         
  -3   7   4          0.51          0.18         0.20 o                         
  -2   7   4         48.64         46.71         0.72 o                         
  -1   7   4        533.56        515.03         3.98 o                         
   0   7   4          6.82          6.65         0.38 o                         
   1   7   4         11.54         10.15         0.53 o                         
   2   7   4         75.80         71.82         1.59 o                         
   3   7   4          1.07          0.61         0.48 o                         
   4   7   4          6.09          7.47         0.99 o                         
  -7   8   4          5.89          8.99         0.91 o                         
  -6   8   4         17.90         17.02         0.96 o                         
  -5   8   4         42.92         44.60         1.15 o                         
  -4   8   4          0.69          0.57         0.44 o                         
  -3   8   4         36.62         34.21         0.81 o                         
  -2   8   4          9.67          8.82         0.48 o                         
  -1   8   4          5.20          4.25         0.40 o                         
   0   8   4         35.47         33.12         0.88 o                         
   1   8   4        226.24        211.73         3.32 o                         
   2   8   4         15.08         15.88         0.91 o                         
   3   8   4          0.50          0.40         0.57 o                         
  -7   9   4         44.96         52.47         1.79 o                         
  -6   9   4          1.31          1.42         0.58 o                         
  -5   9   4         93.77         93.81         1.95 o                         
  -4   9   4         32.63         34.07         1.03 o                         
  -3   9   4          0.98          0.57         0.33 o                         
  -2   9   4         31.48         28.85         0.76 o                         
  -1   9   4          0.98          0.57         0.35 o                         
   0   9   4          2.85          2.91         0.44 o                         
   1   9   4         43.88         46.59         1.36 o                         
   2   9   4          0.61          0.55         0.53 o                         
   3   9   4          1.23          1.10         0.74 o                         
  -6  10   4         23.37         25.76         1.39 o                         
  -5  10   4         83.05         92.14         2.01 o                         
  -4  10   4          4.12          4.30         0.66 o                         
  -3  10   4          3.93          3.66         0.68 o                         
  -2  10   4         12.56         10.98         0.70 o                         
  -1  10   4         22.71         21.81         1.06 o                         
   0  10   4        106.46        108.75         2.30 o                         
   1  10   4         12.52         13.90         0.99 o                         
   2  10   4         17.31         17.69         1.33 o                         
  -5  11   4         10.89         13.04         1.08 o                         
  -4  11   4         53.77         59.91         1.66 o                         
  -3  11   4          8.40         10.03         0.95 o                         
  -2  11   4         12.76         14.02         0.80 o                         
  -1  11   4         14.23         15.66         1.18 o                         
   0  11   4          2.61          2.62         0.64 o                         
  -3  12   4          7.03          6.21         0.90 o                         
  -2  12   4          7.75          8.74         0.97 o                         
   0 -14   5         25.59         26.56         1.34 o                         
   1 -14   5          6.85          9.39         1.16 o                         
   2 -14   5          1.65          1.90         0.79 o                         
   3 -14   5          6.64          7.63         0.77 o                         
   4 -14   5          0.10         -0.60         0.60 o                         
  -2 -13   5          2.44          1.10         1.06 o                         
  -1 -13   5          0.11         -0.51         0.53 o                         
   0 -13   5          8.52          7.80         0.81 o                         
   1 -13   5          5.85          6.66         1.40 o                         
   2 -13   5          1.12          0.86         0.50 o                         
   3 -13   5          1.95          2.93         0.54 o                         
   4 -13   5          7.83          8.09         0.56 o                         
   5 -13   5          0.25         -0.11         0.59 o                         
  -3 -12   5         10.02         10.69         1.24 o                         
  -2 -12   5         57.13         66.55         1.85 o                         
  -1 -12   5          0.70         -0.35         0.44 o                         
   0 -12   5         67.51         71.77         2.16 o                         
   1 -12   5         69.51         70.46         1.23 o                         
   2 -12   5         53.60         55.37         1.16 o                         
   3 -12   5          1.48          2.30         0.37 o                         
   4 -12   5         41.22         37.60         0.80 o                         
   5 -12   5         34.55         32.73         0.85 o                         
   6 -12   5          0.26          0.81         0.63 o                         
  -4 -11   5         56.92         60.96         1.90 o                         
  -3 -11   5          2.21          2.28         0.63 o                         
  -2 -11   5         16.01         18.24         0.91 o                         
  -1 -11   5          2.72          3.21         0.47 o                         
   0 -11   5          0.00         -0.31         0.31 o                         
   1 -11   5          0.04         -0.20         0.26 o                         
   2 -11   5        380.50        364.70         3.07 o                         
   3 -11   5         12.53         14.01         0.77 o                         
   4 -11   5         13.81         16.15         0.87 o                         
   5 -11   5        230.88        224.57         2.71 o                         
   6 -11   5         22.77         23.25         0.77 o                         
  -5 -10   5          0.83          1.80         0.75 o                         
  -4 -10   5         26.31         27.35         1.91 o                         
  -3 -10   5          1.57          1.80         0.41 o                         
  -2 -10   5          6.53          8.53         0.59 o                         
  -1 -10   5         88.79         88.32         1.07 o                         
   0 -10   5        237.32        241.93         2.11 o                         
   1 -10   5          0.01         -0.08         0.18 o                         
   2 -10   5         57.53         48.78         0.60 o                         
   3 -10   5          6.97          8.45         0.32 o                         
   4 -10   5         31.03         29.58         0.66 o                         
   5 -10   5         13.87         12.48         0.44 o                         
   6 -10   5          0.32          0.12         0.28 o                         
   7 -10   5         16.88         16.88         0.82 o                         
  -5  -9   5          2.36          2.04         0.63 o                         
  -4  -9   5         50.64         53.56         1.26 o                         
  -3  -9   5          9.72          9.15         0.47 o                         
  -2  -9   5          0.14          0.12         0.23 o                         
  -1  -9   5         22.44         21.00         0.48 o                         
   0  -9   5         10.96         11.20         0.36 o                         
   1  -9   5          0.89          0.47         0.16 o                         
   2  -9   5          6.01          6.52         0.27 o                         
   3  -9   5          2.09          1.39         0.16 o                         
   4  -9   5         14.57         12.21         1.11 o                         
   5  -9   5          3.02          2.07         1.10 o                         
   6  -9   5          1.74          1.63         0.36 o                         
   7  -9   5          8.08          8.55         0.92 o                         
  -6  -8   5          0.15          0.79         0.70 o                         
  -5  -8   5          1.49          0.37         0.44 o                         
  -4  -8   5          0.80          1.22         0.41 o                         
  -3  -8   5         65.04         66.67         1.02 o                         
  -2  -8   5        144.44        141.70         1.13 o                         
  -1  -8   5         49.28         48.17         0.59 o                         
   0  -8   5          0.23          0.55         0.17 o                         
   1  -8   5          4.62          6.91         0.23 o                         
   2  -8   5         12.17         11.74         0.29 o                         
   3  -8   5          0.93          1.24         0.20 o                         
   4  -8   5        140.31        135.02         5.69 o                         
   5  -8   5          8.66          9.42         1.50 o                         
   6  -8   5         16.92         14.82         0.45 o                         
   7  -8   5          1.23          1.02         0.45 o                         
  -6  -7   5          1.51          1.99         0.72 o                         
  -5  -7   5         12.50         10.19         0.75 o                         
  -4  -7   5         21.72         24.98         0.85 o                         
  -3  -7   5         77.50         72.71         0.88 o                         
  -2  -7   5         85.59         79.56         0.77 o                         
  -1  -7   5         96.33         98.30         0.76 o                         
   0  -7   5        431.97        426.26         2.59 o                         
   1  -7   5        156.42        176.48         1.22 o                         
   2  -7   5         42.85         43.31         0.76 o                         
   3  -7   5         20.97         21.04         1.58 o                         
   4  -7   5         18.75         18.22         1.25 o                         
   5  -7   5          3.96          4.00         0.25 o                         
   6  -7   5         15.30         14.37         0.48 o                         
   7  -7   5          8.08         10.35         0.77 o                         
  -7  -6   5         12.91         10.63         1.12 o                         
  -6  -6   5          1.80          0.91         0.50 o                         
  -5  -6   5          8.37          9.65         0.71 o                         
  -4  -6   5         28.11         30.48         0.83 o                         
  -3  -6   5         90.40         95.37         1.00 o                         
  -2  -6   5          7.71          8.99         0.27 o                         
  -1  -6   5         31.98         33.32         0.40 o                         
   0  -6   5        329.55        343.31         2.30 o                         
   1  -6   5        348.80        367.30         2.35 o                         
   2  -6   5         69.04         72.99         0.98 o                         
   3  -6   5        325.83        313.15         5.50 o                         
   4  -6   5        541.29        525.88         5.70 o                         
   5  -6   5        186.73        173.73         1.69 o                         
   6  -6   5         89.15         87.20         1.34 o                         
   7  -6   5          5.51          6.32         0.60 o                         
  -7  -5   5          8.69          9.03         1.04 o                         
  -6  -5   5          0.46          1.11         0.48 o                         
  -5  -5   5         34.40         27.56         0.98 o                         
  -4  -5   5         61.45         61.98         0.90 o                         
  -3  -5   5          2.96          4.11         0.28 o                         
  -2  -5   5         30.94         33.26         0.43 o                         
  -1  -5   5        131.32        137.69         0.93 o                         
   0  -5   5         46.65         49.52         0.50 o                         
   1  -5   5        534.37        555.48         3.57 o                         
   2  -5   5          0.24          0.15         0.13 o                         
   3  -5   5        361.84        373.57         4.12 o                         
   4  -5   5        278.01        272.01         2.66 o                         
   5  -5   5          0.01         -0.11         0.20 o                         
   6  -5   5          5.95          5.34         0.59 o                         
   7  -5   5          4.75          4.94         0.58 o                         
  -7  -4   5          3.07          2.96         0.76 o                         
  -6  -4   5         19.16         18.50         0.92 o                         
  -5  -4   5         39.33         43.19         0.95 o                         
  -4  -4   5         93.51         88.93         1.15 o                         
  -3  -4   5         30.89         37.25         0.54 o                         
  -2  -4   5        120.78        123.95         0.91 o                         
  -1  -4   5        222.69        233.30         1.41 o                         
   0  -4   5        175.13        176.19         1.29 o                         
   1  -4   5          4.10          1.03         0.08 o                         
   2  -4   5        147.81        146.49         2.28 o                         
   3  -4   5          5.10          4.65         0.78 o                         
   4  -4   5         46.37         52.68         0.64 o                         
   5  -4   5        165.63        160.42         1.86 o                         
   6  -4   5         30.90         28.11         0.83 o                         
   7  -4   5          4.06          5.09         0.63 o                         
  -7  -3   5          0.07          0.70         0.58 o                         
  -6  -3   5        126.25        120.06         2.11 o                         
  -5  -3   5         94.42         99.88         1.29 o                         
  -4  -3   5         82.68         82.57         0.84 o                         
  -3  -3   5        113.58        107.29         0.92 o                         
  -2  -3   5          1.59          2.47         0.14 o                         
  -1  -3   5         64.86         72.99         0.55 o                         
   0  -3   5        278.96        320.60         2.07 o                         
   1  -3   5          0.89          1.76         0.24 o                         
   2  -3   5        416.79        427.29         3.32 o                         
   3  -3   5        101.81        111.90         0.90 o                         
   4  -3   5         81.41         77.08         0.80 o                         
   5  -3   5          9.20          8.36         0.33 o                         
   6  -3   5          1.82          3.44         0.79 o                         
   7  -3   5          5.63          6.84         0.73 o                         
  -8  -2   5         54.81         69.24         2.08 o                         
  -7  -2   5          4.46          4.26         0.71 o                         
  -6  -2   5         26.83         25.79         0.77 o                         
  -5  -2   5        115.85        109.77         1.19 o                         
  -4  -2   5         85.67         81.89         0.81 o                         
  -3  -2   5          3.41          4.89         0.24 o                         
  -2  -2   5        257.48        253.64         1.69 o                         
  -1  -2   5        558.70        594.44         3.26 o                         
   0  -2   5          1.10          2.29         0.12 o                         
   1  -2   5       1638.22       1769.82        13.13 o                         
   2  -2   5         81.87         83.66         0.79 o                         
   3  -2   5        113.06        114.88         1.02 o                         
   4  -2   5         22.02         24.76         0.53 o                         
   5  -2   5          1.48          1.00         0.30 o                         
   6  -2   5          0.12         -0.02         0.37 o                         
   7  -2   5          1.13          1.22         0.58 o                         
  -8  -1   5          4.51          3.15         0.70 o                         
  -7  -1   5          2.44          2.49         0.60 o                         
  -6  -1   5         73.30         73.77         1.26 o                         
  -5  -1   5         43.57         38.34         0.66 o                         
  -4  -1   5        242.45        242.77         1.71 o                         
  -3  -1   5        591.16        552.93         3.17 o                         
  -2  -1   5        810.59        830.13         4.54 o                         
  -1  -1   5          0.04          0.13         0.16 o                         
   0  -1   5         66.81         65.20         0.51 o                         
   1  -1   5        933.65        981.02         5.96 o                         
   2  -1   5         71.72         78.05         0.82 o                         
   3  -1   5         27.60         26.80         0.46 o                         
   4  -1   5        146.42        143.08         1.43 o                         
   5  -1   5         39.12         42.92         0.94 o                         
   6  -1   5         25.13         26.92         1.08 o                         
   7  -1   5          6.52          5.62         0.80 o                         
  -8   0   5         10.61          8.65         1.46 o                         
  -7   0   5          0.68          0.06         0.35 o                         
  -6   0   5          2.15          1.43         0.30 o                         
  -5   0   5        341.19        335.78         2.47 o                         
  -4   0   5        305.16        305.92         2.06 o                         
  -3   0   5        156.33        166.95         1.22 o                         
  -2   0   5        147.02        172.24         1.15 o                         
  -1   0   5        220.66        219.76         1.36 o                         
   0   0   5        442.05        457.14         2.67 o                         
   1   0   5          1.17          2.37         0.16 o                         
   2   0   5        183.10        191.50         1.44 o                         
   3   0   5         22.20         21.45         0.41 o                         
   4   0   5        211.79        203.05         2.06 o                         
   5   0   5          0.37          1.05         0.40 o                         
   6   0   5          2.04          1.83         0.56 o                         
   7   0   5         59.36         68.22         1.91 o                         
  -8   1   5          6.00          5.07         1.26 o                         
  -7   1   5          7.67          7.11         0.57 o                         
  -6   1   5         20.06         20.51         0.62 o                         
  -5   1   5         24.76         24.58         0.50 o                         
  -4   1   5         94.15         87.41         0.86 o                         
  -3   1   5         53.45         67.29         0.64 o                         
  -2   1   5        335.16        376.59         2.24 o                         
  -1   1   5         37.12         38.37         0.42 o                         
   0   1   5          4.49          4.13         0.24 o                         
   1   1   5          5.92          6.52         0.20 o                         
   2   1   5         75.03         72.62         0.71 o                         
   3   1   5         78.17         74.35         0.77 o                         
   4   1   5          2.74          3.44         0.35 o                         
   5   1   5          7.33          6.10         0.59 o                         
   6   1   5         74.75         80.85         2.02 o                         
  -8   2   5          0.27         -0.11         0.68 o                         
  -7   2   5         10.36         10.42         0.54 o                         
  -6   2   5        211.45        201.74         2.03 o                         
  -5   2   5         76.43         74.86         0.99 o                         
  -4   2   5          0.00         -0.07         0.15 o                         
  -3   2   5        201.36        208.91         1.42 o                         
  -2   2   5        303.61        313.35         2.02 o                         
  -1   2   5        258.11        263.41         1.66 o                         
   0   2   5          8.50          9.37         0.28 o                         
   1   2   5         99.17        102.07         0.88 o                         
   2   2   5        227.72        227.49         1.84 o                         
   3   2   5          0.01         -0.20         0.20 o                         
   4   2   5         45.28         42.81         1.10 o                         
   5   2   5         17.24         19.39         1.08 o                         
   6   2   5         16.20         20.58         1.47 o                         
  -8   3   5          0.93          0.77         0.63 o                         
  -7   3   5          1.13          0.59         0.56 o                         
  -6   3   5         11.25         10.75         0.47 o                         
  -5   3   5        333.41        327.56         2.54 o                         
  -4   3   5          2.08          2.41         0.20 o                         
  -3   3   5          2.29          3.27         0.21 o                         
  -2   3   5         18.95         21.83         0.38 o                         
  -1   3   5        138.14        144.24         1.06 o                         
   0   3   5         56.33         57.22         0.65 o                         
   1   3   5         72.63         72.49         0.84 o                         
   2   3   5        257.10        250.95         1.99 o                         
   3   3   5         61.87         54.19         1.06 o                         
   4   3   5          4.11          4.45         0.44 o                         
   5   3   5          9.62         12.02         1.14 o                         
   6   3   5         14.73         18.39         1.95 o                         
  -8   4   5          4.33          5.33         0.82 o                         
  -7   4   5         28.24         31.52         1.12 o                         
  -6   4   5         17.24         17.88         0.85 o                         
  -5   4   5         74.82         69.19         0.84 o                         
  -4   4   5         34.56         38.80         0.56 o                         
  -3   4   5        255.64        253.40         1.78 o                         
  -2   4   5         42.56         44.26         0.56 o                         
  -1   4   5         11.77         12.65         0.30 o                         
   0   4   5         69.70         70.84         0.74 o                         
   1   4   5          4.06          3.24         0.26 o                         
   2   4   5         45.63         42.12         0.70 o                         
   3   4   5         52.87         51.86         0.97 o                         
   4   4   5         10.27          9.20         0.65 o                         
   5   4   5         45.18         41.02         2.48 o                         
  -8   5   5          4.74          6.08         0.86 o                         
  -7   5   5         49.93         47.08         1.37 o                         
  -6   5   5         34.21         31.62         1.61 o                         
  -5   5   5          0.92          2.46         0.30 o                         
  -4   5   5          0.70          0.18         0.18 o                         
  -3   5   5         17.69         18.67         0.44 o                         
  -2   5   5         14.06         11.09         0.37 o                         
  -1   5   5        138.85        131.76         1.13 o                         
   0   5   5         33.34         36.10         0.55 o                         
   1   5   5          9.76          9.66         0.42 o                         
   2   5   5         49.00         46.77         0.94 o                         
   3   5   5          2.23          2.43         0.44 o                         
   4   5   5         14.16         12.07         0.95 o                         
   5   5   5         31.40         32.36         2.31 o                         
  -8   6   5          1.59          2.01         0.68 o                         
  -7   6   5         23.80         29.40         1.19 o                         
  -6   6   5         43.45         42.54         1.28 o                         
  -5   6   5         12.20         12.38         0.51 o                         
  -4   6   5         26.81         35.54         0.75 o                         
  -3   6   5          2.10          1.45         0.23 o                         
  -2   6   5          2.81          3.76         0.29 o                         
  -1   6   5          2.54          2.16         0.28 o                         
   0   6   5         15.54         13.84         0.49 o                         
   1   6   5         23.73         23.98         0.75 o                         
   2   6   5         69.78         69.60         1.41 o                         
   3   6   5          2.54          2.38         0.53 o                         
   4   6   5          1.82          2.15         1.01 o                         
  -7   7   5         15.99         16.03         0.99 o                         
  -6   7   5         42.60         45.04         1.36 o                         
  -5   7   5         10.42          7.35         0.75 o                         
  -4   7   5         23.45         26.41         0.61 o                         
  -3   7   5         10.10         11.54         0.53 o                         
  -2   7   5        277.28        263.90         2.69 o                         
  -1   7   5          8.01          8.40         0.48 o                         
   0   7   5         35.01         33.05         0.87 o                         
   1   7   5         13.50         10.06         0.66 o                         
   2   7   5         10.13         10.36         0.76 o                         
   3   7   5          0.28          0.51         0.60 o                         
   4   7   5          3.86          1.54         0.73 o                         
  -7   8   5          9.93          8.56         0.94 o                         
  -6   8   5         37.19         36.36         1.28 o                         
  -5   8   5          7.75          9.18         0.85 o                         
  -4   8   5          3.65          3.61         0.36 o                         
  -3   8   5          0.76          0.88         0.34 o                         
  -2   8   5         62.10         61.06         1.18 o                         
  -1   8   5         38.50         35.36         1.00 o                         
   0   8   5         35.92         34.40         2.19 o                         
   1   8   5          2.15          3.13         0.52 o                         
   2   8   5          3.94          4.66         0.64 o                         
   3   8   5          0.44         -0.31         0.65 o                         
  -6   9   5        126.17        139.01         2.94 o                         
  -5   9   5          0.07          0.33         0.50 o                         
  -4   9   5        120.21        124.91         2.66 o                         
  -3   9   5          0.00         -0.38         0.38 o                         
  -2   9   5          0.16          0.13         0.41 o                         
  -1   9   5         58.47         52.58         1.38 o                         
   0   9   5          0.31          0.03         0.44 o                         
   1   9   5         41.96         45.91         1.56 o                         
   2   9   5          0.00          0.01         1.56 o                         
  -6  10   5          6.54          6.56         0.91 o                         
  -5  10   5         23.34         27.26         2.85 o                         
  -4  10   5         85.75         99.33         2.13 o                         
  -3  10   5         27.41         26.30         1.09 o                         
  -2  10   5          1.34          1.09         0.54 o                         
  -1  10   5          3.49          3.06         0.63 o                         
   0  10   5          4.00          2.55         0.77 o                         
   1  10   5          0.36         -0.01         0.58 o                         
  -4  11   5          0.86          0.37         0.81 o                         
  -3  11   5         27.10         29.38         1.44 o                         
  -2  11   5         26.71         30.24         1.31 o                         
  -1  11   5          2.42          2.23         1.02 o                         
  -1 -14   6         24.28         34.41         1.79 o                         
   0 -14   6         27.12         29.80         1.37 o                         
   1 -14   6         13.74         11.96         2.01 o                         
   2 -14   6          0.42          0.63         0.55 o                         
   3 -14   6          4.78          4.07         0.83 o                         
   4 -14   6          0.01         -0.57         0.57 o                         
  -2 -13   6          5.47          7.10         1.42 o                         
  -1 -13   6          1.75          1.18         0.63 o                         
   0 -13   6         10.93          9.56         0.86 o                         
   1 -13   6          0.29          0.10         0.51 o                         
   2 -13   6          0.97          0.49         0.47 o                         
   3 -13   6          0.33          0.24         0.37 o                         
   4 -13   6         31.18         31.83         1.06 o                         
   5 -13   6          0.51          0.80         0.65 o                         
  -3 -12   6          0.95          0.71         0.78 o                         
  -2 -12   6          9.05         11.61         0.83 o                         
  -1 -12   6         26.93         35.41         1.86 o                         
   0 -12   6         42.51         44.13         1.10 o                         
   1 -12   6          3.24          4.41         0.48 o                         
   2 -12   6          5.18          5.29         0.42 o                         
   3 -12   6          0.38          0.44         0.28 o                         
   4 -12   6          0.03          0.25         0.29 o                         
   5 -12   6         30.47         30.06         1.00 o                         
   6 -12   6          0.03         -0.14         0.35 o                         
  -4 -11   6          0.10          1.21         0.58 o                         
  -3 -11   6        120.69        127.31         2.33 o                         
  -2 -11   6          2.12          1.95         0.52 o                         
  -1 -11   6         39.01         38.37         1.62 o                         
   0 -11   6          1.76          2.91         0.38 o                         
   1 -11   6          6.64          7.37         0.36 o                         
   2 -11   6          3.81          2.94         0.46 o                         
   3 -11   6          1.43          0.99         0.23 o                         
   4 -11   6         69.69         67.41         1.10 o                         
   5 -11   6         11.00         10.01         0.59 o                         
   6 -11   6          4.84          3.81         0.34 o                         
  -5 -10   6          2.74          3.08         0.99 o                         
  -4 -10   6         11.66         15.99         0.98 o                         
  -3 -10   6        121.84        128.79         2.10 o                         
  -2 -10   6          0.72          0.74         0.26 o                         
  -1 -10   6          7.17          8.07         0.47 o                         
   0 -10   6         27.20         27.68         0.59 o                         
   1 -10   6          3.21          1.69         0.21 o                         
   2 -10   6          0.32          0.12         0.19 o                         
   3 -10   6          8.27          7.92         0.35 o                         
   4 -10   6         45.15         38.88         1.38 o                         
   5 -10   6         14.76         12.55         0.64 o                         
   6 -10   6          1.28          1.01         0.47 o                         
   7 -10   6          3.72          3.82         0.73 o                         
  -5  -9   6          4.25          4.34         0.70 o                         
  -4  -9   6         18.20         15.14         1.24 o                         
  -3  -9   6         79.98         79.05         1.15 o                         
  -2  -9   6         48.56         50.56         0.82 o                         
  -1  -9   6        684.91        695.21         4.60 o                         
   0  -9   6        195.38        185.91         2.36 o                         
   1  -9   6         20.92         20.93         0.36 o                         
   2  -9   6        239.81        236.35         2.01 o                         
   3  -9   6          0.91          0.51         0.16 o                         
   4  -9   6         15.06         13.27         1.48 o                         
   5  -9   6         33.96         37.68         2.48 o                         
   6  -9   6          0.76          0.35         0.20 o                         
   7  -9   6          0.35         -0.08         0.57 o                         
  -6  -8   6          0.28         -0.53         0.53 o                         
  -5  -8   6          3.16          5.13         0.65 o                         
  -4  -8   6         27.00         22.39         0.86 o                         
  -3  -8   6          2.19          1.56         0.31 o                         
  -2  -8   6         32.94         30.72         0.53 o                         
  -1  -8   6        593.43        598.61         4.17 o                         
   0  -8   6         44.25         46.45         0.61 o                         
   1  -8   6          5.47          7.72         0.24 o                         
   2  -8   6        193.93        193.71         1.60 o                         
   3  -8   6         26.75         24.04         1.54 o                         
   4  -8   6        101.94         97.12         2.70 o                         
   5  -8   6         29.48         29.36         2.27 o                         
   6  -8   6         18.97         17.61         0.67 o                         
   7  -8   6          5.79          8.36         0.97 o                         
  -6  -7   6          0.86         -0.59         0.60 o                         
  -5  -7   6          0.32          0.44         0.46 o                         
  -4  -7   6          0.08          0.09         0.32 o                         
  -3  -7   6         14.26         13.41         0.44 o                         
  -2  -7   6          2.30          1.62         0.20 o                         
  -1  -7   6         22.62         22.68         0.41 o                         
   0  -7   6         38.17         36.08         0.48 o                         
   1  -7   6         88.87         86.87         0.74 o                         
   2  -7   6          7.18          6.19         0.23 o                         
   3  -7   6        151.04        152.42         3.35 o                         
   4  -7   6        352.97        361.68         6.52 o                         
   5  -7   6          6.67          5.22         0.26 o                         
   6  -7   6          2.98          3.68         0.32 o                         
   7  -7   6          4.93          5.51         0.55 o                         
  -7  -6   6          2.90          2.29         0.82 o                         
  -6  -6   6          9.50          6.39         0.69 o                         
  -5  -6   6         13.56         13.67         0.88 o                         
  -4  -6   6          0.07          0.50         0.33 o                         
  -3  -6   6          9.49          8.55         0.34 o                         
  -2  -6   6         14.89         15.46         0.37 o                         
  -1  -6   6         22.13         22.62         0.38 o                         
   0  -6   6         60.20         64.23         0.65 o                         
   1  -6   6        143.76        144.32         1.09 o                         
   2  -6   6          3.34          3.31         0.25 o                         
   3  -6   6        155.95        148.96         6.28 o                         
   4  -6   6        425.85        416.57         4.40 o                         
   5  -6   6          2.04          2.76         0.30 o                         
   6  -6   6          8.26          7.14         0.66 o                         
   7  -6   6         60.83         59.52         1.43 o                         
  -7  -5   6          0.05         -0.59         0.59 o                         
  -6  -5   6          9.54          8.08         0.72 o                         
  -5  -5   6          3.51          2.36         0.73 o                         
  -4  -5   6         30.47         29.17         0.67 o                         
  -3  -5   6          5.83          5.06         0.28 o                         
  -2  -5   6         31.99         26.22         0.37 o                         
  -1  -5   6         44.05         55.51         0.52 o                         
   0  -5   6        131.55        147.30         1.16 o                         
   1  -5   6        114.74        126.88         1.00 o                         
   2  -5   6        154.10        146.79         1.49 o                         
   3  -5   6        292.68        286.57         3.12 o                         
   4  -5   6        140.33        136.84         1.38 o                         
   5  -5   6         11.03          8.09         0.41 o                         
   6  -5   6          2.42          2.92         0.39 o                         
   7  -5   6         28.72         29.57         1.35 o                         
  -7  -4   6          0.72          1.52         0.69 o                         
  -6  -4   6         53.96         51.74         1.39 o                         
  -5  -4   6         40.43         40.00         1.10 o                         
  -4  -4   6         10.01         11.12         0.40 o                         
  -3  -4   6        325.52        340.75         2.56 o                         
  -2  -4   6        270.74        265.74         1.68 o                         
  -1  -4   6         38.18         44.11         0.42 o                         
   0  -4   6       1630.68       1747.40        10.45 o                         
   1  -4   6         27.23         29.16         0.31 o                         
   2  -4   6         41.80         45.60         0.60 o                         
   3  -4   6        125.67        130.90         1.39 o                         
   4  -4   6        108.06        103.19         1.28 o                         
   5  -4   6          0.37          0.31         0.28 o                         
   6  -4   6         17.09         20.44         0.90 o                         
   7  -4   6         14.67         18.35         1.22 o                         
  -7  -3   6         12.33         12.22         1.06 o                         
  -6  -3   6          0.35         -0.31         0.42 o                         
  -5  -3   6          0.65          1.02         0.28 o                         
  -4  -3   6          2.50          2.62         0.24 o                         
  -3  -3   6        961.29        962.42         5.53 o                         
  -2  -3   6        469.72        469.97         2.95 o                         
  -1  -3   6          7.85          4.45         0.17 o                         
   0  -3   6        207.25        211.48         1.45 o                         
   1  -3   6        345.93        383.38         2.86 o                         
   2  -3   6        333.68        345.83         2.59 o                         
   3  -3   6        100.15        104.48         0.96 o                         
   4  -3   6         80.45         74.66         0.82 o                         
   5  -3   6          6.42          4.88         0.43 o                         
   6  -3   6         28.33         28.19         1.06 o                         
   7  -3   6         17.01         21.26         2.88 o                         
  -8  -2   6          3.59          4.65         0.82 o                         
  -7  -2   6          0.25          0.12         0.85 o                         
  -6  -2   6         28.36         24.96         0.79 o                         
  -5  -2   6         52.03         52.57         0.84 o                         
  -4  -2   6        250.20        243.42         1.74 o                         
  -3  -2   6         23.66         20.58         0.38 o                         
  -2  -2   6        243.87        242.43         2.02 o                         
  -1  -2   6          0.00          0.18         0.09 o                         
   0  -2   6        409.97        453.56         2.75 o                         
   1  -2   6          3.55          3.59         0.19 o                         
   2  -2   6          5.27          3.41         0.20 o                         
   3  -2   6        247.53        256.96         2.11 o                         
   4  -2   6          0.06         -0.12         0.19 o                         
   5  -2   6          6.27          6.15         0.44 o                         
   6  -2   6         12.28         15.22         1.12 o                         
   7  -2   6         32.84         41.56         1.82 o                         
  -8  -1   6          0.77         -0.07         0.63 o                         
  -7  -1   6          0.52          1.30         0.50 o                         
  -6  -1   6          0.43          0.59         0.34 o                         
  -5  -1   6         96.88         90.09         1.06 o                         
  -4  -1   6        204.62        197.57         1.48 o                         
  -3  -1   6        107.82        105.76         1.10 o                         
  -2  -1   6          0.00          0.20         0.11 o                         
  -1  -1   6         26.76         26.74         0.33 o                         
   0  -1   6        461.70        473.57         2.76 o                         
   1  -1   6          1.16          1.23         0.16 o                         
   2  -1   6         12.98         14.04         0.36 o                         
   3  -1   6        202.05        191.83         1.94 o                         
   4  -1   6          0.00         -0.03         0.28 o                         
   5  -1   6          0.23          0.49         0.37 o                         
   6  -1   6         30.17         24.80         1.35 o                         
   7  -1   6          1.37          1.66         0.79 o                         
  -8   0   6          2.77          2.82         0.89 o                         
  -7   0   6          2.50          2.09         0.52 o                         
  -6   0   6         25.20         24.82         0.70 o                         
  -5   0   6          1.92          2.44         0.25 o                         
  -4   0   6          0.12          0.37         0.17 o                         
  -3   0   6          0.00         -0.08         0.12 o                         
  -2   0   6        544.99        564.46         3.36 o                         
  -1   0   6        129.51        149.45         1.09 o                         
   0   0   6        163.12        159.47         1.16 o                         
   1   0   6         11.20         11.41         0.29 o                         
   2   0   6          0.67          0.12         0.15 o                         
   3   0   6        172.63        175.40         1.80 o                         
   4   0   6         14.88         10.15         0.47 o                         
   5   0   6         47.32         45.73         1.20 o                         
   6   0   6         12.16         11.09         0.88 o                         
  -8   1   6          0.04         -0.45         0.93 o                         
  -7   1   6          4.45          4.91         0.54 o                         
  -6   1   6          7.81          8.50         0.49 o                         
  -5   1   6          0.41          0.69         0.24 o                         
  -4   1   6          0.92          0.60         0.18 o                         
  -3   1   6          0.02          0.01         0.13 o                         
  -2   1   6        377.20        378.35         2.39 o                         
  -1   1   6        147.43        153.61         1.14 o                         
   0   1   6         86.79         77.85         0.77 o                         
   1   1   6         97.41         86.87         0.78 o                         
   2   1   6         23.72         24.11         0.41 o                         
   3   1   6          7.56          5.41         0.36 o                         
   4   1   6         92.60         85.47         1.61 o                         
   5   1   6          4.68          5.75         0.68 o                         
   6   1   6          3.65          2.83         0.84 o                         
  -8   2   6          5.08          6.20         1.00 o                         
  -7   2   6          0.14         -0.16         0.38 o                         
  -6   2   6          0.00         -0.01         0.27 o                         
  -5   2   6          8.05          7.66         0.37 o                         
  -4   2   6        123.12        122.74         1.21 o                         
  -3   2   6        268.41        267.43         1.78 o                         
  -2   2   6         84.77         87.56         0.99 o                         
  -1   2   6        284.46        275.34         1.77 o                         
   0   2   6         38.56         37.56         0.70 o                         
   1   2   6          4.04          4.03         0.25 o                         
   2   2   6        153.91        143.37         1.22 o                         
   3   2   6         29.30         24.71         0.52 o                         
   4   2   6          0.56          0.11         0.40 o                         
   5   2   6         58.05         55.11         4.87 o                         
   6   2   6          1.70          1.17         0.81 o                         
  -8   3   6          2.72          2.39         0.85 o                         
  -7   3   6          0.00         -0.27         0.37 o                         
  -6   3   6          0.15         -0.04         0.27 o                         
  -5   3   6          0.28          0.20         0.27 o                         
  -4   3   6         24.86         22.96         0.49 o                         
  -3   3   6        301.06        300.46         2.43 o                         
  -2   3   6          7.84          6.96         0.28 o                         
  -1   3   6         72.10         66.12         0.66 o                         
   0   3   6        174.35        167.69         1.42 o                         
   1   3   6          4.77          5.41         0.30 o                         
   2   3   6         40.07         41.35         0.75 o                         
   3   3   6         87.73         85.93         1.36 o                         
   4   3   6          6.64          6.36         0.55 o                         
   5   3   6          2.17          0.99         1.04 o                         
  -8   4   6          6.32          6.96         1.18 o                         
  -7   4   6          0.70          0.43         0.58 o                         
  -6   4   6         36.01         35.04         0.93 o                         
  -5   4   6          0.30         -0.05         0.25 o                         
  -4   4   6         13.69         14.18         0.47 o                         
  -3   4   6         88.02         93.57         0.95 o                         
  -2   4   6          1.39          1.34         0.19 o                         
  -1   4   6        172.16        167.25         1.33 o                         
   0   4   6         64.98         65.20         0.81 o                         
   1   4   6        142.91        140.48         1.55 o                         
   2   4   6        234.66        224.01         3.39 o                         
   3   4   6         15.12         16.01         0.68 o                         
   4   4   6          2.56          3.05         0.55 o                         
   5   4   6          5.68          7.23         1.46 o                         
  -8   5   6          0.50          0.28         1.06 o                         
  -7   5   6         66.05         71.30         3.56 o                         
  -6   5   6         93.01         91.52         1.67 o                         
  -5   5   6          5.61          7.93         0.44 o                         
  -4   5   6          1.59          3.08         0.34 o                         
  -3   5   6         90.61         85.60         1.08 o                         
  -2   5   6         41.26         38.59         0.76 o                         
  -1   5   6        135.93        121.07         1.28 o                         
   0   5   6         33.51         34.09         0.68 o                         
   1   5   6         64.88         60.21         1.22 o                         
   2   5   6          0.55          1.29         0.38 o                         
   3   5   6         20.10         19.94         1.97 o                         
   4   5   6          3.26          5.10         0.76 o                         
  -7   6   6          4.40          6.50         0.74 o                         
  -6   6   6         12.73         12.37         1.13 o                         
  -5   6   6          0.02          0.10         0.33 o                         
  -4   6   6         39.83         38.58         0.84 o                         
  -3   6   6          3.56          1.75         0.34 o                         
  -2   6   6          0.14          0.36         0.27 o                         
  -1   6   6          0.93          0.71         0.28 o                         
   0   6   6         13.20         11.63         0.65 o                         
   1   6   6         71.16         71.53         1.56 o                         
   2   6   6         22.35         18.70         0.85 o                         
   3   6   6          0.26          0.20         0.58 o                         
   4   6   6          3.24          3.97         0.78 o                         
  -7   7   6          8.51          7.79         1.20 o                         
  -6   7   6         19.46         17.85         1.17 o                         
  -5   7   6         96.86         99.30         2.62 o                         
  -4   7   6          2.66          2.36         0.38 o                         
  -3   7   6         25.97         24.05         0.75 o                         
  -2   7   6        337.44        318.55         3.39 o                         
  -1   7   6         12.86         12.09         0.79 o                         
   0   7   6         18.76         17.02         0.88 o                         
   1   7   6         16.70         14.73         0.79 o                         
   2   7   6          0.89          1.30         0.61 o                         
   3   7   6          3.60          3.47         0.77 o                         
  -6   8   6          1.80          1.99         0.81 o                         
  -5   8   6         86.86         89.22         2.24 o                         
  -4   8   6         13.63         15.38         0.87 o                         
  -3   8   6          3.35          4.82         0.55 o                         
  -2   8   6          7.86          8.25         0.67 o                         
  -1   8   6          0.07          0.04         0.42 o                         
   0   8   6         21.70         23.16         1.00 o                         
   1   8   6         10.36         10.68         0.74 o                         
   2   8   6          2.82          1.22         0.72 o                         
  -6   9   6          1.56          1.41         0.88 o                         
  -5   9   6          2.50          3.78         1.22 o                         
  -4   9   6        109.39        121.14         3.33 o                         
  -3   9   6          4.40          8.16         0.86 o                         
  -2   9   6         15.44         13.58         1.07 o                         
  -1   9   6         13.23         12.76         1.08 o                         
   0   9   6          9.62         10.45         0.82 o                         
   1   9   6          0.21         -0.61         0.61 o                         
  -5  10   6         21.88         23.39         1.70 o                         
  -4  10   6          0.60          0.73         1.01 o                         
  -3  10   6         87.64         96.64         2.94 o                         
  -2  10   6         14.76         17.55         1.05 o                         
  -1  10   6          5.04          3.78         0.82 o                         
   0  10   6          3.98          3.01         0.82 o                         
   0 -14   7         26.15         26.24         1.69 o                         
   1 -14   7          0.16          1.44         0.77 o                         
   2 -14   7         24.30         27.73         1.24 o                         
   3 -14   7          0.36          0.15         0.68 o                         
   4 -14   7          0.47          0.22         0.61 o                         
  -2 -13   7         22.12         22.29         2.07 o                         
  -1 -13   7         70.52         78.39         2.03 o                         
   0 -13   7         13.03         13.02         1.23 o                         
   1 -13   7          7.55          6.13         0.80 o                         
   2 -13   7          3.39          5.36         0.65 o                         
   3 -13   7          0.63          0.62         0.37 o                         
   4 -13   7         18.82         18.39         0.69 o                         
   5 -13   7         39.82         36.49         1.02 o                         
  -3 -12   7          7.73          8.30         1.89 o                         
  -2 -12   7         37.92         39.98         1.49 o                         
  -1 -12   7          2.22          1.56         0.59 o                         
   0 -12   7         33.84         32.19         1.19 o                         
   1 -12   7          0.82          0.60         0.36 o                         
   2 -12   7          0.33          0.14         0.27 o                         
   3 -12   7          5.43          6.33         0.37 o                         
   4 -12   7          6.16          5.74         0.40 o                         
   5 -12   7          8.19          8.93         0.42 o                         
  -4 -11   7          0.01         -0.45         0.50 o                         
  -3 -11   7          6.78          9.10         1.12 o                         
  -2 -11   7         50.32         51.19         1.78 o                         
  -1 -11   7         54.68         53.73         1.34 o                         
   0 -11   7          1.98          1.52         0.35 o                         
   1 -11   7         71.94         75.43         1.12 o                         
   2 -11   7         39.33         38.09         0.87 o                         
   3 -11   7         20.09         21.67         0.54 o                         
   4 -11   7        107.65        106.72         1.52 o                         
   5 -11   7         38.51         33.21         1.50 o                         
   6 -11   7         13.34         12.81         0.43 o                         
  -4 -10   7          0.03         -0.25         0.48 o                         
  -3 -10   7         15.34         15.53         0.83 o                         
  -2 -10   7         62.16         63.42         1.49 o                         
  -1 -10   7         14.71         14.94         0.58 o                         
   0 -10   7          9.95         11.00         0.48 o                         
   1 -10   7         46.56         45.39         0.62 o                         
   2 -10   7         28.48         28.26         0.57 o                         
   3 -10   7         14.29         14.30         0.41 o                         
   4 -10   7         14.31         14.29         0.97 o                         
   5 -10   7         14.00          9.22         1.71 o                         
   6 -10   7          2.47          2.50         0.30 o                         
  -5  -9   7          2.77          2.95         0.65 o                         
  -4  -9   7         13.17         12.64         1.43 o                         
  -3  -9   7          6.46          6.32         0.51 o                         
  -2  -9   7         38.56         38.03         0.77 o                         
  -1  -9   7         35.29         34.74         0.66 o                         
   0  -9   7        414.95        416.67         3.14 o                         
   1  -9   7          3.98          3.56         0.21 o                         
   2  -9   7         28.18         29.44         0.53 o                         
   3  -9   7         93.35         86.05         1.56 o                         
   4  -9   7        112.24        109.03         4.23 o                         
   5  -9   7          7.88          8.48         1.58 o                         
   6  -9   7          2.65          2.92         0.29 o                         
  -6  -8   7          8.28          9.60         0.93 o                         
  -5  -8   7          2.46          2.11         0.89 o                         
  -4  -8   7          0.85          1.21         0.38 o                         
  -3  -8   7         80.97         83.13         1.60 o                         
  -2  -8   7          8.74          8.45         0.32 o                         
  -1  -8   7         79.52         80.02         0.96 o                         
   0  -8   7        767.08        757.23         9.16 o                         
   1  -8   7        279.09        288.27         2.06 o                         
   2  -8   7        180.81        175.82         1.79 o                         
   3  -8   7        646.36        647.24        10.49 o                         
   4  -8   7          3.24          2.47         0.79 o                         
   5  -8   7         10.81         10.15         0.61 o                         
   6  -8   7          0.16          0.27         0.28 o                         
   7  -8   7          0.05         -0.61         0.61 o                         
  -6  -7   7          2.16          1.82         0.64 o                         
  -5  -7   7          0.53          0.58         0.47 o                         
  -4  -7   7          0.05         -0.32         0.32 o                         
  -3  -7   7         24.77         20.07         0.59 o                         
  -2  -7   7         75.59         68.50         0.76 o                         
  -1  -7   7          0.33          0.90         0.19 o                         
   0  -7   7          0.72          1.18         0.17 o                         
   1  -7   7        292.18        287.06         1.98 o                         
   2  -7   7         57.77         61.65         0.95 o                         
   3  -7   7        178.42        172.29         5.21 o                         
   4  -7   7          7.55          8.28         0.53 o                         
   5  -7   7          0.20          1.43         0.38 o                         
   6  -7   7          9.73          8.83         0.51 o                         
   7  -7   7          0.24         -0.04         0.65 o                         
  -6  -6   7          6.09          5.96         0.71 o                         
  -5  -6   7         24.98         25.06         1.04 o                         
  -4  -6   7          0.71          0.11         0.34 o                         
  -3  -6   7        217.65        207.70         1.69 o                         
  -2  -6   7         77.65         84.85         0.86 o                         
  -1  -6   7          9.95          7.29         0.27 o                         
   0  -6   7         19.42         19.04         0.51 o                         
   1  -6   7         10.30          9.95         0.22 o                         
   2  -6   7         28.87         30.25         0.39 o                         
   3  -6   7        222.79        219.09         2.81 o                         
   4  -6   7          1.08          0.93         0.16 o                         
   5  -6   7         18.72         16.43         0.50 o                         
   6  -6   7          3.99          5.09         0.41 o                         
   7  -6   7         16.96         17.21         1.50 o                         
  -7  -5   7          3.48          3.30         1.04 o                         
  -6  -5   7          2.42          2.87         0.60 o                         
  -5  -5   7          1.15          1.63         0.48 o                         
  -4  -5   7         14.74         15.33         0.60 o                         
  -3  -5   7          1.29          1.69         0.17 o                         
  -2  -5   7          1.23          1.15         0.17 o                         
  -1  -5   7          0.01         -0.11         0.14 o                         
   0  -5   7        201.46        231.70         1.72 o                         
   1  -5   7          6.13          5.49         0.18 o                         
   2  -5   7        140.07        134.38         1.33 o                         
   3  -5   7        519.07        529.45         4.52 o                         
   4  -5   7          7.25          7.38         0.32 o                         
   5  -5   7          0.00          0.07         0.26 o                         
   6  -5   7         94.69         97.62         1.83 o                         
   7  -5   7         32.74         37.19         2.11 o                         
  -7  -4   7          0.50          0.14         0.63 o                         
  -6  -4   7         27.33         23.99         1.07 o                         
  -5  -4   7        214.97        216.58         3.66 o                         
  -4  -4   7        111.90        103.06         1.27 o                         
  -3  -4   7         35.72         32.43         0.52 o                         
  -2  -4   7         15.36         13.69         0.40 o                         
  -1  -4   7        400.45        448.08         2.80 o                         
   0  -4   7          6.98          5.88         0.23 o                         
   1  -4   7        100.05        125.36         1.12 o                         
   2  -4   7        266.30        255.64         1.97 o                         
   3  -4   7         27.73         28.02         0.70 o                         
   4  -4   7         48.97         49.93         0.84 o                         
   5  -4   7         13.37         14.66         0.62 o                         
   6  -4   7          1.82          2.68         0.51 o                         
   7  -4   7          5.45          7.19         1.30 o                         
  -7  -3   7          7.38          4.71         0.83 o                         
  -6  -3   7         58.89         62.84         1.51 o                         
  -5  -3   7         71.07         69.60         1.10 o                         
  -4  -3   7         54.42         54.46         0.76 o                         
  -3  -3   7         81.59         77.28         0.95 o                         
  -2  -3   7          0.17          0.60         0.16 o                         
  -1  -3   7        598.71        596.32         3.61 o                         
   0  -3   7        533.81        577.29         3.85 o                         
   1  -3   7          4.22          1.95         0.18 o                         
   2  -3   7        215.15        220.11         1.81 o                         
   3  -3   7        364.98        360.45         2.80 o                         
   4  -3   7          0.05          0.33         0.19 o                         
   5  -3   7          6.58          5.80         0.49 o                         
   6  -3   7          6.45          6.73         1.20 o                         
   7  -3   7         11.76         15.79         1.79 o                         
  -7  -2   7         51.83         48.31         1.75 o                         
  -6  -2   7          0.04          0.51         0.44 o                         
  -5  -2   7         26.96         25.41         0.68 o                         
  -4  -2   7        225.35        226.30         1.89 o                         
  -3  -2   7         37.03         36.58         0.61 o                         
  -2  -2   7          5.10          5.75         0.23 o                         
  -1  -2   7        654.44        644.55         3.60 o                         
   0  -2   7        145.11        150.07         1.14 o                         
   1  -2   7         14.00         19.57         0.46 o                         
   2  -2   7        114.59        115.62         1.22 o                         
   3  -2   7         13.08         13.76         0.40 o                         
   4  -2   7          5.10          3.75         0.41 o                         
   5  -2   7         15.91         13.01         0.68 o                         
   6  -2   7          6.74          7.10         0.90 o                         
  -8  -1   7          1.32          2.02         0.95 o                         
  -7  -1   7         49.26         52.96         2.42 o                         
  -6  -1   7         11.10          9.10         0.68 o                         
  -5  -1   7         91.13         86.09         1.16 o                         
  -4  -1   7        173.67        164.69         1.32 o                         
  -3  -1   7         13.97         13.67         0.35 o                         
  -2  -1   7          2.16          0.89         0.14 o                         
  -1  -1   7          0.28          0.10         0.11 o                         
   0  -1   7         48.28         45.68         0.50 o                         
   1  -1   7         65.91         67.10         0.75 o                         
   2  -1   7          6.67          5.93         0.30 o                         
   3  -1   7          1.31          3.06         0.32 o                         
   4  -1   7         26.02         30.87         0.81 o                         
   5  -1   7          0.08          0.00         0.39 o                         
   6  -1   7         16.72         18.92         1.36 o                         
  -8   0   7          0.11          0.32         0.59 o                         
  -7   0   7          3.82          4.30         0.72 o                         
  -6   0   7          9.31          7.20         0.50 o                         
  -5   0   7        311.38        310.09         2.65 o                         
  -4   0   7         42.37         43.53         0.58 o                         
  -3   0   7         48.15         49.83         0.57 o                         
  -2   0   7        227.80        217.50         1.60 o                         
  -1   0   7          0.63          0.57         0.14 o                         
   0   0   7        126.24        124.77         1.05 o                         
   1   0   7        247.35        248.86         1.77 o                         
   2   0   7         16.52         16.19         0.42 o                         
   3   0   7         39.22         42.41         0.80 o                         
   4   0   7         63.43         68.39         1.52 o                         
   5   0   7          5.11          4.24         0.62 o                         
   6   0   7         73.65         77.85         2.04 o                         
  -8   1   7          7.57          9.26         0.89 o                         
  -7   1   7          0.07          0.70         0.55 o                         
  -6   1   7         10.48         10.02         0.57 o                         
  -5   1   7         18.47         15.48         0.55 o                         
  -4   1   7         54.98         53.05         0.70 o                         
  -3   1   7        114.83        111.86         1.04 o                         
  -2   1   7         37.72         40.46         0.59 o                         
  -1   1   7        188.89        191.62         1.45 o                         
   0   1   7         21.43         19.42         0.43 o                         
   1   1   7          4.19          3.58         0.21 o                         
   2   1   7         87.22         77.37         0.82 o                         
   3   1   7         34.97         30.56         0.79 o                         
   4   1   7          0.38          0.59         0.40 o                         
   5   1   7          5.88          8.78         0.83 o                         
   6   1   7         65.79         73.77         2.94 o                         
  -8   2   7          7.98          9.39         1.20 o                         
  -7   2   7          1.22          1.58         0.58 o                         
  -6   2   7          0.24          0.31         0.33 o                         
  -5   2   7          3.49          2.51         0.34 o                         
  -4   2   7          1.75          0.85         0.22 o                         
  -3   2   7          0.01         -0.16         0.16 o                         
  -2   2   7         43.01         41.36         0.57 o                         
  -1   2   7          2.45          2.67         0.20 o                         
   0   2   7        368.38        353.97         2.66 o                         
   1   2   7        117.78        118.42         1.24 o                         
   2   2   7        226.57        212.83         1.91 o                         
   3   2   7          0.02          0.16         0.24 o                         
   4   2   7         35.73         36.75         1.70 o                         
   5   2   7          1.83          2.46         0.80 o                         
  -8   3   7          0.58          0.11         0.80 o                         
  -7   3   7         17.59         18.81         2.72 o                         
  -6   3   7          0.47         -0.12         0.33 o                         
  -5   3   7          8.67         10.96         0.51 o                         
  -4   3   7         31.42         33.66         0.67 o                         
  -3   3   7         37.52         44.54         0.64 o                         
  -2   3   7         97.52        105.49         1.14 o                         
  -1   3   7        213.39        210.68         2.03 o                         
   0   3   7         34.08         31.32         0.62 o                         
   1   3   7         44.85         42.95         0.95 o                         
   2   3   7         12.15         13.28         0.56 o                         
   3   3   7          3.07          1.71         0.36 o                         
   4   3   7          5.39          8.01         1.00 o                         
   5   3   7          2.03          1.14         1.10 o                         
  -7   4   7          0.15         -0.29         0.47 o                         
  -6   4   7          3.29          4.13         0.52 o                         
  -5   4   7         14.63         14.34         0.51 o                         
  -4   4   7          4.77          1.33         0.29 o                         
  -3   4   7          2.86          2.81         0.30 o                         
  -2   4   7         16.54         13.15         0.51 o                         
  -1   4   7         86.79         82.30         1.00 o                         
   0   4   7          3.48          3.68         0.30 o                         
   1   4   7          8.40          8.62         0.48 o                         
   2   4   7        108.47        103.33         1.57 o                         
   3   4   7          0.19         -0.43         0.43 o                         
   4   4   7          0.44         -0.49         0.93 o                         
  -7   5   7         44.47         47.45         2.31 o                         
  -6   5   7         24.72         28.01         1.08 o                         
  -5   5   7         22.41         29.71         0.70 o                         
  -4   5   7          4.79          8.61         0.46 o                         
  -3   5   7         44.84         44.17         0.90 o                         
  -2   5   7         99.33         91.15         1.10 o                         
  -1   5   7         13.91         13.21         0.57 o                         
   0   5   7         26.92         25.93         0.78 o                         
   1   5   7          5.51          5.24         0.51 o                         
   2   5   7         40.10         39.30         1.09 o                         
   3   5   7          0.56          0.33         0.83 o                         
   4   5   7          0.05          0.89         1.01 o                         
  -7   6   7         30.74         38.25         2.60 o                         
  -6   6   7          4.12          4.54         0.65 o                         
  -5   6   7         10.69         10.29         0.62 o                         
  -4   6   7          9.91          6.64         0.50 o                         
  -3   6   7         35.11         35.89         0.92 o                         
  -2   6   7         89.81         77.04         1.33 o                         
  -1   6   7          1.26          1.06         0.38 o                         
   0   6   7          2.67          3.20         0.52 o                         
   1   6   7          0.18          0.18         0.41 o                         
   2   6   7          0.43          0.37         1.08 o                         
   3   6   7          2.32          1.58         0.66 o                         
  -7   7   7         14.82         14.17         1.87 o                         
  -6   7   7          1.53          2.03         1.06 o                         
  -5   7   7         42.72         50.07         4.16 o                         
  -4   7   7          4.39          2.41         0.65 o                         
  -3   7   7          0.96          0.29         0.60 o                         
  -2   7   7         22.58         21.81         1.30 o                         
  -1   7   7          2.34          1.15         0.46 o                         
   0   7   7         14.62         12.97         1.75 o                         
   1   7   7         20.43         19.86         0.93 o                         
   2   7   7          1.12          1.02         0.68 o                         
  -6   8   7         12.76         11.33         1.66 o                         
  -5   8   7          0.02         -0.47         0.57 o                         
  -4   8   7         10.86         13.36         1.01 o                         
  -3   8   7         27.04         25.42         1.31 o                         
  -2   8   7          4.93          5.74         0.72 o                         
  -1   8   7          1.42          0.64         0.47 o                         
   0   8   7          6.48          5.62         0.66 o                         
   1   8   7         11.08         11.25         1.10 o                         
  -5   9   7          1.89          1.26         1.06 o                         
  -4   9   7         20.05         20.62         1.93 o                         
  -3   9   7         57.90         63.33         2.01 o                         
  -2   9   7          3.30          3.23         0.87 o                         
  -1   9   7          3.63          3.18         0.79 o                         
   0   9   7          0.86          1.09         0.70 o                         
  -3  10   7          0.20          0.41         0.63 o                         
  -2  10   7          1.91          1.06         0.72 o                         
   0 -14   8          7.49          4.62         1.04 o                         
   1 -14   8          6.41          6.43         0.99 o                         
   2 -14   8         12.10         10.78         1.15 o                         
   3 -14   8         40.44         44.82         3.33 o                         
  -2 -13   8         11.64         10.47         1.21 o                         
  -1 -13   8         29.01         33.50         1.65 o                         
   0 -13   8         26.54         31.58         1.73 o                         
   1 -13   8          2.16          2.73         0.63 o                         
   2 -13   8         18.43         19.62         1.80 o                         
   3 -13   8         37.21         38.44         1.21 o                         
   4 -13   8          4.70          5.20         0.52 o                         
  -3 -12   8         10.65         11.86         1.27 o                         
  -2 -12   8          1.37          2.04         0.80 o                         
  -1 -12   8         40.31         42.83         1.70 o                         
   0 -12   8          2.51          2.42         0.78 o                         
   1 -12   8         10.41         10.05         0.67 o                         
   2 -12   8          3.53          2.86         0.39 o                         
   3 -12   8          0.89          0.63         0.27 o                         
   4 -12   8          0.49          0.35         0.26 o                         
   5 -12   8          9.94          9.62         0.46 o                         
  -4 -11   8          2.78          1.13         0.84 o                         
  -3 -11   8          0.00          0.74         0.72 o                         
  -2 -11   8          0.05          0.46         0.53 o                         
  -1 -11   8         11.17          9.73         0.93 o                         
   0 -11   8          0.17          0.46         0.34 o                         
   1 -11   8         10.01         10.31         0.48 o                         
   2 -11   8         14.59         14.93         0.53 o                         
   3 -11   8          5.48          5.75         0.37 o                         
   4 -11   8          1.10          0.80         0.23 o                         
   5 -11   8          4.54          5.93         1.62 o                         
  -4 -10   8          0.56         -0.04         0.50 o                         
  -3 -10   8         26.08         25.01         1.21 o                         
  -2 -10   8          1.29          0.71         0.49 o                         
  -1 -10   8         96.70         99.48         1.62 o                         
   0 -10   8        109.32        108.21         1.43 o                         
   1 -10   8        116.67        110.29         1.27 o                         
   2 -10   8        133.43        128.02         1.60 o                         
   3 -10   8         73.13         70.06         1.70 o                         
   4 -10   8          0.33         -0.05         0.63 o                         
   6 -10   8          0.66          0.55         0.30 o                         
  -5  -9   8         38.07         39.21         1.42 o                         
  -4  -9   8         16.43         16.62         1.57 o                         
  -3  -9   8         15.66         15.02         0.71 o                         
  -2  -9   8          3.87          2.27         0.49 o                         
  -1  -9   8          0.08          0.62         0.26 o                         
   0  -9   8        233.85        235.85         2.24 o                         
   1  -9   8         43.30         41.52         0.58 o                         
   2  -9   8         29.17         27.20         0.67 o                         
   3  -9   8          0.54          1.17         0.33 o                         
   5  -9   8          0.02          0.08         0.28 o                         
   6  -9   8         18.24         16.57         0.55 o                         
  -5  -8   8         33.84         36.05         1.36 o                         
  -4  -8   8          0.23         -0.09         0.40 o                         
  -3  -8   8          2.26          1.42         0.37 o                         
  -2  -8   8         63.81         66.19         0.95 o                         
  -1  -8   8         15.61         14.68         0.52 o                         
   0  -8   8          0.93          1.35         0.21 o                         
   1  -8   8         45.69         39.18         0.50 o                         
   2  -8   8        166.41        162.06         1.53 o                         
   3  -8   8        464.01        444.38         7.04 o                         
   4  -8   8         22.13         19.81         0.73 o                         
   5  -8   8         25.81         25.44         0.54 o                         
   6  -8   8         58.71         64.81         1.35 o                         
  -6  -7   8          0.01          0.41         0.66 o                         
  -5  -7   8          0.43          0.53         0.48 o                         
  -4  -7   8          4.70          5.79         0.49 o                         
  -3  -7   8        130.58        120.77         2.30 o                         
  -2  -7   8        119.55        116.11         1.08 o                         
  -1  -7   8          0.07         -0.20         0.20 o                         
   0  -7   8          4.52          6.59         0.27 o                         
   1  -7   8          9.04          8.28         0.24 o                         
   2  -7   8        137.35        138.36         1.28 o                         
   3  -7   8         68.80         64.50         0.79 o                         
   4  -7   8         25.06         25.94         0.51 o                         
   5  -7   8         29.65         28.00         1.02 o                         
   6  -7   8         36.23         36.85         0.98 o                         
  -6  -6   8         40.63         39.43         1.48 o                         
  -5  -6   8          0.60          0.16         0.44 o                         
  -4  -6   8         47.11         43.07         0.93 o                         
  -3  -6   8         96.49         92.39         1.21 o                         
  -2  -6   8          7.41          6.94         0.28 o                         
  -1  -6   8          0.00         -0.07         0.18 o                         
   0  -6   8         17.24         19.87         0.40 o                         
   1  -6   8          3.03          2.50         0.16 o                         
   2  -6   8         71.87         73.92         0.78 o                         
   3  -6   8         24.66         26.06         0.47 o                         
   4  -6   8          2.21          1.25         0.20 o                         
   5  -6   8          2.96          3.54         0.42 o                         
   6  -6   8          0.47          0.27         0.53 o                         
  -7  -5   8          1.32          1.42         0.76 o                         
  -6  -5   8         59.96         61.31         1.88 o                         
  -5  -5   8         17.24         17.40         0.98 o                         
  -4  -5   8         94.06         84.06         1.58 o                         
  -3  -5   8         13.98         13.80         0.42 o                         
  -2  -5   8          0.84          2.12         0.20 o                         
  -1  -5   8         20.22         24.74         0.43 o                         
   0  -5   8         10.93         10.79         0.30 o                         
   1  -5   8        222.78        245.40         1.88 o                         
   2  -5   8         11.10         11.90         0.32 o                         
   3  -5   8         30.50         27.15         0.56 o                         
   4  -5   8        101.90        107.87         1.90 o                         
   5  -5   8          3.78          4.24         0.41 o                         
   6  -5   8         24.66         27.78         1.25 o                         
  -7  -4   8          2.78          4.06         0.89 o                         
  -6  -4   8         28.21         28.18         1.12 o                         
  -5  -4   8          3.41          4.02         0.56 o                         
  -4  -4   8         19.28         18.06         0.53 o                         
  -3  -4   8         60.06         54.18         0.80 o                         
  -2  -4   8         99.39        108.94         1.01 o                         
  -1  -4   8          9.39          8.44         0.24 o                         
   0  -4   8        186.21        203.38         1.60 o                         
   1  -4   8        101.35        103.52         1.03 o                         
   2  -4   8         46.80         43.44         0.66 o                         
   3  -4   8        388.39        379.07         2.90 o                         
   4  -4   8         14.59         12.88         0.57 o                         
   5  -4   8          0.06          0.50         0.36 o                         
   6  -4   8        106.58        118.40         2.77 o                         
  -7  -3   8          1.95          2.39         0.70 o                         
  -6  -3   8         79.78         78.74         1.91 o                         
  -5  -3   8         81.60         73.98         1.59 o                         
  -4  -3   8         96.70         94.81         1.09 o                         
  -3  -3   8         39.92         41.23         0.67 o                         
  -2  -3   8         80.04         75.45         0.82 o                         
  -1  -3   8         35.39         37.64         0.42 o                         
   0  -3   8         24.02         23.21         0.45 o                         
   1  -3   8        194.78        203.47         2.30 o                         
   2  -3   8         85.82         91.21         0.98 o                         
   3  -3   8          0.62          0.52         0.19 o                         
   4  -3   8         31.69         38.89         0.85 o                         
   5  -3   8         59.80         54.24         1.87 o                         
   6  -3   8          1.37          1.17         0.65 o                         
  -7  -2   8          0.63          1.10         0.66 o                         
  -6  -2   8         67.43         67.43         1.58 o                         
  -5  -2   8         34.19         34.60         1.09 o                         
  -4  -2   8          7.70          6.42         0.33 o                         
  -3  -2   8         55.15         60.93         0.86 o                         
  -2  -2   8        106.98        100.56         1.15 o                         
  -1  -2   8         20.84         18.37         0.32 o                         
   0  -2   8          4.41          4.30         0.24 o                         
   1  -2   8        129.93        128.35         1.29 o                         
   2  -2   8        108.94        105.31         1.14 o                         
   3  -2   8          0.72          0.36         0.22 o                         
   4  -2   8         20.32         16.15         0.59 o                         
   5  -2   8         19.35         18.94         1.21 o                         
   6  -2   8         18.35         22.07         3.00 o                         
  -7  -1   8          1.31          0.80         0.66 o                         
  -6  -1   8         12.64         10.65         1.17 o                         
  -5  -1   8         81.24         80.87         2.00 o                         
  -4  -1   8        311.18        305.46         2.78 o                         
  -3  -1   8          8.26         11.32         0.38 o                         
  -2  -1   8        196.82        191.55         1.41 o                         
  -1  -1   8         78.69         73.66         0.70 o                         
   0  -1   8        346.59        343.52         2.34 o                         
   1  -1   8        150.52        136.11         1.28 o                         
   2  -1   8         47.28         48.97         0.81 o                         
   3  -1   8         24.86         19.02         0.61 o                         
   4  -1   8         32.78         26.71         0.80 o                         
   5  -1   8          7.23          8.24         0.76 o                         
   6  -1   8          3.92          6.04         1.00 o                         
  -7   0   8         15.12         13.74         1.09 o                         
  -6   0   8          5.18          5.77         0.61 o                         
  -5   0   8          1.31          0.97         0.33 o                         
  -4   0   8        360.09        332.59         3.85 o                         
  -3   0   8         23.06         28.04         0.50 o                         
  -2   0   8         76.22         68.08         0.79 o                         
  -1   0   8        272.59        271.97         1.94 o                         
   0   0   8         15.75         15.51         0.38 o                         
   1   0   8          1.48          1.89         0.19 o                         
   2   0   8         16.63         18.35         0.56 o                         
   3   0   8         20.54         23.88         0.84 o                         
   4   0   8         14.89         15.37         0.83 o                         
   5   0   8          1.19          1.41         0.57 o                         
  -7   1   8         15.70         15.15         1.11 o                         
  -6   1   8          5.26          5.49         0.61 o                         
  -5   1   8         12.80         10.88         0.51 o                         
  -4   1   8         49.07         52.49         0.80 o                         
  -3   1   8         33.06         35.79         0.57 o                         
  -2   1   8         92.49         89.29         1.13 o                         
  -1   1   8        205.38        203.01         1.57 o                         
   0   1   8        629.09        604.61         4.41 o                         
   1   1   8         99.99         97.94         1.09 o                         
   2   1   8         17.43         17.00         0.50 o                         
   3   1   8          0.13          0.08         0.36 o                         
   4   1   8          1.02          1.35         0.54 o                         
   5   1   8          0.02          0.16         0.69 o                         
  -7   2   8         13.43         13.51         1.06 o                         
  -6   2   8         20.14         19.91         1.18 o                         
  -5   2   8          0.48          0.29         0.29 o                         
  -4   2   8          0.46          0.27         0.23 o                         
  -3   2   8          5.79         10.36         0.39 o                         
  -2   2   8         30.01         29.71         0.53 o                         
  -1   2   8          0.67          0.50         0.19 o                         
   0   2   8          3.17          3.46         0.30 o                         
   1   2   8        153.81        145.24         1.75 o                         
   2   2   8          0.09         -0.06         0.26 o                         
   3   2   8          0.16          0.34         0.38 o                         
   4   2   8         34.80         33.59         1.63 o                         
   5   2   8          1.16         -0.16         0.77 o                         
  -7   3   8          2.43          2.18         0.99 o                         
  -6   3   8          0.85          0.60         0.57 o                         
  -5   3   8          0.94          1.25         0.30 o                         
  -4   3   8          0.06          0.15         0.30 o                         
  -3   3   8         40.67         36.88         0.76 o                         
  -2   3   8          0.02         -0.06         0.20 o                         
  -1   3   8        375.82        358.60         2.80 o                         
   0   3   8         53.43         53.46         0.85 o                         
   1   3   8        226.09        218.91         2.31 o                         
   2   3   8         50.36         50.52         1.22 o                         
   3   3   8         18.37         20.18         0.88 o                         
   4   3   8         63.22         70.18         3.21 o                         
  -7   4   8         30.25         33.44         1.38 o                         
  -6   4   8         33.37         33.43         1.40 o                         
  -5   4   8         37.30         36.04         0.83 o                         
  -4   4   8          0.61          0.96         0.34 o                         
  -3   4   8         36.70         26.98         1.35 o                         
  -2   4   8         81.48         70.29         1.01 o                         
  -1   4   8         10.84         11.29         0.71 o                         
   0   4   8          4.36          2.69         0.40 o                         
   1   4   8         13.84         13.29         0.69 o                         
   2   4   8         39.41         40.72         1.17 o                         
   3   4   8          9.13          9.19         0.86 o                         
   4   4   8          3.65          5.40         1.38 o                         
  -7   5   8         13.81         11.77         1.71 o                         
  -6   5   8         61.41         62.23         4.61 o                         
  -5   5   8         77.26         76.95         1.41 o                         
  -4   5   8          2.14          2.73         0.44 o                         
  -3   5   8         33.20         29.71         0.91 o                         
  -2   5   8          0.80          0.43         0.36 o                         
  -1   5   8         51.94         48.36         1.16 o                         
   0   5   8          0.49          0.07         0.39 o                         
   1   5   8          0.02         -0.29         0.42 o                         
   2   5   8         16.46         15.80         1.12 o                         
   3   5   8          1.06          1.36         0.64 o                         
  -6   6   8          4.93          4.09         0.72 o                         
  -5   6   8         31.65         31.01         1.08 o                         
  -4   6   8          0.35          0.53         0.45 o                         
  -3   6   8          0.09         -0.17         0.41 o                         
  -2   6   8          2.12          1.78         0.48 o                         
  -1   6   8          4.39          4.39         0.57 o                         
   0   6   8          1.33          1.33         0.47 o                         
   1   6   8          9.45          9.37         0.97 o                         
   2   6   8          1.55          1.90         0.69 o                         
  -6   7   8          4.09          3.69         1.22 o                         
  -5   7   8          6.13          5.80         0.81 o                         
  -4   7   8         18.11         20.41         1.26 o                         
  -3   7   8         18.38         15.68         1.00 o                         
  -2   7   8          3.11          3.45         0.58 o                         
  -1   7   8          1.10          1.74         0.52 o                         
   0   7   8         11.04         11.08         0.90 o                         
   1   7   8          1.47         -0.10         0.91 o                         
  -5   8   8          9.52         12.62         0.78 o                         
  -4   8   8          1.91          3.40         0.74 o                         
  -3   8   8          0.19         -0.08         0.58 o                         
  -2   8   8          0.12         -0.29         0.59 o                         
  -1   8   8          6.80          7.46         0.83 o                         
   0   8   8          2.73          2.24         0.72 o                         
  -3   9   8         10.47         12.37         1.16 o                         
  -2   9   8          7.80          8.50         1.03 o                         
   1 -14   9          1.91         -0.57         1.22 o                         
   2 -14   9         17.05         19.79         1.44 o                         
  -1 -13   9          8.87          7.61         1.01 o                         
   0 -13   9          6.99          9.09         1.46 o                         
   1 -13   9         16.21         19.43         1.09 o                         
   2 -13   9          8.05          7.34         0.72 o                         
   3 -13   9          0.82          1.87         1.06 o                         
   4 -13   9         15.07         17.67         0.79 o                         
  -3 -12   9          8.47         12.17         1.31 o                         
  -2 -12   9         24.13         26.20         1.32 o                         
  -1 -12   9          0.20          0.34         0.63 o                         
   0 -12   9          5.95          6.90         0.89 o                         
   1 -12   9         13.09         11.89         0.95 o                         
   2 -12   9          5.81          5.74         0.50 o                         
   3 -12   9          4.01          3.56         0.42 o                         
   4 -12   9          3.43          3.33         0.34 o                         
  -3 -11   9          3.66          3.75         1.58 o                         
  -2 -11   9          1.36          0.01         0.53 o                         
  -1 -11   9          5.98          3.85         0.74 o                         
   0 -11   9          5.42          6.00         0.64 o                         
   1 -11   9         44.92         45.58         1.07 o                         
   2 -11   9         39.10         36.75         0.94 o                         
   3 -11   9          3.30          2.89         0.36 o                         
   4 -11   9         26.31         24.83         0.53 o                         
  -4 -10   9         18.61         20.25         3.63 o                         
  -3 -10   9          0.82          1.00         0.84 o                         
  -2 -10   9          8.72          7.54         0.86 o                         
  -1 -10   9         27.08         24.41         0.84 o                         
   0 -10   9         25.97         24.44         0.74 o                         
   1 -10   9          8.34          9.38         0.54 o                         
   2 -10   9        112.10        108.67         2.10 o                         
   3 -10   9          6.94          6.15         0.35 o                         
   4 -10   9          0.30          0.30         0.24 o                         
  -5  -9   9          1.41          1.51         0.62 o                         
  -4  -9   9         28.30         28.22         1.13 o                         
  -3  -9   9          7.45          6.41         0.78 o                         
  -2  -9   9          7.27          7.58         0.65 o                         
  -1  -9   9          0.19         -0.28         0.28 o                         
   0  -9   9        109.75        106.72         1.51 o                         
   1  -9   9        341.49        349.50         3.22 o                         
   2  -9   9         20.76         19.52         0.48 o                         
   3  -9   9         24.57         23.77         0.48 o                         
   4  -9   9         15.16         15.10         0.73 o                         
   5  -9   9          1.54          1.33         0.22 o                         
   6  -9   9          1.77          1.93         0.40 o                         
  -5  -8   9         31.29         32.43         1.32 o                         
  -4  -8   9         28.04         24.30         2.32 o                         
  -3  -8   9          6.79          6.86         0.50 o                         
  -2  -8   9        112.80        105.42         1.70 o                         
  -1  -8   9        100.19         99.20         1.58 o                         
   0  -8   9          2.71          1.75         0.24 o                         
   1  -8   9        204.19        207.74         1.69 o                         
   2  -8   9         17.72         16.57         0.40 o                         
   3  -8   9         17.07         17.91         0.37 o                         
   4  -8   9          6.65          6.16         0.32 o                         
   5  -8   9          3.16          3.89         0.35 o                         
   6  -8   9          7.50          7.70         0.65 o                         
  -6  -7   9         15.10         17.35         1.14 o                         
  -5  -7   9         19.51         18.85         1.08 o                         
  -4  -7   9          8.75          8.77         0.61 o                         
  -3  -7   9         49.51         47.98         0.92 o                         
  -2  -7   9         58.06         56.01         0.91 o                         
  -1  -7   9          0.13         -0.03         0.22 o                         
   0  -7   9         26.06         24.34         0.47 o                         
   1  -7   9         69.81         71.94         0.72 o                         
   2  -7   9         13.65         11.37         0.38 o                         
   3  -7   9         14.25         17.09         0.42 o                         
   4  -7   9          0.10          0.18         0.22 o                         
   5  -7   9        115.35        120.72         1.88 o                         
   6  -7   9          8.98          8.20         1.01 o                         
  -6  -6   9         17.61         16.48         1.25 o                         
  -5  -6   9         82.72         91.06         1.72 o                         
  -4  -6   9         52.16         45.34         1.13 o                         
  -3  -6   9         41.72         38.45         0.76 o                         
  -2  -6   9        132.42        125.60         1.29 o                         
  -1  -6   9         40.65         33.21         0.74 o                         
   0  -6   9          9.16          9.05         0.33 o                         
   1  -6   9         19.45         14.91         0.35 o                         
   2  -6   9         75.70         66.69         0.94 o                         
   3  -6   9         42.66         41.14         0.68 o                         
   4  -6   9         22.23         21.59         0.61 o                         
   5  -6   9         83.49         91.48         1.57 o                         
   6  -6   9          3.45          4.51         0.93 o                         
  -6  -5   9        108.02        113.19         2.48 o                         
  -5  -5   9         20.83         20.88         1.00 o                         
  -4  -5   9        102.26        100.21         1.45 o                         
  -3  -5   9         74.87         72.64         1.04 o                         
  -2  -5   9         47.61         48.39         0.98 o                         
  -1  -5   9        199.96        194.42         1.86 o                         
   0  -5   9          7.61         11.12         0.34 o                         
   1  -5   9         30.67         28.56         0.47 o                         
   2  -5   9          2.26          2.30         0.19 o                         
   3  -5   9         47.91         48.15         0.93 o                         
   4  -5   9          8.21         10.49         0.47 o                         
   5  -5   9         13.67         12.22         0.71 o                         
   6  -5   9          3.97          5.76         1.10 o                         
  -7  -4   9         27.91         25.22         1.47 o                         
  -6  -4   9          2.62          4.17         0.79 o                         
  -5  -4   9         39.33         42.97         2.34 o                         
  -4  -4   9          0.09          0.27         0.33 o                         
  -3  -4   9          1.51          1.48         0.27 o                         
  -2  -4   9         12.58         12.49         0.39 o                         
  -1  -4   9          2.56          1.94         0.22 o                         
   0  -4   9         15.30         16.25         0.40 o                         
   1  -4   9         16.61         11.43         0.37 o                         
   2  -4   9        104.32         90.47         0.98 o                         
   3  -4   9          3.63          4.62         0.38 o                         
   4  -4   9         29.19         23.32         0.69 o                         
   5  -4   9         13.38         14.36         0.99 o                         
   6  -4   9          0.13          0.89         0.89 o                         
  -7  -3   9         17.60         18.00         1.29 o                         
  -6  -3   9          2.71          3.57         0.60 o                         
  -5  -3   9         65.62         60.63         1.46 o                         
  -4  -3   9          0.09         -0.09         0.29 o                         
  -3  -3   9         30.08         29.55         0.63 o                         
  -2  -3   9         28.17         28.40         0.51 o                         
  -1  -3   9        111.92        113.28         0.97 o                         
   0  -3   9         93.92         94.15         1.22 o                         
   1  -3   9         52.00         45.97         0.70 o                         
   2  -3   9         12.57         16.04         0.47 o                         
   3  -3   9          1.89          3.98         0.46 o                         
   4  -3   9          6.22          6.90         0.54 o                         
   5  -3   9         15.38         15.62         1.10 o                         
   6  -3   9          1.90          1.79         1.06 o                         
  -7  -2   9          0.39          0.03         0.61 o                         
  -6  -2   9          3.07          3.33         0.57 o                         
  -5  -2   9        159.53        152.22         2.47 o                         
  -4  -2   9         39.71         36.14         0.92 o                         
  -3  -2   9        118.65        120.06         1.26 o                         
  -2  -2   9        373.56        369.10         2.60 o                         
  -1  -2   9         72.17         71.55         0.72 o                         
   0  -2   9          1.91          2.08         0.23 o                         
   1  -2   9         30.98         29.41         0.63 o                         
   2  -2   9         23.64         23.57         0.58 o                         
   3  -2   9          0.04          0.36         0.29 o                         
   4  -2   9          0.44          0.00         0.34 o                         
   5  -2   9         12.95         15.19         1.16 o                         
  -7  -1   9          0.16          0.26         0.61 o                         
  -6  -1   9         16.71         15.87         0.90 o                         
  -5  -1   9         10.20         10.57         0.73 o                         
  -4  -1   9         58.18         55.23         1.08 o                         
  -3  -1   9        409.67        386.08         3.12 o                         
  -2  -1   9         38.36         40.67         0.61 o                         
  -1  -1   9         37.21         37.20         0.54 o                         
   0  -1   9         79.21         76.14         0.99 o                         
   1  -1   9         74.44         72.09         1.05 o                         
   2  -1   9          0.92          0.45         0.25 o                         
   3  -1   9          0.89          0.60         0.45 o                         
   4  -1   9         16.89         18.08         0.95 o                         
   5  -1   9          0.56          0.67         0.72 o                         
  -7   0   9          0.00         -0.60         0.60 o                         
  -6   0   9          9.99         11.85         0.80 o                         
  -5   0   9         18.75         15.88         0.72 o                         
  -4   0   9          0.92          1.85         0.46 o                         
  -3   0   9         25.31         24.66         0.56 o                         
  -2   0   9        607.94        595.53         4.00 o                         
  -1   0   9        308.60        323.15         2.37 o                         
   0   0   9        463.31        468.81         3.70 o                         
   1   0   9         70.02         69.15         0.84 o                         
   2   0   9          7.36          8.29         0.58 o                         
   3   0   9         30.74         33.38         1.04 o                         
   4   0   9          5.12          4.92         1.06 o                         
   5   0   9          0.79          2.32         0.66 o                         
  -7   1   9          8.74          9.10         1.01 o                         
  -6   1   9          9.87         10.11         1.04 o                         
  -5   1   9         20.76         20.88         0.82 o                         
  -4   1   9          7.80          8.24         0.54 o                         
  -3   1   9         19.78         23.81         0.58 o                         
  -2   1   9         97.63         91.65         1.21 o                         
  -1   1   9         63.27         64.38         0.89 o                         
   0   1   9         55.17         53.51         1.02 o                         
   1   1   9         17.24         17.90         0.58 o                         
   2   1   9         11.15         11.78         0.72 o                         
   3   1   9         19.22         17.54         1.01 o                         
   4   1   9          8.28          7.89         1.95 o                         
  -7   2   9         29.68         35.28         2.64 o                         
  -6   2   9         60.11         67.29         2.04 o                         
  -5   2   9         11.62         13.22         0.72 o                         
  -4   2   9          5.37          3.35         0.43 o                         
  -3   2   9          0.93          1.31         0.32 o                         
  -2   2   9         25.57         28.52         0.71 o                         
  -1   2   9          6.18          6.52         0.39 o                         
   0   2   9          5.99          4.48         0.37 o                         
   1   2   9         19.49         17.96         0.62 o                         
   2   2   9         19.17         18.59         0.70 o                         
   3   2   9          0.61          0.03         0.63 o                         
   4   2   9         28.80         31.28         1.70 o                         
  -7   3   9         12.25         13.07         1.10 o                         
  -6   3   9          0.38          1.03         0.62 o                         
  -5   3   9          2.89          5.70         0.48 o                         
  -4   3   9          0.09          0.47         0.37 o                         
  -3   3   9          0.83          0.17         0.30 o                         
  -2   3   9         61.69         59.07         1.00 o                         
  -1   3   9          1.75          2.62         0.38 o                         
   0   3   9          7.39          6.97         0.47 o                         
   1   3   9        128.08        125.07         1.78 o                         
   2   3   9         11.09         11.13         1.11 o                         
   3   3   9          8.11          6.70         1.38 o                         
   4   3   9         95.94        107.13         4.27 o                         
  -7   4   9         91.37        104.38         3.31 o                         
  -6   4   9          0.59         -0.20         0.89 o                         
  -5   4   9          0.66          1.35         0.44 o                         
  -4   4   9          4.87          2.68         0.45 o                         
  -3   4   9          5.78          5.64         0.72 o                         
  -2   4   9          1.34          0.66         0.38 o                         
  -1   4   9         66.82         66.60         1.36 o                         
   0   4   9          1.12          0.24         0.48 o                         
   1   4   9          8.47          8.49         0.97 o                         
   2   4   9         20.18         20.29         1.20 o                         
   3   4   9         27.20         31.63         2.31 o                         
  -6   5   9          1.27          1.70         0.68 o                         
  -5   5   9          0.69          0.72         0.62 o                         
  -4   5   9         65.90         56.05         1.31 o                         
  -3   5   9         35.09         33.74         1.03 o                         
  -2   5   9         17.18         15.66         0.80 o                         
  -1   5   9         56.23         50.63         1.36 o                         
   0   5   9          7.18          6.46         0.74 o                         
   1   5   9         20.99         21.59         1.48 o                         
   2   5   9         26.65         26.50         1.54 o                         
  -6   6   9          0.00         -0.47         0.57 o                         
  -5   6   9          0.92          2.06         0.66 o                         
  -4   6   9         11.82         11.43         1.46 o                         
  -3   6   9         81.54         80.29         2.14 o                         
  -2   6   9          0.01          0.21         0.49 o                         
  -1   6   9          8.21          7.58         0.71 o                         
   0   6   9          3.15          2.90         0.72 o                         
   1   6   9          1.99          2.37         0.71 o                         
  -5   7   9          0.19         -0.08         0.48 o                         
  -4   7   9         29.70         33.10         1.56 o                         
  -3   7   9         30.32         36.20         2.98 o                         
  -2   7   9          9.58         10.22         0.91 o                         
  -1   7   9          0.31          1.08         0.66 o                         
   0   7   9          0.40         -0.62         0.62 o                         
  -4   8   9         65.39         69.45         2.88 o                         
  -3   8   9         16.14         16.26         1.58 o                         
  -2   8   9          5.51          5.56         0.93 o                         
  -1 -13  10         20.28         19.29         2.11 o                         
   0 -13  10          0.01         -0.85         0.85 o                         
   1 -13  10         15.36         16.77         1.19 o                         
   2 -13  10         30.17         29.60         1.95 o                         
   3 -13  10          0.10         -0.49         0.65 o                         
  -2 -12  10          8.66          8.26         0.89 o                         
  -1 -12  10         25.82         27.20         2.11 o                         
   0 -12  10          0.59         -0.69         0.69 o                         
   1 -12  10          0.11         -0.20         0.55 o                         
   2 -12  10         10.34         11.36         0.69 o                         
   3 -12  10          3.25          2.66         0.41 o                         
   4 -12  10         23.46         22.31         0.83 o                         
  -3 -11  10         19.02         22.30         1.68 o                         
  -2 -11  10          2.67          2.45         0.65 o                         
  -1 -11  10         10.37         11.07         1.02 o                         
   0 -11  10         61.37         61.09         3.59 o                         
   1 -11  10          3.71          3.14         0.51 o                         
   2 -11  10          3.45          3.19         0.49 o                         
   3 -11  10         34.26         34.72         0.86 o                         
   4 -11  10          1.45          1.85         0.27 o                         
  -4 -10  10          0.76          1.21         0.85 o                         
  -3 -10  10         25.83         26.31         1.33 o                         
  -2 -10  10          0.09         -0.22         0.75 o                         
  -1 -10  10          1.27          1.96         0.44 o                         
   0 -10  10         25.96         26.85         1.05 o                         
   1 -10  10         13.08          9.57         0.57 o                         
   2 -10  10         17.72         18.59         0.62 o                         
   3 -10  10          0.52          0.22         0.25 o                         
   4 -10  10          0.05          0.02         0.24 o                         
   5 -10  10          0.98          1.16         0.29 o                         
  -4  -9  10         13.96         14.91         1.42 o                         
  -3  -9  10         55.24         49.71         1.60 o                         
  -2  -9  10          1.02          1.63         0.55 o                         
  -1  -9  10         31.56         31.65         0.90 o                         
   0  -9  10         13.64         13.35         0.59 o                         
   1  -9  10         14.82         12.81         0.60 o                         
   2  -9  10         20.45         18.40         0.53 o                         
   3  -9  10         28.48         26.93         0.59 o                         
   4  -9  10         23.61         22.47         0.64 o                         
   5  -9  10          9.65          9.46         0.47 o                         
  -5  -8  10         37.23         34.96         1.36 o                         
  -4  -8  10          9.62         10.12         0.78 o                         
  -3  -8  10         32.94         35.47         1.36 o                         
  -2  -8  10         27.54         26.55         0.86 o                         
  -1  -8  10         14.64         13.08         0.65 o                         
   0  -8  10          5.65          6.11         0.44 o                         
   1  -8  10          2.03          2.10         0.26 o                         
   2  -8  10         27.44         28.41         0.66 o                         
   3  -8  10         43.51         44.21         0.96 o                         
   4  -8  10         16.35         18.14         1.01 o                         
   5  -8  10         27.63         29.02         0.99 o                         
  -5  -7  10         35.05         31.74         1.28 o                         
  -4  -7  10          6.42          5.45         0.85 o                         
  -3  -7  10          0.42         -0.03         0.32 o                         
  -2  -7  10        144.69        129.50         1.93 o                         
  -1  -7  10         29.04         26.96         0.74 o                         
   0  -7  10         65.01         65.82         0.96 o                         
   1  -7  10         15.90         19.51         0.52 o                         
   2  -7  10        174.99        171.95         2.15 o                         
   3  -7  10         15.92         18.48         0.55 o                         
   4  -7  10         64.10         67.78         1.11 o                         
   5  -7  10         67.19         74.30         3.21 o                         
  -6  -6  10          1.39          1.06         0.62 o                         
  -5  -6  10          5.05          4.02         0.66 o                         
  -4  -6  10          1.70          2.75         0.47 o                         
  -3  -6  10         39.99         36.57         0.83 o                         
  -2  -6  10         41.51         36.63         0.89 o                         
  -1  -6  10          0.76          1.60         0.31 o                         
   0  -6  10         69.64         58.82         1.23 o                         
   1  -6  10         62.08         67.15         0.78 o                         
   2  -6  10         47.04         44.26         0.86 o                         
   3  -6  10         38.29         36.11         0.78 o                         
   4  -6  10          8.73          7.94         0.44 o                         
   5  -6  10          0.55          0.89         0.41 o                         
  -6  -5  10          2.70          2.69         0.79 o                         
  -5  -5  10         28.49         25.96         0.98 o                         
  -4  -5  10         26.71         28.37         0.84 o                         
  -3  -5  10          3.53          3.16         0.37 o                         
  -2  -5  10        103.98         98.13         1.15 o                         
  -1  -5  10          6.61          4.78         0.34 o                         
   0  -5  10        111.23        103.60         1.15 o                         
   1  -5  10          0.01          0.51         0.20 o                         
   2  -5  10         78.68         74.09         1.12 o                         
   3  -5  10         20.21         21.36         0.70 o                         
   4  -5  10          8.59          8.77         0.54 o                         
   5  -5  10          9.46         13.45         1.20 o                         
  -6  -4  10          0.51          0.54         0.57 o                         
  -5  -4  10         15.36         14.57         0.85 o                         
  -4  -4  10         23.86         19.93         0.69 o                         
  -3  -4  10          2.43          1.77         0.34 o                         
  -2  -4  10        157.56        154.36         1.44 o                         
  -1  -4  10          2.02          2.70         0.29 o                         
   0  -4  10         51.00         54.46         0.91 o                         
   1  -4  10          0.41          0.25         0.20 o                         
   2  -4  10         86.68         84.84         1.27 o                         
   3  -4  10         34.15         31.91         0.89 o                         
   4  -4  10          7.57          8.76         0.76 o                         
   5  -4  10          8.49          8.22         1.50 o                         
  -7  -3  10          1.26          0.32         0.72 o                         
  -6  -3  10          2.09          2.23         0.57 o                         
  -5  -3  10         13.24         13.23         0.82 o                         
  -4  -3  10         28.70         27.41         0.74 o                         
  -3  -3  10          0.98          0.85         0.32 o                         
  -2  -3  10          0.19         -0.12         0.22 o                         
  -1  -3  10         33.05         34.38         0.45 o                         
   0  -3  10         94.19         95.04         1.64 o                         
   1  -3  10         45.09         40.24         0.80 o                         
   2  -3  10          1.68          1.06         0.30 o                         
   3  -3  10          4.46          3.40         0.46 o                         
   4  -3  10          5.18          3.38         0.67 o                         
   5  -3  10          0.05         -0.08         0.57 o                         
  -7  -2  10          0.81          1.22         0.74 o                         
  -6  -2  10          0.14         -0.24         0.47 o                         
  -5  -2  10         14.75         15.50         0.87 o                         
  -4  -2  10        115.78        113.23         1.81 o                         
  -3  -2  10         32.47         35.25         0.76 o                         
  -2  -2  10        532.78        520.92         3.56 o                         
  -1  -2  10        145.89        139.87         1.24 o                         
   0  -2  10         98.35         92.92         1.26 o                         
   1  -2  10        175.45        178.56         1.92 o                         
   2  -2  10          5.62          5.84         0.50 o                         
   3  -2  10          2.93          2.96         0.52 o                         
   4  -2  10         26.13         27.20         1.35 o                         
   5  -2  10          0.59          0.23         0.65 o                         
  -7  -1  10          3.10          1.74         0.73 o                         
  -6  -1  10          4.38          3.99         0.60 o                         
  -5  -1  10         25.08         23.29         0.86 o                         
  -4  -1  10         18.26         17.75         0.79 o                         
  -3  -1  10         31.71         31.45         0.67 o                         
  -2  -1  10        255.49        248.85         2.08 o                         
  -1  -1  10          0.47          0.43         0.22 o                         
   0  -1  10        145.77        140.33         1.36 o                         
   1  -1  10        224.76        218.67         2.46 o                         
   2  -1  10         30.47         28.74         0.94 o                         
   3  -1  10          2.39          2.21         0.74 o                         
   4  -1  10          4.47          6.41         0.90 o                         
   5  -1  10          7.25          8.36         1.09 o                         
  -7   0  10          0.13         -0.65         0.65 o                         
  -6   0  10         36.29         37.07         1.25 o                         
  -5   0  10         38.96         39.23         1.05 o                         
  -4   0  10          5.57          3.88         0.53 o                         
  -3   0  10         40.44         34.17         0.90 o                         
  -2   0  10         58.08         56.85         0.87 o                         
  -1   0  10         53.58         55.86         0.84 o                         
   0   0  10        126.65        129.68         1.54 o                         
   1   0  10         22.63         21.99         0.87 o                         
   2   0  10         15.12         14.90         0.91 o                         
   3   0  10         60.11         66.51         1.72 o                         
   4   0  10          4.71          6.15         0.87 o                         
  -7   1  10          1.90          3.20         0.81 o                         
  -6   1  10         40.50         42.64         1.48 o                         
  -5   1  10         15.27         14.22         0.74 o                         
  -4   1  10          0.60          1.43         0.45 o                         
  -3   1  10          4.72          4.49         0.40 o                         
  -2   1  10         12.50         13.47         0.52 o                         
  -1   1  10        160.12        155.15         1.70 o                         
   0   1  10         56.87         59.70         0.95 o                         
   1   1  10         10.43         10.49         0.66 o                         
   2   1  10         47.90         47.90         1.49 o                         
   3   1  10         30.54         31.51         2.72 o                         
   4   1  10          0.80          0.53         0.77 o                         
  -7   2  10         45.01         49.15         1.88 o                         
  -6   2  10         15.87         16.81         1.23 o                         
  -5   2  10          1.53          1.99         0.53 o                         
  -4   2  10          4.60          3.69         0.54 o                         
  -3   2  10          3.85          1.95         0.36 o                         
  -2   2  10         46.63         40.96         1.06 o                         
  -1   2  10         54.87         52.94         1.07 o                         
   0   2  10         37.00         37.11         0.86 o                         
   1   2  10         84.53         90.71         1.67 o                         
   2   2  10         64.54         70.28         2.28 o                         
   3   2  10         21.71         24.25         1.58 o                         
  -6   3  10          9.37          9.16         1.10 o                         
  -5   3  10          4.87          3.39         0.58 o                         
  -4   3  10          6.28          6.79         0.66 o                         
  -3   3  10         37.67         39.15         1.34 o                         
  -2   3  10         48.55         47.98         1.15 o                         
  -1   3  10          4.01          3.77         0.47 o                         
   0   3  10         18.52         17.23         0.86 o                         
   1   3  10          1.73          1.44         0.59 o                         
   2   3  10         42.24         42.96         2.56 o                         
   3   3  10         13.85         13.80         1.83 o                         
  -6   4  10          0.69          0.22         0.63 o                         
  -5   4  10         40.43         40.05         1.62 o                         
  -4   4  10          0.56          0.64         0.53 o                         
  -3   4  10          0.13         -0.13         0.39 o                         
  -2   4  10          1.89          1.12         0.43 o                         
  -1   4  10          0.75          1.18         0.48 o                         
   0   4  10          3.91          4.85         0.77 o                         
   1   4  10         40.67         40.78         1.57 o                         
   2   4  10          2.33          2.48         0.68 o                         
  -5   5  10         18.12         19.49         1.89 o                         
  -4   5  10          0.02          0.01         0.54 o                         
  -3   5  10         15.67         18.13         0.99 o                         
  -2   5  10         23.71         23.33         1.08 o                         
  -1   5  10         15.69         15.63         1.02 o                         
   0   5  10          0.02          1.45         0.71 o                         
   1   5  10          0.10          0.05         0.63 o                         
  -5   6  10          9.06         10.12         1.22 o                         
  -4   6  10          0.54          0.49         0.66 o                         
  -3   6  10          5.47          7.99         1.17 o                         
  -2   6  10          2.45          1.67         0.83 o                         
  -1   6  10         20.66         18.24         1.32 o                         
   0   6  10          5.22          4.61         0.86 o                         
  -3   7  10         37.27         40.47         2.19 o                         
  -2   7  10          2.85          3.23         0.86 o                         
   1 -13  11          5.20          4.14         1.10 o                         
   2 -13  11          0.19         -0.32         0.73 o                         
  -2 -12  11          0.86          2.31         0.73 o                         
  -1 -12  11          1.23          1.66         1.10 o                         
   0 -12  11          2.91          3.25         1.14 o                         
   1 -12  11          5.71          5.37         0.78 o                         
   2 -12  11          1.35          1.79         0.81 o                         
   3 -12  11          7.92          6.78         0.93 o                         
  -3 -11  11          0.00         -0.03         0.74 o                         
  -2 -11  11          0.02          0.38         0.59 o                         
  -1 -11  11          7.73          8.24         1.42 o                         
   0 -11  11         27.97         30.95         1.99 o                         
   1 -11  11          7.97          8.02         0.82 o                         
   2 -11  11          0.10          0.55         0.39 o                         
   3 -11  11         21.18         20.90         0.75 o                         
   4 -11  11         20.73         21.47         0.82 o                         
  -3 -10  11          1.27          1.25         0.65 o                         
  -2 -10  11          4.36          2.57         0.65 o                         
  -1 -10  11          0.13          0.35         0.48 o                         
   0 -10  11         78.27         78.99         2.20 o                         
   1 -10  11         17.82         16.88         1.31 o                         
   2 -10  11          1.06          1.06         0.33 o                         
   3 -10  11         40.04         39.37         1.26 o                         
   4 -10  11         11.64         11.75         0.72 o                         
  -4  -9  11         11.98         13.80         1.34 o                         
  -3  -9  11          0.42          0.82         0.57 o                         
  -2  -9  11          4.58          5.03         0.61 o                         
  -1  -9  11         15.79         15.70         0.93 o                         
   0  -9  11         12.86         12.18         0.79 o                         
   1  -9  11         38.79         35.97         0.84 o                         
   2  -9  11         55.22         55.45         1.08 o                         
   3  -9  11          0.96          0.86         0.33 o                         
   4  -9  11          9.12         10.31         0.55 o                         
  -5  -8  11          0.87          0.81         0.59 o                         
  -4  -8  11          0.35          0.59         0.47 o                         
  -3  -8  11          6.60          7.38         0.79 o                         
  -2  -8  11          4.29          3.83         0.64 o                         
  -1  -8  11         67.07         61.79         1.42 o                         
   0  -8  11          0.87          0.53         0.42 o                         
   1  -8  11          0.65          0.37         0.34 o                         
   2  -8  11          0.04         -0.28         0.28 o                         
   3  -8  11          5.87          5.64         0.42 o                         
   4  -8  11          1.53          1.12         0.39 o                         
   5  -8  11         42.39         44.10         1.83 o                         
  -5  -7  11          0.00          0.31         0.55 o                         
  -4  -7  11         11.14          9.02         0.75 o                         
  -3  -7  11         18.13         14.69         0.85 o                         
  -2  -7  11          6.80          6.51         0.62 o                         
  -1  -7  11        208.31        198.61         2.86 o                         
   0  -7  11          9.49         12.14         0.58 o                         
   1  -7  11         44.08         41.37         1.49 o                         
   2  -7  11         18.68         18.85         0.67 o                         
   3  -7  11         24.47         26.74         0.76 o                         
   4  -7  11        103.94        102.07         1.80 o                         
   5  -7  11          4.93          5.68         0.97 o                         
  -5  -6  11         45.69         49.19         1.53 o                         
  -4  -6  11          7.56          6.32         0.68 o                         
  -3  -6  11          0.01          0.10         0.32 o                         
  -2  -6  11         41.33         38.33         1.28 o                         
  -1  -6  11         45.38         44.80         1.05 o                         
   0  -6  11          0.05          0.12         0.30 o                         
   1  -6  11        148.18        136.54         1.79 o                         
   2  -6  11         26.46         24.61         0.90 o                         
   3  -6  11         11.86         11.71         0.70 o                         
   4  -6  11          9.07         12.79         0.63 o                         
   5  -6  11          0.22          0.41         0.77 o                         
  -6  -5  11         23.55         27.69         1.34 o                         
  -5  -5  11          3.52          3.83         0.91 o                         
  -4  -5  11         15.44         15.40         0.73 o                         
  -3  -5  11         20.65         19.13         0.74 o                         
  -2  -5  11         66.52         66.85         1.32 o                         
  -1  -5  11         15.49         13.73         0.66 o                         
   0  -5  11          2.65          3.01         0.37 o                         
   1  -5  11         23.51         22.98         0.64 o                         
   2  -5  11          1.08          1.46         0.37 o                         
   3  -5  11          0.00         -0.03         0.40 o                         
   4  -5  11          9.03          6.16         0.74 o                         
   5  -5  11          2.69          4.87         1.06 o                         
  -6  -4  11          0.20         -0.35         0.62 o                         
  -5  -4  11         27.57         25.15         1.65 o                         
  -4  -4  11          1.77          1.72         0.38 o                         
  -3  -4  11          6.20          7.59         0.47 o                         
  -2  -4  11          0.03         -0.24         0.24 o                         
  -1  -4  11          3.62          4.32         0.39 o                         
   0  -4  11         14.46         12.70         0.98 o                         
   1  -4  11         46.48         43.64         0.97 o                         
   2  -4  11          1.07          1.26         0.38 o                         
   3  -4  11         76.47         74.66         1.69 o                         
   4  -4  11         19.76         19.50         1.19 o                         
   5  -4  11          0.31          0.16         0.85 o                         
  -6  -3  11          0.07         -0.58         0.58 o                         
  -5  -3  11          0.12         -0.42         0.42 o                         
  -4  -3  11          8.94          8.72         0.62 o                         
  -3  -3  11         59.34         57.88         1.62 o                         
  -2  -3  11          6.75          5.67         0.38 o                         
  -1  -3  11          2.12          2.27         0.34 o                         
   0  -3  11          7.35          6.51         0.55 o                         
   1  -3  11         44.31         39.21         1.04 o                         
   2  -3  11          0.35          0.47         0.36 o                         
   3  -3  11          2.40          3.33         1.30 o                         
   4  -3  11          4.89          4.84         0.80 o                         
  -6  -2  11          1.55          0.63         0.66 o                         
  -5  -2  11          0.79          1.07         0.56 o                         
  -4  -2  11          2.34          2.14         0.53 o                         
  -3  -2  11         38.16         38.31         0.88 o                         
  -2  -2  11        191.94        184.84         1.92 o                         
  -1  -2  11         45.57         48.38         0.73 o                         
   0  -2  11          5.73          5.75         0.56 o                         
   1  -2  11         46.97         44.90         1.64 o                         
   2  -2  11          6.30          6.70         0.58 o                         
   3  -2  11          5.49          4.68         0.64 o                         
   4  -2  11          6.22          4.65         0.85 o                         
  -6  -1  11          7.09          7.16         0.92 o                         
  -5  -1  11          1.11          1.09         0.44 o                         
  -4  -1  11          3.21          3.38         0.48 o                         
  -3  -1  11         54.99         52.32         1.09 o                         
  -2  -1  11         28.34         27.92         0.70 o                         
  -1  -1  11        118.57        120.08         1.32 o                         
   0  -1  11         45.86         47.44         1.24 o                         
   1  -1  11          2.88          2.09         0.46 o                         
   2  -1  11         91.75         99.64         2.27 o                         
   3  -1  11          0.09          0.04         0.75 o                         
   4  -1  11          0.08         -0.63         0.63 o                         
  -6   0  11          1.17          1.39         0.87 o                         
  -5   0  11         27.95         31.37         1.04 o                         
  -4   0  11          0.88          0.95         0.42 o                         
  -3   0  11         15.28         13.97         0.72 o                         
  -2   0  11         22.39         22.66         0.72 o                         
  -1   0  11         33.84         32.72         0.72 o                         
   0   0  11          2.70          3.47         0.41 o                         
   1   0  11          8.57          8.92         0.79 o                         
   2   0  11          2.50          2.77         0.63 o                         
   3   0  11          1.14          1.25         0.72 o                         
  -6   1  11         26.70         33.31         1.59 o                         
  -5   1  11         52.41         56.36         2.32 o                         
  -4   1  11          0.12          0.31         0.41 o                         
  -3   1  11          6.60          5.76         0.54 o                         
  -2   1  11         24.03         26.34         0.72 o                         
  -1   1  11          0.82          1.25         0.34 o                         
   0   1  11          0.06         -0.24         0.34 o                         
   1   1  11          1.17         -0.15         0.63 o                         
   2   1  11         47.09         54.55         2.06 o                         
   3   1  11          9.02         10.16         1.19 o                         
  -6   2  11         11.67         12.74         1.15 o                         
  -5   2  11         18.69         18.31         1.12 o                         
  -4   2  11         67.07         74.10         1.52 o                         
  -3   2  11          1.33          1.09         0.43 o                         
  -2   2  11         54.55         61.79         1.32 o                         
  -1   2  11         70.93         73.90         1.57 o                         
   0   2  11          1.20          0.43         0.42 o                         
   1   2  11          2.56          2.72         1.06 o                         
   2   2  11        106.80        115.22         4.27 o                         
  -6   3  11         15.99         20.08         1.54 o                         
  -5   3  11          0.20          0.68         0.58 o                         
  -4   3  11         43.27         49.29         1.44 o                         
  -3   3  11          9.03         10.37         0.78 o                         
  -2   3  11         17.16         16.89         1.08 o                         
  -1   3  11          0.42          0.89         0.50 o                         
   0   3  11          0.03         -0.38         0.57 o                         
   1   3  11          9.36          8.82         0.86 o                         
   2   3  11         12.81         12.83         1.79 o                         
  -5   4  11          7.45          8.12         1.00 o                         
  -4   4  11          1.31          0.72         0.83 o                         
  -3   4  11         26.24         23.51         1.25 o                         
  -2   4  11         12.90         15.40         1.26 o                         
  -1   4  11         16.24         16.76         1.20 o                         
   0   4  11          1.12          1.04         0.64 o                         
   1   4  11          2.56          1.99         0.69 o                         
  -4   5  11         20.30         21.08         1.83 o                         
  -3   5  11          1.52          2.11         0.74 o                         
  -2   5  11          2.68          3.28         0.85 o                         
  -1   5  11          3.23          3.47         1.16 o                         
   0   5  11          0.60          0.58         0.66 o                         
  -1 -12  12         23.52         25.86         2.35 o                         
   1 -12  12         17.29         17.42         1.66 o                         
   2 -12  12          7.12          7.43         1.14 o                         
  -2 -11  12          4.10          3.61         0.76 o                         
  -1 -11  12          2.17          1.14         1.01 o                         
   0 -11  12         23.42         27.20         2.03 o                         
   1 -11  12          0.01         -0.24         0.55 o                         
  -3 -10  12         13.72         15.30         1.40 o                         
  -2 -10  12          3.64          2.60         0.66 o                         
  -1 -10  12          2.01          0.41         1.01 o                         
   0 -10  12         37.50         42.81         1.68 o                         
   1 -10  12         22.19         25.17         1.79 o                         
   2 -10  12         34.99         36.36         1.82 o                         
   3 -10  12          0.06         -0.04         0.65 o                         
  -4  -9  12          3.20          2.53         0.92 o                         
  -3  -9  12          3.50          4.29         0.78 o                         
  -2  -9  12          8.03          7.18         0.68 o                         
  -1  -9  12         12.50         13.12         1.07 o                         
   0  -9  12          2.90          2.92         1.01 o                         
   1  -9  12         24.07         23.42         0.98 o                         
   2  -9  12          4.17          4.79         0.53 o                         
   3  -9  12          5.16          5.44         0.65 o                         
   4  -9  12         57.29         52.39         2.03 o                         
  -4  -8  12          1.99          1.97         0.97 o                         
  -3  -8  12          2.35          3.11         0.57 o                         
  -2  -8  12         39.67         37.28         1.40 o                         
  -1  -8  12         69.59         77.50         1.93 o                         
   0  -8  12        103.43         96.31         2.39 o                         
   1  -8  12          4.86          3.72         0.54 o                         
   2  -8  12          1.80          2.82         0.68 o                         
   3  -8  12          0.14         -0.02         0.37 o                         
   4  -8  12         11.94          9.87         1.10 o                         
  -5  -7  12          0.13          1.07         0.56 o                         
  -4  -7  12          0.02          0.22         0.46 o                         
  -3  -7  12          9.82         11.62         0.79 o                         
  -2  -7  12          4.69          3.23         0.63 o                         
  -1  -7  12          0.82          2.21         0.90 o                         
   0  -7  12          6.82          5.84         0.54 o                         
   1  -7  12          4.02          5.88         0.61 o                         
   2  -7  12          8.90          7.99         0.76 o                         
   3  -7  12          0.09          0.08         0.40 o                         
   4  -7  12         37.76         41.95         1.99 o                         
  -5  -6  12          3.80          6.24         0.85 o                         
  -4  -6  12          0.01         -0.04         0.41 o                         
  -3  -6  12         51.34         50.71         1.62 o                         
  -2  -6  12         38.69         35.07         1.33 o                         
  -1  -6  12         43.23         45.52         1.14 o                         
   0  -6  12          1.07          0.36         0.37 o                         
   1  -6  12          4.14          4.42         0.66 o                         
   2  -6  12         36.96         35.44         1.14 o                         
   3  -6  12          3.64          4.34         0.69 o                         
   4  -6  12         42.00         42.35         2.15 o                         
  -5  -5  12          0.41          0.34         0.62 o                         
  -4  -5  12          9.16          9.61         0.69 o                         
  -3  -5  12         12.22         13.14         0.70 o                         
  -2  -5  12          4.11          3.97         0.79 o                         
  -1  -5  12          0.19         -0.03         0.36 o                         
   0  -5  12          2.30          2.83         0.45 o                         
   1  -5  12         30.67         31.68         0.97 o                         
   2  -5  12         15.58         16.61         0.91 o                         
   3  -5  12          1.78          1.97         0.65 o                         
   4  -5  12          2.46          2.03         0.89 o                         
  -5  -4  12          2.30          1.97         0.82 o                         
  -4  -4  12          2.05          1.09         0.52 o                         
  -3  -4  12         31.96         30.47         1.05 o                         
  -2  -4  12         13.54         13.73         0.73 o                         
  -1  -4  12         47.04         48.02         1.13 o                         
   0  -4  12          1.65          2.35         0.56 o                         
   1  -4  12          2.20          2.77         0.46 o                         
   2  -4  12          3.70          2.54         0.65 o                         
   3  -4  12          0.10          0.10         0.81 o                         
   4  -4  12          5.93          6.17         1.22 o                         
  -6  -3  12          0.40          0.08         0.57 o                         
  -5  -3  12          0.65          0.59         0.48 o                         
  -4  -3  12          1.91          2.74         0.61 o                         
  -3  -3  12          0.02         -0.12         0.36 o                         
  -2  -3  12         20.64         21.37         0.88 o                         
  -1  -3  12          3.90          3.25         0.46 o                         
   0  -3  12          3.72          3.02         0.49 o                         
   1  -3  12         15.73         14.67         0.90 o                         
   2  -3  12         22.98         23.19         1.19 o                         
   3  -3  12          0.13         -0.72         0.93 o                         
   4  -3  12          4.37          4.47         1.18 o                         
  -6  -2  12         21.37         22.99         1.50 o                         
  -5  -2  12          0.07         -0.32         0.44 o                         
  -4  -2  12          0.00         -0.22         0.47 o                         
  -3  -2  12         54.76         52.82         1.21 o                         
  -2  -2  12         37.51         36.34         1.30 o                         
  -1  -2  12         16.64         17.76         0.88 o                         
   0  -2  12          2.63          3.36         0.52 o                         
   1  -2  12         28.77         26.85         1.13 o                         
   2  -2  12          0.00          0.29         0.51 o                         
   3  -2  12         14.75         15.07         1.25 o                         
  -6  -1  12         43.08         46.48         1.88 o                         
  -5  -1  12          1.04          0.61         0.47 o                         
  -4  -1  12          0.22          0.26         0.52 o                         
  -3  -1  12         83.19         82.68         2.12 o                         
  -2  -1  12          1.08          0.71         0.38 o                         
  -1  -1  12          5.31          6.56         0.53 o                         
   0  -1  12          4.39          5.06         0.67 o                         
   1  -1  12         26.11         25.30         1.14 o                         
   2  -1  12          8.83         11.98         0.94 o                         
   3  -1  12          0.07         -0.52         0.52 o                         
  -6   0  12         22.42         21.23         1.43 o                         
  -5   0  12         20.60         20.42         1.49 o                         
  -4   0  12          6.08          7.70         0.72 o                         
  -3   0  12          5.04          6.63         0.70 o                         
  -2   0  12          0.10          0.27         0.46 o                         
  -1   0  12         12.82         13.19         0.80 o                         
   0   0  12         13.71         12.53         1.13 o                         
   1   0  12        100.25        105.86         6.07 o                         
   2   0  12         40.40         45.67         1.92 o                         
  -5   1  12         41.59         42.09         2.15 o                         
  -4   1  12         40.83         44.01         2.07 o                         
  -3   1  12          0.40          0.05         0.49 o                         
  -2   1  12         47.51         48.40         1.70 o                         
  -1   1  12         52.55         58.44         2.21 o                         
   0   1  12          9.17         11.49         0.82 o                         
   1   1  12         28.59         29.95         1.65 o                         
   2   1  12          0.15          0.20         1.06 o                         
  -5   2  12          1.77          2.23         0.68 o                         
  -4   2  12          1.38          1.36         0.73 o                         
  -3   2  12         64.27         68.44         2.14 o                         
  -2   2  12          1.62          1.92         0.67 o                         
  -1   2  12          0.32          1.30         1.26 o                         
   0   2  12         26.00         27.41         1.27 o                         
   1   2  12         40.20         39.84         2.60 o                         
  -5   3  12         18.25         19.83         1.41 o                         
  -4   3  12         16.68         15.69         1.26 o                         
  -3   3  12         66.81         71.03         2.22 o                         
  -2   3  12          0.13          0.92         0.66 o                         
  -1   3  12         10.06          9.99         0.99 o                         
   0   3  12          3.81          3.93         0.76 o                         
  -4   4  12          6.09          8.49         1.06 o                         
  -3   4  12          6.84          7.19         0.96 o                         
  -2   4  12         12.95         13.31         1.79 o                         
  -1   4  12          7.72         10.75         1.06 o                         
  -1 -11  13         18.19         22.86         2.23 o                         
  -2 -10  13         15.76         16.95         0.99 o                         
  -1 -10  13          0.74          3.17         1.22 o                         
   0 -10  13          0.81          0.81         0.97 o                         
   1 -10  13          0.53          1.75         0.89 o                         
   2 -10  13         10.77          8.69         1.22 o                         
  -3  -9  13          8.93         10.36         1.23 o                         
  -2  -9  13          0.69          1.00         0.62 o                         
  -1  -9  13         72.30         73.72         3.41 o                         
   0  -9  13         57.19         55.84         2.84 o                         
   1  -9  13          0.51          0.50         1.16 o                         
   2  -9  13          2.78          2.71         0.65 o                         
   3  -9  13         39.93         43.53         2.07 o                         
  -3  -8  13         11.09          9.95         0.81 o                         
  -2  -8  13         12.00         11.19         0.97 o                         
  -1  -8  13         18.45         19.28         2.38 o                         
   0  -8  13          2.82          3.35         0.73 o                         
   1  -8  13          0.79          0.72         0.57 o                         
   2  -8  13          9.84         10.38         0.89 o                         
   3  -8  13         15.81         14.09         1.38 o                         
  -4  -7  13          2.09          1.38         0.86 o                         
  -3  -7  13          0.00          0.01         0.60 o                         
  -2  -7  13          7.90          7.32         0.84 o                         
  -1  -7  13         22.69         24.17         1.12 o                         
   0  -7  13         24.60         25.68         1.39 o                         
   1  -7  13          9.71         10.11         0.92 o                         
   2  -7  13          0.61          0.52         0.56 o                         
   3  -7  13          7.32         10.27         1.26 o                         
  -4  -6  13         10.68         10.45         1.06 o                         
  -3  -6  13         35.47         34.23         1.42 o                         
  -2  -6  13          6.39          6.68         0.80 o                         
  -1  -6  13          0.09          0.48         0.48 o                         
   0  -6  13         33.51         37.01         1.26 o                         
   1  -6  13          0.74          2.07         0.65 o                         
   2  -6  13          0.58          0.37         0.60 o                         
   3  -6  13          0.91          1.95         0.93 o                         
  -5  -5  13          7.32          7.84         0.82 o                         
  -4  -5  13          0.89          0.96         0.45 o                         
  -3  -5  13         13.71         13.71         1.03 o                         
  -2  -5  13          8.77          6.38         0.77 o                         
  -1  -5  13          9.79         10.76         0.84 o                         
   0  -5  13          4.18          4.22         0.83 o                         
   1  -5  13          1.85          1.99         0.67 o                         
   2  -5  13         11.65         12.28         1.05 o                         
   3  -5  13          8.30         10.69         1.03 o                         
  -5  -4  13          2.19          1.69         0.53 o                         
  -4  -4  13          3.56          3.75         0.64 o                         
  -3  -4  13          2.55          3.17         0.52 o                         
  -2  -4  13         15.48         13.62         1.01 o                         
  -1  -4  13         31.66         30.96         1.80 o                         
   0  -4  13          0.15          0.09         0.47 o                         
   1  -4  13         50.54         48.22         1.44 o                         
   2  -4  13         30.19         34.85         1.58 o                         
   3  -4  13          0.99          0.92         0.70 o                         
  -5  -3  13          0.01         -0.10         0.47 o                         
  -4  -3  13          0.09         -0.25         0.49 o                         
  -3  -3  13          4.08          2.75         0.55 o                         
  -2  -3  13          7.31          6.56         0.79 o                         
  -1  -3  13          1.67          1.03         0.64 o                         
   0  -3  13          2.60          2.47         0.62 o                         
   1  -3  13          1.74          2.56         0.61 o                         
   2  -3  13         40.50         47.25         1.91 o                         
   3  -3  13         32.99         36.97         1.79 o                         
  -5  -2  13          1.57          2.17         0.56 o                         
  -4  -2  13          0.01         -0.32         0.51 o                         
  -3  -2  13          1.43          2.53         0.58 o                         
  -2  -2  13          4.91          4.20         0.51 o                         
  -1  -2  13         27.68         25.45         1.44 o                         
   0  -2  13          1.53          0.52         0.54 o                         
   1  -2  13          8.59          7.97         0.80 o                         
   2  -2  13         21.37         22.71         1.23 o                         
  -5  -1  13         11.67         11.26         0.98 o                         
  -4  -1  13          0.97          1.06         0.80 o                         
  -3  -1  13         29.61         33.33         1.24 o                         
  -2  -1  13         30.03         28.80         1.09 o                         
  -1  -1  13         49.90         50.70         1.97 o                         
   0  -1  13         15.09         15.87         1.30 o                         
   1  -1  13         40.57         44.69         1.91 o                         
   2  -1  13          2.94          3.77         0.90 o                         
  -5   0  13          0.21          0.24         0.60 o                         
  -4   0  13        121.28        135.13         5.11 o                         
  -3   0  13          4.18          5.65         0.87 o                         
  -2   0  13         14.87         16.67         1.11 o                         
  -1   0  13          0.29          0.41         0.93 o                         
   0   0  13         10.91          9.82         1.54 o                         
   1   0  13          2.32          3.83         0.92 o                         
  -4   1  13        105.28        107.98         2.82 o                         
  -3   1  13         10.09         11.01         1.56 o                         
  -2   1  13          4.40          5.59         0.85 o                         
  -1   1  13          1.96          1.94         0.63 o                         
   0   1  13          1.61          1.58         1.10 o                         
   1   1  13          1.22          0.08         1.06 o                         
  -4   2  13          3.59          5.48         0.92 o                         
  -3   2  13          1.56          1.61         0.73 o                         
  -2   2  13         54.32         64.81         4.24 o                         
  -1   2  13          2.15          1.55         0.65 o                         
   0   2  13          0.07          0.37         0.97 o                         
  -2  -9  14         34.94         37.75         1.54 o                         
  -1  -9  14          0.63          0.57         1.10 o                         
   0  -9  14          0.44         -0.65         0.93 o                         
   1  -9  14          2.32          0.65         0.89 o                         
  -2  -8  14         29.98         29.35         1.40 o                         
  -1  -8  14          6.73          7.43         1.46 o                         
   0  -8  14          4.52          5.13         0.86 o                         
   1  -8  14          5.74          6.69         0.89 o                         
   2  -8  14          0.10         -0.49         0.81 o                         
  -3  -7  14          1.17          0.33         0.74 o                         
  -2  -7  14          0.09          0.56         0.62 o                         
  -1  -7  14          0.05          0.71         0.81 o                         
   0  -7  14          2.30          1.91         0.73 o                         
   1  -7  14          3.60          2.82         0.75 o                         
   2  -7  14          5.54          5.64         1.22 o                         
  -3  -6  14          0.10          1.61         0.76 o                         
  -2  -6  14          1.66          1.62         0.65 o                         
  -1  -6  14         15.98         15.65         1.02 o                         
   0  -6  14         11.13         10.71         2.21 o                         
   1  -6  14          1.82          1.88         0.77 o                         
   2  -6  14          5.91          5.56         1.22 o                         
  -4  -5  14          2.31          2.86         1.87 o                         
  -3  -5  14          2.94          1.72         0.81 o                         
  -2  -5  14          1.14          1.57         0.87 o                         
  -1  -5  14          0.99          1.23         0.59 o                         
   0  -5  14         10.22         10.36         0.87 o                         
   1  -5  14          5.10          6.07         0.92 o                         
   2  -5  14          0.80          1.06         0.97 o                         
  -4  -4  14          0.38          0.88         0.54 o                         
  -3  -4  14         29.49         31.40         1.70 o                         
  -2  -4  14          0.27          0.30         0.58 o                         
  -1  -4  14         15.38         17.33         1.33 o                         
   0  -4  14          1.38          1.21         0.58 o                         
   1  -4  14          0.42         -0.63         0.63 o                         
   2  -4  14          3.78          2.50         0.91 o                         
  -4  -3  14         10.79         10.97         0.88 o                         
  -3  -3  14          6.22          4.68         0.96 o                         
  -2  -3  14          3.49          4.23         0.91 o                         
  -1  -3  14          0.02          0.82         0.73 o                         
   0  -3  14          9.78         10.91         1.15 o                         
   1  -3  14          3.40          2.55         0.66 o                         
  -4  -2  14         10.37         11.96         1.17 o                         
  -3  -2  14         21.44         23.30         1.10 o                         
  -2  -2  14          0.36          1.40         1.62 o                         
  -1  -2  14          7.83          7.62         1.36 o                         
   0  -2  14          0.32          0.40         0.69 o                         
   1  -2  14          7.31          8.14         1.06 o                         
  -3  -1  14          0.21         -0.15         0.51 o                         
  -2  -1  14         10.47         12.42         1.66 o                         
  -1  -1  14          7.78          8.85         1.54 o                         
   0  -1  14          5.89          5.76         1.34 o                         
  -3   0  14         34.55         34.60         1.55 o                         
  -2   0  14          6.88          6.78         1.42 o                         
  -1   0  14         14.24         14.49         1.83 o                         
  -1  -6  15          3.47          3.28         0.88 o                         
   0  -6  15          0.05         -0.70         0.70 o                         
  -2  -5  15         29.44         37.23         1.95 o                         
  -1  -5  15         15.31         16.79         1.37 o                         
   0  -5  15          2.91          3.00         1.30 o                         
  -2  -4  15         49.99         51.95         3.15 o                         
  -1  -4  15          3.07          4.97         0.96 o                         
                                                                                
